# Supplementary material for: Quantum sensing for gravity cartography
Source: Nature. 2022 Feb 23;602(7898):590–4. doi: 10.1038/s41586-021-04315-3 (PMC8866129; doi:10.1038/s41586-021-04315-3)
Supplement: Supplementary file 2 — Source Data Fig. 1 [file 41586_2021_4315_MOESM2_ESM.xlsx]

## Sheet: Figure1b
Measurement Time (s)	Top Temp (microK)	Top Temp Std (microK)	Bottom Temp (microK)	Bottom Temp Std (microK)	Change in baseline (ppm)	Change in baseline Std (ppm)
103	2.99	0.0544	3.97	0.113	0.000979	3.47e-05
310	2.95	0.053	3.92	0.115	0.00101	3.42e-05
518	2.95	0.0447	3.89	0.118	0.00101	3.01e-05
726	2.95	0.0415	3.9	0.106	0.000994	3.27e-05
934	2.95	0.0585	3.95	0.137	0.00101	3.29e-05
1140	2.95	0.0531	3.97	0.125	0.00101	3.28e-05
1350	2.95	0.0527	3.97	0.112	0.00101	3.39e-05
1560	2.92	0.0581	3.92	0.137	0.001	3.85e-05
1770	2.9	0.065	3.89	0.144	0.001	3.88e-05
1980	2.89	0.0901	3.85	0.158	0.000999	4.21e-05
2190	2.89	0.0733	3.86	0.191	0.000995	3.84e-05
2410	2.88	0.0719	3.84	0.145	0.000989	4.32e-05
2620	2.87	0.0883	3.84	0.184	0.000966	4.72e-05
2830	2.86	0.0833	3.79	0.182	0.00095	4.69e-05
3050	2.85	0.0741	3.8	0.204	0.000939	6.34e-05
3260	2.86	0.0651	3.76	0.167	0.000966	5.04e-05
3470	2.83	0.0623	3.72	0.191	0.000971	6.25e-05
3690	2.85	0.0757	3.75	0.173	0.000953	5.96e-05
3910	2.87	0.0645	3.79	0.215	0.000978	6.39e-05
4130	2.82	0.0925	3.69	0.211	0.000979	6.93e-05
4340	2.82	0.0687	3.74	0.163	0.001	5.31e-05
4550	2.84	0.0737	3.74	0.209	0.000981	5.46e-05
4750	2.85	0.0721	3.73	0.152	0.00098	6.52e-05
4960	2.87	0.0849	3.77	0.222	0.000988	7.24e-05
5170	2.86	0.0851	3.73	0.166	0.000983	5.89e-05
5380	2.86	0.072	3.75	0.195	0.000979	5.35e-05
5590	2.88	0.0808	3.73	0.205	0.000983	6.13e-05
5800	2.88	0.0745	3.74	0.176	0.000938	5.38e-05
6010	2.88	0.0847	3.71	0.178	0.000968	4.96e-05
6230	2.89	0.0798	3.76	0.188	0.000952	6.57e-05
6440	2.9	0.0813	3.8	0.176	0.000962	5.37e-05
6650	2.9	0.0619	3.76	0.149	0.000965	4.95e-05
6860	2.9	0.0798	3.82	0.224	0.000967	5.11e-05
7080	2.91	0.0902	3.8	0.257	0.000967	5.41e-05
7290	2.89	0.0701	3.78	0.175	0.000974	5.41e-05
7500	2.86	0.0779	3.72	0.2	0.000976	6.82e-05
7720	2.85	0.0808	3.71	0.187	0.000967	6.4e-05
7930	2.86	0.102	3.73	0.24	0.000961	7.52e-05
8150	2.87	0.106	3.75	0.244	0.000977	6.72e-05
8360	2.84	0.0978	3.73	0.231	0.000994	6.62e-05
8580	2.84	0.0851	3.73	0.225	0.000981	7.16e-05
8790	2.85	0.0937	3.76	0.23	0.000987	7.84e-05
9010	2.86	0.107	3.73	0.223	0.000971	7.02e-05
9230	2.86	0.0827	3.76	0.197	0.000991	5.92e-05
9450	2.88	0.0851	3.73	0.193	0.000994	7.51e-05
9670	2.87	0.0721	3.74	0.2	0.000978	6.08e-05
9890	2.87	0.0897	3.67	0.249	0.000966	5.44e-05
10100	2.9	0.0702	3.72	0.157	0.000985	6.54e-05
10300	2.91	0.074	3.73	0.149	0.000996	6.24e-05
10600	2.91	0.1	3.69	0.238	0.000982	7.22e-05
10800	2.9	0.0911	3.71	0.172	0.000976	7.26e-05
11000	2.93	0.101	3.79	0.243	0.00099	6.13e-05
11200	2.94	0.0996	3.85	0.235	0.00099	7.21e-05
11400	2.9	0.072	3.76	0.179	0.000987	6.83e-05

## Sheet: Figure1c
Test masses close to sensor
# Measurement Number	Binned Measurement Time (s)	Binned Gradient (E)	Binned Phase Std (E)
1	0	284.308	42.6249
1	303	223.822	58.551
1	606	209.937	27.9143
1	910	124.014	53.9292
3	3034	160.24	45.6427
3	3337	146.019	47.7401
3	3641	81.738	46.556
3	3944	132.319	42.2754
5	6068	215.545	23.8749
5	6371	232.002	73.5681
5	6675	188.119	46.2699
5	6978	196.242	30.2701
7	9140	205.231	53.1
7	9444	216.32	48.7233
7	9747	309.946	46.5459
7	10050	304.794	62.3896
9	12023	200.586	64.7763
9	12326	209.212	50.3917
9	12630	156.815	50.8242
9	12971	224.008	51.991
11	15019	231.889	65.7976
11	15322	267.165	42.9148
11	15626	133.068	54.4738
13	18015	108.389	50.1337
13	18319	161.885	72.9575
13	18622	340.307	41.228
15	21087	158.922	58.2467
15	21391	129.399	90.6737
15	21694	57.2278	44.4783
15	22036	165.786	47.1933
17	24235	317.671	73.0071
17	24539	259.031	38.4222
17	24842	142.629	58.401
17	25146	222.876	16.3607
19	27384	346.027	47.1316
19	27687	272.471	39.4571
19	27990	249.393	43.1681
Test masses away from sensor
# Measurement Number	Binned Measurement Time (s)	Binned Gradient (E)	Binned Phase Std (E)
2	1517	2.75105	37.8955
2	1820	7.60135	36.0549
2	2123	-16.6595	54.1364
2	2465	45.3335	45.805
4	4551	2.60485	32.0106
4	4854	-37.6242	52.2705
4	5158	-91.1269	57.2675
4	5499	-16.7025	52.965
6	7585	-66.7992	25.4209
6	7889	-2.48467	46.2858
6	8230	20.0549	44.8189
8	10657	-1.4077	58.5435
8	10961	-47.7049	70.0569
8	11264	36.3012	40.2743
10	13502	-5.88569	62.0823
10	13805	-162.696	71.8542
10	14147	-79.9093	54.9294
12	16498	-34.7667	79.7307
12	16953	50.9676	48.1294
12	17257	177.684	57.5627
14	19532	-11.6595	46.2201
14	19836	-19.1279	52.6585
14	20139	69.9493	61.2147
14	20443	130.805	84.6079
16	22567	-29.8977	45.7217
16	22870	-27.329	49.3748
16	23174	-15.9849	55.5769
16	23477	-75.7968	50.5701
18	25753	29.9956	64.1161
18	26056	132.752	53.1833
18	26359	36.7629	48.8512
