# Supplementary material for: Quantum sensing for gravity cartography
Source: Nature. 2022 Feb 23;602(7898):590–4. doi: 10.1038/s41586-021-04315-3 (PMC8866129; doi:10.1038/s41586-021-04315-3)
Supplement: Supplementary file 3 — Source Data Fig. 2 [file 41586_2021_4315_MOESM3_ESM.xlsx]

## Sheet: Figure2main
Time (s)	Allan deviation (E)	Allan deviation percentage error (E)
38.3	75.4	1.39
76.5	54	1.41
115	44.7	1.42
153	39.2	1.44
191	34.8	1.44
230	31.7	1.43
268	29.4	1.44
306	27.6	1.44
344	26.1	1.45
383	24.9	1.45
421	23.7	1.45
459	22.8	1.46
497	22	1.47
536	21.4	1.48
574	20.8	1.49
612	20.3	1.5
650	19.9	1.52
689	19.7	1.55
727	19.5	1.57
765	19.4	1.61
803	19.3	1.64
842	19.2	1.67
880	19.1	1.69
918	19	1.72
957	18.9	1.75
995	18.9	1.79
1030	18.9	1.82
1070	18.9	1.86
1110	18.9	1.89
1150	18.9	1.92
1190	18.9	1.95
1220	18.9	1.99
1260	18.9	2.02
1300	18.9	2.05
1340	18.8	2.08
1380	18.8	2.1
1420	18.8	2.13
1450	18.8	2.16
1490	18.8	2.19
1530	18.9	2.23
1570	18.9	2.26
1610	19	2.3
1650	19.1	2.33
1680	19.1	2.37
1720	19.1	2.4
1760	19.2	2.43
1800	19.2	2.46
1840	19.3	2.5
1870	19.3	2.53
1910	19.3	2.56
1950	19.3	2.59
1990	19.4	2.62
2030	19.4	2.65
2070	19.4	2.68
2100	19.5	2.71
2140	19.5	2.74
2180	19.6	2.77
2220	19.6	2.8
2260	19.7	2.84
2300	19.7	2.87
2330	19.7	2.9
2370	19.8	2.92
2410	19.8	2.95
2450	19.8	2.98
2490	19.9	3.01
2530	19.9	3.04
2560	19.9	3.07
2600	20	3.1
2640	20	3.13
2680	20	3.16
2720	20.1	3.18
2750	20.1	3.21
2790	20.1	3.24
2830	20.1	3.27
2870	20.1	3.29
2910	20.1	3.32
2950	20.2	3.34
2980	20.2	3.37
3020	20.2	3.39
3060	20.2	3.41
3100	20.2	3.43
3140	20.1	3.45
3180	20.1	3.47
3210	20.1	3.49
3250	20.1	3.51
3290	20	3.52
3330	20	3.54
3370	20	3.55
3410	19.9	3.57
3440	19.9	3.58

## Sheet: Figure2inset
Lower output	Upper output
0.592	0.714
0.601	0.669
0.59	0.709
0.386	0.401
0.394	0.389
0.38	0.422
0.56	0.518
0.406	0.387
0.521	0.703
0.602	0.628
0.49	0.423
0.543	0.482
0.599	0.629
0.601	0.672
0.473	0.665
0.374	0.447
0.545	0.717
0.499	0.429
0.427	0.387
0.506	0.695
0.373	0.449
0.547	0.487
0.588	0.708
0.599	0.658
0.523	0.459
0.448	0.392
0.377	0.406
0.376	0.434
0.393	0.39
0.581	0.553
0.459	0.394
0.506	0.691
0.554	0.502
0.497	0.425
0.375	0.421
0.393	0.388
0.534	0.48
0.575	0.544
0.596	0.697
0.372	0.431
0.462	0.402
0.597	0.69
0.375	0.41
0.521	0.457
0.42	0.387
0.449	0.396
0.457	0.644
0.404	0.381
0.396	0.387
0.381	0.406
0.412	0.568
0.596	0.702
0.6	0.682
0.584	0.568
0.402	0.555
0.378	0.474
0.492	0.685
0.382	0.393
0.406	0.385
0.446	0.63
0.419	0.587
0.379	0.494
0.409	0.386
0.41	0.571
0.427	0.599
0.393	0.528
0.554	0.722
0.601	0.634
0.376	0.471
0.598	0.694
0.574	0.719
0.449	0.392
0.412	0.578
0.504	0.44
0.416	0.384
0.539	0.721
0.492	0.683
0.383	0.497
0.438	0.392
0.378	0.48
0.575	0.72
0.563	0.725
0.482	0.418
0.606	0.66
0.382	0.495
0.605	0.649
0.587	0.579
0.427	0.386
0.603	0.657
0.515	0.703
0.593	0.592
0.565	0.521
0.398	0.39
0.522	0.454
0.377	0.415
0.583	0.716
0.427	0.598
0.543	0.483
0.594	0.588
0.401	0.555
0.586	0.573
0.419	0.386
0.413	0.383
0.402	0.386
0.409	0.567
0.59	0.58
0.374	0.463
0.403	0.384
0.576	0.545
0.378	0.411
0.563	0.716
0.414	0.381
0.529	0.463
0.425	0.381
0.585	0.711
0.375	0.433
0.393	0.527
0.596	0.697
0.602	0.663
0.527	0.458
0.58	0.716
0.373	0.449
0.604	0.636
0.6	0.608
0.585	0.558
0.389	0.391
0.493	0.685
0.373	0.43
0.467	0.653
0.544	0.487
0.551	0.5
0.532	0.465
0.578	0.711
0.601	0.678
0.385	0.4
0.463	0.648
0.42	0.379
0.576	0.539
0.374	0.464
0.55	0.718
0.41	0.381
0.598	0.704
0.587	0.565
0.39	0.516
0.585	0.712
0.377	0.42
0.453	0.635
0.606	0.654
0.59	0.576
0.446	0.387
0.408	0.56
0.407	0.559
0.386	0.397
0.418	0.583
0.483	0.414
0.602	0.639
0.599	0.684
0.57	0.53
0.382	0.405
0.442	0.391
0.599	0.609
0.592	0.587
0.567	0.721
0.604	0.675
0.461	0.398
0.392	0.39
0.578	0.55
0.583	0.716
0.535	0.469
0.561	0.725
0.597	0.614
0.42	0.585
0.388	0.519
0.39	0.526
0.548	0.491
0.599	0.702
0.574	0.724
0.552	0.727
0.373	0.428
0.463	0.401
0.424	0.389
0.389	0.528
0.593	0.594
0.537	0.474
0.606	0.69
0.387	0.509
0.441	0.632
0.593	0.587
0.561	0.508
0.378	0.415
0.518	0.707
0.374	0.432
0.59	0.713
0.592	0.58
0.589	0.714
0.423	0.384
0.605	0.69
0.559	0.725
0.502	0.687
0.606	0.651
0.601	0.695
0.461	0.397
0.387	0.4
0.475	0.666
0.43	0.599
0.515	0.446
0.477	0.409
0.464	0.651
0.414	0.382
0.554	0.49
0.604	0.677
0.597	0.594
0.527	0.711
0.536	0.468
0.43	0.602
0.426	0.597
0.541	0.715
0.485	0.674
0.595	0.707
0.607	0.667
0.378	0.419
0.604	0.663
0.447	0.624
0.6	0.6
0.398	0.386
0.429	0.384
0.497	0.688
0.384	0.395
0.602	0.605
0.605	0.687
0.582	0.553
0.519	0.702
0.409	0.568
0.386	0.501
0.599	0.598
0.427	0.38
0.581	0.721
0.45	0.633
0.608	0.644
0.424	0.594
0.574	0.532
0.423	0.588
0.373	0.451
0.556	0.495
0.571	0.72
0.586	0.568
0.591	0.706
0.57	0.723
0.393	0.538
0.555	0.72
0.445	0.626
0.602	0.606
0.575	0.722
0.487	0.418
0.56	0.723
0.588	0.57
0.595	0.7
0.609	0.652
0.375	0.435
0.444	0.628
0.443	0.618
0.595	0.702
0.518	0.446
0.583	0.722
0.383	0.401
0.494	0.686
0.377	0.432
0.381	0.49
0.599	0.608
0.494	0.688
0.606	0.643
0.407	0.383
0.491	0.419
0.516	0.445
0.416	0.38
0.389	0.394
0.413	0.38
0.492	0.682
0.605	0.64
0.432	0.602
0.378	0.407
0.38	0.409
0.409	0.568
0.388	0.395
0.579	0.542
0.526	0.458
0.439	0.622
0.6	0.591
0.604	0.688
0.566	0.719
0.495	0.687
0.51	0.699
0.373	0.447
0.411	0.578
0.553	0.724
0.606	0.633
0.474	0.406
0.477	0.67
0.436	0.617
0.591	0.562
