# Supplementary material for: Quantum sensing for gravity cartography
Source: Nature. 2022 Feb 23;602(7898):590–4. doi: 10.1038/s41586-021-04315-3 (PMC8866129; doi:10.1038/s41586-021-04315-3)
Supplement: Supplementary file 4 — Source Data Fig. 3 [file 41586_2021_4315_MOESM4_ESM.xlsx]

## Sheet: Figure3a
Position (m)	data	data_uncertainty	total_uncertainty			Position model (m)	data model		Position credible (m)	credible_interval_68_lower	credible_interval_68_upper	credible_interval_95_lower	credible_interval_95_upper
-3	167.478	22.8866	29.1917			-3.5	79.6982		-3.5	60.1854	88.6898	44.7247	101.756
-2.5	133.503	16.9061	24.763			-3.49099	79.6885		-3.45477	59.5588	87.9736	43.6305	100.874
-2	135.247	18.5017	25.8019			-3.48198	79.6736		-3.40955	58.875	87.2131	42.982	99.9428
-1.5	145.19	14.84	24.6896			-3.47297	79.6536		-3.36432	58.1653	86.5094	42.4035	98.9898
-1	58.2013	28.2365	33.5915			-3.46396	79.6285		-3.3191	57.4524	85.6312	41.7196	97.929
-0.5	42.172	14.3614	23.0033			-3.45495	79.5982		-3.27387	56.7101	84.7881	40.8921	97.023
0	0	0	18.8301			-3.44595	79.5629		-3.22864	55.9925	83.9285	39.7931	96.0979
0.5	47.0407	12.4364	23.2373			-3.43694	79.5225		-3.18342	55.17	83.0653	38.621	95.3076
1	-21.9181	19.6255	28.007			-3.42793	79.4772		-3.13819	54.2888	82.2893	37.5723	94.2587
1.5	68.548	13.2486	22.4029			-3.41892	79.4269		-3.09296	53.4087	81.4475	36.4202	93.0052
2	79.9683	19.5996	26.6219			-3.40991	79.3717		-3.04774	52.5152	80.5333	35.4474	92.128
2.5	165.924	11.9531	25.9791			-3.4009	79.3117		-3.00251	51.5978	79.654	34.4863	91.03
3	101.111	18.2606	25.7049			-3.39189	79.2469		-2.95729	50.7086	78.8908	33.2208	89.9394
3.5	155.063	16.0549	25.1092			-3.38288	79.1775		-2.91206	49.6069	78.0331	31.8135	88.9168
4	105.313	22.1817	28.6509			-3.37387	79.1034		-2.86683	48.5633	77.0269	30.3562	87.9167
4.5	78.153	15.1451	24.7219			-3.36486	79.0249		-2.82161	47.4392	76.0914	29.0739	86.8856
5	111.533	21.5357	28.1037			-3.35586	78.9419		-2.77638	46.1703	75.1192	27.6985	85.7773
						-3.34685	78.8547		-2.73116	44.8419	73.9753	25.7721	84.7311
						-3.33784	78.7632		-2.68593	43.6069	72.8726	23.7349	83.8974
						-3.32883	78.6676		-2.6407	42.3117	71.8042	21.5833	82.7486
						-3.31982	78.5681		-2.59548	40.8552	70.5408	19.8712	81.5393
						-3.31081	78.4648		-2.55025	39.404	69.4806	17.9839	80.3956
						-3.3018	78.3577		-2.50503	37.8636	68.1504	16.0851	79.2122
						-3.29279	78.247		-2.4598	36.2907	67.0597	14.2135	78.0593
						-3.28378	78.1329		-2.41457	34.7354	66.0704	12.2681	76.933
						-3.27477	78.0156		-2.36935	33.0325	64.7787	10.099	75.7986
						-3.26577	77.895		-2.32412	31.107	63.513	8.09196	74.6142
						-3.25676	77.7714		-2.27889	29.2494	62.341	5.72193	73.374
						-3.24775	77.645		-2.23367	27.4472	60.979	3.21852	72.1941
						-3.23874	77.5158		-2.18844	25.5231	59.6537	1.01862	71.2609
						-3.22973	77.3841		-2.14322	23.6894	58.3137	-1.42656	70.0874
						-3.22072	77.2499		-2.09799	21.6923	56.9023	-3.46375	68.9409
						-3.21171	77.1135		-2.05276	19.544	55.3167	-5.8248	67.6917
						-3.2027	76.9748		-2.00754	17.533	53.8149	-8.43859	66.6078
						-3.19369	76.8342		-1.96231	15.324	52.2876	-11.1295	65.0026
						-3.18468	76.6917		-1.91709	13.1	50.849	-13.701	63.5583
						-3.17568	76.5474		-1.87186	10.6916	49.2077	-16.6264	62.074
						-3.16667	76.4015		-1.82663	8.21781	47.4499	-19.5661	60.4369
						-3.15766	76.254		-1.78141	5.74459	45.5958	-22.5141	58.8198
						-3.14865	76.1052		-1.73618	3.35077	43.7721	-25.3336	57.367
						-3.13964	75.9551		-1.69095	0.793147	41.9344	-28.019	55.5889
						-3.13063	75.8037		-1.64573	-1.98247	39.9191	-31.1231	53.7499
						-3.12162	75.6512		-1.6005	-4.63762	38.019	-33.6406	51.9875
						-3.11261	75.4977		-1.55528	-7.36987	35.9441	-36.5789	50.1047
						-3.1036	75.3432		-1.51005	-10.1851	33.7997	-39.0406	48.1196
						-3.09459	75.1879		-1.46482	-12.8136	31.5409	-42.3157	46.0619
						-3.08559	75.0316		-1.4196	-15.542	29.1478	-45.0833	43.9931
						-3.07658	74.8746		-1.37437	-18.4402	26.7014	-47.6799	41.9239
						-3.06757	74.7169		-1.32915	-21.232	24.2686	-50.4104	39.6865
						-3.05856	74.5584		-1.28392	-24.1982	21.7192	-53.448	37.191
						-3.04955	74.3992		-1.23869	-27.1669	19.047	-56.5174	34.617
						-3.04054	74.2394		-1.19347	-30.0596	16.2945	-59.8126	32.2107
						-3.03153	74.0788		-1.14824	-32.9876	13.6017	-62.4598	29.556
						-3.02252	73.9176		-1.10302	-36.0848	10.5722	-65.0805	26.8008
						-3.01351	73.7558		-1.05779	-39.2119	7.7862	-67.7567	24.2545
						-3.0045	73.5932		-1.01256	-42.2715	4.9342	-70.7346	21.3487
						-2.9955	73.4299		-0.967337	-45.2802	1.84057	-73.576	18.9104
						-2.98649	73.2659		-0.922111	-48.263	-1.22476	-76.7345	15.8348
						-2.97748	73.1011		-0.876884	-51.1527	-4.20392	-79.3551	12.8274
						-2.96847	72.9355		-0.831658	-54.1669	-7.47358	-82.0829	9.91031
						-2.95946	72.769		-0.786432	-57.2163	-10.6204	-84.9783	6.7653
						-2.95045	72.6016		-0.741206	-60.1055	-13.848	-87.1507	3.68238
						-2.94144	72.4332		-0.69598	-62.9176	-17.0567	-89.391	0.435659
						-2.93243	72.2639		-0.650754	-65.652	-20.2606	-91.6244	-2.86264
						-2.92342	72.0934		-0.605528	-68.4967	-23.4779	-94.116	-6.3385
						-2.91441	71.9217		-0.560302	-71.1912	-26.595	-96.956	-9.34431
						-2.90541	71.7488		-0.515075	-73.6863	-29.7263	-99.0336	-12.3296
						-2.8964	71.5746		-0.469849	-76.261	-32.6406	-101.162	-15.1222
						-2.88739	71.3991		-0.424623	-78.7299	-35.4766	-103.556	-17.9299
						-2.87838	71.222		-0.379397	-81.2209	-38.2178	-105.611	-20.5896
						-2.86937	71.0434		-0.334171	-83.5662	-40.9343	-107.623	-23.8785
						-2.86036	70.8631		-0.288945	-85.5796	-43.6257	-110.076	-26.4585
						-2.85135	70.6811		-0.243719	-87.7183	-46.1031	-112.034	-29.0317
						-2.84234	70.4973		-0.198492	-89.6505	-48.579	-113.598	-31.5282
						-2.83333	70.3116		-0.153266	-91.3909	-50.8342	-115.452	-33.8492
						-2.82432	70.1239		-0.10804	-93.0653	-52.9452	-117.149	-35.8375
						-2.81532	69.9341		-0.0628141	-94.6789	-54.7964	-118.673	-37.2029
						-2.80631	69.7421		-0.0175879	-96.0569	-56.5542	-119.985	-38.6965
						-2.7973	69.5479		0.0276382	-97.1974	-58.0627	-121.087	-40.1893
						-2.78829	69.3513		0.0728643	-98.3886	-59.329	-122.039	-41.6152
						-2.77928	69.1522		0.11809	-99.2096	-60.4684	-123.193	-42.7645
						-2.77027	68.9506		0.163317	-99.955	-61.2765	-124.02	-43.5258
						-2.76126	68.7464		0.208543	-100.582	-62.1599	-124.502	-43.9872
						-2.75225	68.5394		0.253769	-101.036	-62.7502	-124.727	-44.454
						-2.74324	68.3297		0.298995	-101.283	-62.9728	-124.29	-44.7953
						-2.73423	68.1171		0.344221	-101.433	-62.9695	-124.35	-45.056
						-2.72523	67.9016		0.389447	-101.299	-62.8327	-124.073	-44.8165
						-2.71622	67.683		0.434673	-101.126	-62.3651	-123.819	-44.6243
						-2.70721	67.4613		0.479899	-100.692	-61.8294	-123.291	-44.113
						-2.6982	67.2365		0.525126	-100.093	-61.0219	-122.661	-43.6018
						-2.68919	67.0085		0.570352	-99.2222	-60.3897	-121.606	-42.9206
						-2.68018	66.7771		0.615578	-98.2047	-59.2697	-120.526	-42.1818
						-2.67117	66.5425		0.660804	-97.0392	-58.2047	-119.477	-41.2363
						-2.66216	66.3044		0.70603	-95.6718	-56.6729	-118.123	-39.6219
						-2.65315	66.063		0.751256	-94.0525	-54.8658	-116.279	-38.1248
						-2.64414	65.8181		0.796482	-92.2938	-53.0406	-114.398	-35.974
						-2.63514	65.5696		0.841709	-90.415	-51.0969	-112.523	-34.1159
						-2.62613	65.3177		0.886935	-88.504	-49.1086	-110.722	-31.7889
						-2.61712	65.0622		0.932161	-86.4151	-47.0337	-109.021	-29.4383
						-2.60811	64.8032		0.977387	-84.0658	-44.7912	-106.877	-27.2327
						-2.5991	64.5406		1.02261	-81.935	-42.4022	-105.01	-24.493
						-2.59009	64.2744		1.06784	-79.7399	-39.8954	-103.028	-21.6055
						-2.58108	64.0047		1.11307	-77.4908	-37.2871	-100.853	-18.6097
						-2.57207	63.7315		1.15829	-75.0742	-34.4488	-98.5772	-15.8483
						-2.56306	63.4548		1.20352	-72.7449	-31.5909	-96.4592	-12.7395
						-2.55405	63.1745		1.24874	-70.3975	-28.6053	-94.4336	-10.3302
						-2.54505	62.8909		1.29397	-67.7978	-25.7167	-92.0861	-7.21878
						-2.53604	62.6038		1.3392	-65.2248	-22.9294	-90.0853	-4.27828
						-2.52703	62.3134		1.38442	-62.6285	-19.9918	-88.0186	-1.67154
						-2.51802	62.0197		1.42965	-59.8378	-17.0885	-85.521	1.1225
						-2.50901	61.7227		1.47487	-57.1482	-14.1882	-83.0538	4.03309
						-2.5	61.4226		1.5201	-54.6455	-11.2022	-80.9231	6.82116
						-2.49099	61.1194		1.56533	-51.9366	-8.50045	-78.0791	9.70152
						-2.48198	60.8132		1.61055	-49.4213	-5.54201	-76.2452	12.4564
						-2.47297	60.5041		1.65578	-46.716	-2.6585	-74.0356	14.769
						-2.46396	60.1921		1.70101	-44.3006	0.11701	-71.761	17.2867
						-2.45495	59.8774		1.74623	-41.7888	2.83243	-69.4854	19.4628
						-2.44595	59.5601		1.79146	-39.2344	5.37248	-67.1625	22.0129
						-2.43694	59.2402		1.83668	-36.9341	7.95482	-65.2859	24.0469
						-2.42793	58.9179		1.88191	-34.5899	10.2656	-63.0787	26.2363
						-2.41892	58.5932		1.92714	-32.4407	12.465	-61.0315	28.0256
						-2.40991	58.2663		1.97236	-30.2375	14.4853	-58.6768	29.8451
						-2.4009	57.9373		2.01759	-28.0066	16.6944	-56.5157	31.4235
						-2.39189	57.6062		2.06281	-25.8894	18.5731	-54.6176	33.4295
						-2.38288	57.2732		2.10804	-23.9564	20.3106	-52.7779	35.2141
						-2.37387	56.9383		2.15327	-22.1456	22.1972	-50.5411	36.9826
						-2.36486	56.6016		2.19849	-19.9821	23.814	-48.5954	38.4888
						-2.35586	56.2634		2.24372	-18.1766	25.3712	-46.7291	39.7243
						-2.34685	55.9235		2.28894	-16.4904	26.8222	-45.0569	40.9126
						-2.33784	55.5821		2.33417	-14.7308	28.433	-43.3598	41.9609
						-2.32883	55.2394		2.3794	-13.0719	29.7856	-41.7854	43.0117
						-2.31982	54.8952		2.42462	-11.584	30.9599	-40.232	44.08
						-2.31081	54.5498		2.46985	-10.0866	32.0294	-38.4959	45.0714
						-2.3018	54.2032		2.51508	-8.69079	32.9795	-37.1176	45.6923
						-2.29279	53.8554		2.5603	-7.40347	33.9492	-35.6029	46.5112
						-2.28378	53.5065		2.60553	-6.23344	34.9258	-34.1885	47.3062
						-2.27477	53.1564		2.65075	-5.12937	35.8336	-32.7463	48.2648
						-2.26577	52.8054		2.69598	-3.92378	36.4715	-31.8852	48.9615
						-2.25676	52.4532		2.74121	-2.74344	37.0532	-30.8075	49.647
						-2.24775	52.1001		2.78643	-1.72009	37.6689	-29.7562	50.1796
						-2.23874	51.7459		2.83166	-0.759528	38.1512	-28.5803	50.5618
						-2.22973	51.3907		2.87688	0.229923	38.6373	-27.6299	50.8805
						-2.22072	51.0345		2.92211	1.06909	39.0671	-26.1913	51.0996
						-2.21171	50.6773		2.96734	1.8161	39.4341	-24.9156	51.3765
						-2.2027	50.319		3.01256	2.69286	39.6195	-24.0016	51.6661
						-2.19369	49.9596		3.05779	3.40725	39.8437	-23.2215	52.0602
						-2.18468	49.5991		3.10302	3.95279	40.075	-22.1996	52.219
						-2.17568	49.2375		3.14824	4.50212	40.2782	-20.8177	52.5301
						-2.16667	48.8746		3.19347	5.00721	40.5134	-19.9261	52.6871
						-2.15766	48.5105		3.23869	5.54519	40.6349	-19.3437	52.7495
						-2.14865	48.1451		3.28392	5.97632	40.7304	-18.6039	52.7654
						-2.13964	47.7783		3.32915	6.39596	40.9217	-18.2637	52.9339
						-2.13063	47.4101		3.37437	6.72071	41.0199	-17.6797	52.8795
						-2.12162	47.0403		3.4196	6.94819	40.973	-16.906	52.8797
						-2.11261	46.669		3.46482	7.26099	41.058	-16.5452	52.9706
						-2.1036	46.296		3.51005	7.55418	41.0077	-16.1089	52.8871
						-2.09459	45.9213		3.55528	7.77495	41.0598	-15.3932	52.7384
						-2.08559	45.5447		3.6005	8.08796	41.0436	-14.9696	52.5975
						-2.07658	45.1662		3.64573	8.29468	41.0064	-14.4793	52.6533
						-2.06757	44.7857		3.69095	8.41719	40.9694	-14.1048	52.5995
						-2.05856	44.4031		3.73618	8.51837	40.8975	-14.0373	52.4639
						-2.04955	44.0183		3.78141	8.52962	40.8016	-13.8069	52.5353
						-2.04054	43.6312		3.82663	8.47105	40.6433	-13.8248	52.3627
						-2.03153	43.2417		3.87186	8.47168	40.5014	-13.747	52.3266
						-2.02252	42.8497		3.91709	8.52916	40.4008	-13.5054	52.3178
						-2.01351	42.4551		3.96231	8.53166	40.2686	-13.2822	52.2537
						-2.0045	42.0578		4.00754	8.38449	40.0988	-13.139	51.9784
						-1.9955	41.6577		4.05276	8.28735	39.9627	-13.0402	51.9486
						-1.98649	41.2548		4.09799	8.21294	39.7113	-13.0596	51.9338
						-1.97748	40.8488		4.14322	7.96161	39.5615	-12.9781	51.8022
						-1.96847	40.4397		4.18844	7.7822	39.3766	-13.0627	51.5894
						-1.95946	40.0275		4.23367	7.64245	39.1821	-13.2697	51.683
						-1.95045	39.612		4.27889	7.48794	38.9765	-13.2944	51.5525
						-1.94144	39.1931		4.32412	7.2253	38.7789	-13.4345	51.3373
						-1.93243	38.7707		4.36935	7.0228	38.5634	-13.7994	51.236
						-1.92342	38.3447		4.41457	6.75169	38.3375	-13.9288	50.942
						-1.91441	37.9152		4.4598	6.451	38.0911	-13.8994	50.6898
						-1.90541	37.4819		4.50503	6.2259	37.8409	-14.1507	50.5303
						-1.8964	37.0448		4.55025	5.97658	37.5793	-14.4719	50.2432
						-1.88739	36.6038		4.59548	5.64739	37.342	-14.7415	49.9121
						-1.87838	36.1589		4.6407	5.31309	37.0781	-14.9591	49.6613
						-1.86937	35.7099		4.68593	4.99419	36.8519	-14.8903	49.5688
						-1.86036	35.2569		4.73116	4.65038	36.6252	-15.1576	49.3624
						-1.85135	34.7998		4.77638	4.35915	36.3637	-15.5641	49.2118
						-1.84234	34.3385		4.82161	3.99935	36.0666	-15.7935	49.052
						-1.83333	33.8729		4.86683	3.56211	35.8974	-16.1944	48.8414
						-1.82432	33.4031		4.91206	3.33511	35.6143	-16.677	48.7353
						-1.81532	32.9289		4.95729	2.91661	35.3988	-17.1599	48.7176
						-1.80631	32.4505		5.00251	2.4087	35.1112	-17.805	48.6797
						-1.7973	31.9677		5.04774	2.02121	34.7933	-18.3218	48.5884
						-1.78829	31.4805		5.09296	1.59947	34.6063	-18.6856	48.3659
						-1.77928	30.989		5.13819	1.25635	34.3823	-19.1515	48.1387
						-1.77027	30.4931		5.18342	0.839171	34.0251	-19.6673	47.9958
						-1.76126	29.9929		5.22864	0.41465	33.7402	-20.4196	47.8396
						-1.75225	29.4883		5.27387	0.0273099	33.4345	-21.0142	47.7302
						-1.74324	28.9794		5.3191	-0.46302	33.2179	-21.5852	47.6308
						-1.73423	28.4663		5.36432	-0.978879	32.9571	-22.2286	47.5131
						-1.72523	27.9489		5.40955	-1.46383	32.725	-22.6919	47.2895
						-1.71622	27.4273		5.45477	-1.89595	32.4975	-22.9853	47.1234
						-1.70721	26.9016		5.5	-2.402	32.2695	-23.3927	46.9276
						-1.6982	26.3718
						-1.68919	25.838
						-1.68018	25.3003
						-1.67117	24.7588
						-1.66216	24.2135
						-1.65315	23.6645
						-1.64414	23.112
						-1.63514	22.556
						-1.62613	21.9967
						-1.61712	21.4341
						-1.60811	20.8683
						-1.5991	20.2996
						-1.59009	19.7279
						-1.58108	19.1535
						-1.57207	18.5763
						-1.56306	17.9966
						-1.55405	17.4145
						-1.54505	16.83
						-1.53604	16.2432
						-1.52703	15.6543
						-1.51802	15.0634
						-1.50901	14.4705
						-1.5	13.8757
						-1.49099	13.2792
						-1.48198	12.681
						-1.47297	12.0811
						-1.46396	11.4797
						-1.45495	10.8768
						-1.44595	10.2724
						-1.43694	9.66665
						-1.42793	9.05951
						-1.41892	8.45104
						-1.40991	7.84126
						-1.4009	7.23019
						-1.39189	6.61785
						-1.38288	6.00424
						-1.37387	5.38937
						-1.36486	4.77323
						-1.35586	4.15582
						-1.34685	3.53711
						-1.33784	2.9171
						-1.32883	2.29574
						-1.31982	1.67303
						-1.31081	1.04892
						-1.3018	0.423388
						-1.29279	-0.203615
						-1.28378	-0.832126
						-1.27477	-1.46219
						-1.26577	-2.09385
						-1.25676	-2.72716
						-1.24775	-3.36216
						-1.23874	-3.9989
						-1.22973	-4.63744
						-1.22072	-5.27783
						-1.21171	-5.92011
						-1.2027	-6.56435
						-1.19369	-7.21059
						-1.18468	-7.85887
						-1.17568	-8.50926
						-1.16667	-9.1618
						-1.15766	-9.81653
						-1.14865	-10.4735
						-1.13964	-11.1327
						-1.13063	-11.7943
						-1.12162	-12.4582
						-1.11261	-13.1245
						-1.1036	-13.7932
						-1.09459	-14.4643
						-1.08559	-15.1379
						-1.07658	-15.814
						-1.06757	-16.4925
						-1.05856	-17.1735
						-1.04955	-17.857
						-1.04054	-18.5429
						-1.03153	-19.2313
						-1.02252	-19.9221
						-1.01351	-20.6154
						-1.0045	-21.3109
						-0.995495	-22.0088
						-0.986486	-22.709
						-0.977477	-23.4113
						-0.968468	-24.1158
						-0.959459	-24.8223
						-0.95045	-25.5308
						-0.941441	-26.2412
						-0.932432	-26.9533
						-0.923423	-27.667
						-0.914414	-28.3823
						-0.905405	-29.0989
						-0.896396	-29.8168
						-0.887387	-30.5358
						-0.878378	-31.2557
						-0.869369	-31.9764
						-0.86036	-32.6976
						-0.851351	-33.4193
						-0.842342	-34.1412
						-0.833333	-34.8631
						-0.824324	-35.5849
						-0.815315	-36.3062
						-0.806306	-37.027
						-0.797297	-37.747
						-0.788288	-38.466
						-0.779279	-39.1837
						-0.77027	-39.9001
						-0.761261	-40.6147
						-0.752252	-41.3275
						-0.743243	-42.0382
						-0.734234	-42.7466
						-0.725225	-43.4524
						-0.716216	-44.1556
						-0.707207	-44.8559
						-0.698198	-45.553
						-0.689189	-46.2469
						-0.68018	-46.9373
						-0.671171	-47.624
						-0.662162	-48.3069
						-0.653153	-48.9858
						-0.644144	-49.6605
						-0.635135	-50.331
						-0.626126	-50.9971
						-0.617117	-51.6586
						-0.608108	-52.3154
						-0.599099	-52.9674
						-0.59009	-53.6145
						-0.581081	-54.2567
						-0.572072	-54.8937
						-0.563063	-55.5256
						-0.554054	-56.1523
						-0.545045	-56.7737
						-0.536036	-57.3897
						-0.527027	-58.0003
						-0.518018	-58.6054
						-0.509009	-59.205
						-0.5	-59.7991
						-0.490991	-60.3877
						-0.481982	-60.9706
						-0.472973	-61.548
						-0.463964	-62.1198
						-0.454955	-62.6859
						-0.445946	-63.2465
						-0.436937	-63.8014
						-0.427928	-64.3507
						-0.418919	-64.8944
						-0.40991	-65.4325
						-0.400901	-65.965
						-0.391892	-66.4919
						-0.382883	-67.0133
						-0.373874	-67.5291
						-0.364865	-68.0394
						-0.355856	-68.5442
						-0.346847	-69.0435
						-0.337838	-69.5374
						-0.328829	-70.0258
						-0.31982	-70.5088
						-0.310811	-70.9864
						-0.301802	-71.4586
						-0.292793	-71.9254
						-0.283784	-72.3868
						-0.274775	-72.843
						-0.265766	-73.2937
						-0.256757	-73.7392
						-0.247748	-74.1793
						-0.238739	-74.6141
						-0.22973	-75.0435
						-0.220721	-75.4677
						-0.211712	-75.8864
						-0.202703	-76.2998
						-0.193694	-76.7078
						-0.184685	-77.1103
						-0.175676	-77.5074
						-0.166667	-77.899
						-0.157658	-78.285
						-0.148649	-78.6654
						-0.13964	-79.0401
						-0.130631	-79.4091
						-0.121622	-79.7723
						-0.112613	-80.1296
						-0.103604	-80.4809
						-0.0945946	-80.8261
						-0.0855856	-81.1651
						-0.0765766	-81.4978
						-0.0675676	-81.8241
						-0.0585586	-82.1438
						-0.0495495	-82.4568
						-0.0405405	-82.7631
						-0.0315315	-83.0624
						-0.0225225	-83.3545
						-0.0135135	-83.6395
						-0.0045045	-83.917
						0.0045045	-84.187
						0.0135135	-84.4492
						0.0225225	-84.7036
						0.0315315	-84.9499
						0.0405405	-85.188
						0.0495495	-85.4178
						0.0585586	-85.6391
						0.0675676	-85.8517
						0.0765766	-86.0554
						0.0855856	-86.2503
						0.0945946	-86.436
						0.103604	-86.6125
						0.112613	-86.7796
						0.121622	-86.9372
						0.130631	-87.0853
						0.13964	-87.2236
						0.148649	-87.3521
						0.157658	-87.4707
						0.166667	-87.5794
						0.175676	-87.678
						0.184685	-87.7664
						0.193694	-87.8447
						0.202703	-87.9128
						0.211712	-87.9707
						0.220721	-88.0183
						0.22973	-88.0556
						0.238739	-88.0825
						0.247748	-88.0992
						0.256757	-88.1056
						0.265766	-88.1018
						0.274775	-88.0877
						0.283784	-88.0634
						0.292793	-88.0289
						0.301802	-87.9843
						0.310811	-87.9297
						0.31982	-87.8651
						0.328829	-87.7905
						0.337838	-87.7061
						0.346847	-87.612
						0.355856	-87.5081
						0.364865	-87.3946
						0.373874	-87.2717
						0.382883	-87.1394
						0.391892	-86.9977
						0.400901	-86.8469
						0.40991	-86.687
						0.418919	-86.5182
						0.427928	-86.3404
						0.436937	-86.154
						0.445946	-85.959
						0.454955	-85.7554
						0.463964	-85.5436
						0.472973	-85.3234
						0.481982	-85.0952
						0.490991	-84.859
						0.5	-84.6149
						0.509009	-84.3631
						0.518018	-84.1037
						0.527027	-83.8368
						0.536036	-83.5625
						0.545045	-83.2811
						0.554054	-82.9925
						0.563063	-82.6969
						0.572072	-82.3945
						0.581081	-82.0853
						0.59009	-81.7695
						0.599099	-81.4472
						0.608108	-81.1184
						0.617117	-80.7833
						0.626126	-80.4421
						0.635135	-80.0947
						0.644144	-79.7413
						0.653153	-79.3819
						0.662162	-79.0167
						0.671171	-78.6458
						0.68018	-78.2691
						0.689189	-77.8869
						0.698198	-77.4991
						0.707207	-77.1058
						0.716216	-76.707
						0.725225	-76.3029
						0.734234	-75.8934
						0.743243	-75.4786
						0.752252	-75.0586
						0.761261	-74.6333
						0.77027	-74.2028
						0.779279	-73.7672
						0.788288	-73.3264
						0.797297	-72.8805
						0.806306	-72.4294
						0.815315	-71.9733
						0.824324	-71.512
						0.833333	-71.0457
						0.842342	-70.5743
						0.851351	-70.0979
						0.86036	-69.6165
						0.869369	-69.13
						0.878378	-68.6385
						0.887387	-68.1421
						0.896396	-67.6407
						0.905405	-67.1344
						0.914414	-66.6232
						0.923423	-66.1072
						0.932432	-65.5864
						0.941441	-65.0608
						0.95045	-64.5304
						0.959459	-63.9955
						0.968468	-63.456
						0.977477	-62.9119
						0.986486	-62.3635
						0.995495	-61.8107
						1.0045	-61.2537
						1.01351	-60.6925
						1.02252	-60.1273
						1.03153	-59.5581
						1.04054	-58.9852
						1.04955	-58.4086
						1.05856	-57.8284
						1.06757	-57.2448
						1.07658	-56.658
						1.08559	-56.068
						1.09459	-55.4751
						1.1036	-54.8794
						1.11261	-54.281
						1.12162	-53.6802
						1.13063	-53.077
						1.13964	-52.4717
						1.14865	-51.8645
						1.15766	-51.2555
						1.16667	-50.6449
						1.17568	-50.0328
						1.18468	-49.4196
						1.19369	-48.8053
						1.2027	-48.1901
						1.21171	-47.5743
						1.22072	-46.958
						1.22973	-46.3414
						1.23874	-45.7246
						1.24775	-45.108
						1.25676	-44.4917
						1.26577	-43.8757
						1.27477	-43.2605
						1.28378	-42.646
						1.29279	-42.0325
						1.3018	-41.4202
						1.31081	-40.8093
						1.31982	-40.1998
						1.32883	-39.5921
						1.33784	-38.9862
						1.34685	-38.3823
						1.35586	-37.7805
						1.36486	-37.1811
						1.37387	-36.5842
						1.38288	-35.9898
						1.39189	-35.3982
						1.4009	-34.8094
						1.40991	-34.2236
						1.41892	-33.641
						1.42793	-33.0615
						1.43694	-32.4854
						1.44595	-31.9127
						1.45495	-31.3435
						1.46396	-30.7778
						1.47297	-30.2159
						1.48198	-29.6577
						1.49099	-29.1032
						1.5	-28.5527
						1.50901	-28.006
						1.51802	-27.4632
						1.52703	-26.9243
						1.53604	-26.3894
						1.54505	-25.8585
						1.55405	-25.3316
						1.56306	-24.8087
						1.57207	-24.2897
						1.58108	-23.7746
						1.59009	-23.2635
						1.5991	-22.7563
						1.60811	-22.2529
						1.61712	-21.7534
						1.62613	-21.2576
						1.63514	-20.7655
						1.64414	-20.2771
						1.65315	-19.7923
						1.66216	-19.3111
						1.67117	-18.8333
						1.68018	-18.3591
						1.68919	-17.8882
						1.6982	-17.4206
						1.70721	-16.9563
						1.71622	-16.4952
						1.72523	-16.0373
						1.73423	-15.5825
						1.74324	-15.1308
						1.75225	-14.6821
						1.76126	-14.2364
						1.77027	-13.7936
						1.77928	-13.3538
						1.78829	-12.917
						1.7973	-12.483
						1.80631	-12.0519
						1.81532	-11.6237
						1.82432	-11.1984
						1.83333	-10.7761
						1.84234	-10.3566
						1.85135	-9.94002
						1.86036	-9.52643
						1.86937	-9.11583
						1.87838	-8.70826
						1.88739	-8.30375
						1.8964	-7.90235
						1.90541	-7.50412
						1.91441	-7.10911
						1.92342	-6.71737
						1.93243	-6.32898
						1.94144	-5.944
						1.95045	-5.56251
						1.95946	-5.18456
						1.96847	-4.81026
						1.97748	-4.43966
						1.98649	-4.07286
						1.9955	-3.70995
						2.0045	-3.35099
						2.01351	-2.9961
						2.02252	-2.64534
						2.03153	-2.29882
						2.04054	-1.95662
						2.04955	-1.61883
						2.05856	-1.28556
						2.06757	-0.956874
						2.07658	-0.63288
						2.08559	-0.313665
						2.09459	0.000682947
						2.1036	0.310075
						2.11261	0.614424
						2.12162	0.913644
						2.13063	1.20765
						2.13964	1.49637
						2.14865	1.77972
						2.15766	2.05762
						2.16667	2.33
						2.17568	2.59679
						2.18468	2.85792
						2.19369	3.11335
						2.2027	3.36299
						2.21171	3.60682
						2.22072	3.84476
						2.22973	4.07679
						2.23874	4.30287
						2.24775	4.52296
						2.25676	4.73703
						2.26577	4.94507
						2.27477	5.14707
						2.28378	5.34302
						2.29279	5.53291
						2.3018	5.71675
						2.31081	5.89457
						2.31982	6.06638
						2.32883	6.2322
						2.33784	6.39208
						2.34685	6.54607
						2.35586	6.6942
						2.36486	6.83655
						2.37387	6.97317
						2.38288	7.10414
						2.39189	7.22954
						2.4009	7.34946
						2.40991	7.464
						2.41892	7.57325
						2.42793	7.67731
						2.43694	7.77631
						2.44595	7.87036
						2.45495	7.95958
						2.46396	8.04409
						2.47297	8.12405
						2.48198	8.19956
						2.49099	8.27079
						2.5	8.33786
						2.50901	8.40093
						2.51802	8.46014
						2.52703	8.51565
						2.53604	8.5676
						2.54505	8.61615
						2.55405	8.66146
						2.56306	8.70368
						2.57207	8.74298
						2.58108	8.7795
						2.59009	8.81342
						2.5991	8.8449
						2.60811	8.87409
						2.61712	8.90116
						2.62613	8.92629
						2.63514	8.94963
						2.64414	8.97135
						2.65315	8.99163
						2.66216	9.01064
						2.67117	9.02855
						2.68018	9.04553
						2.68919	9.06177
						2.6982	9.07745
						2.70721	9.09274
						2.71622	9.10783
						2.72523	9.12291
						2.73423	9.13817
						2.74324	9.15379
						2.75225	9.16998
						2.76126	9.18692
						2.77027	9.20481
						2.77928	9.22386
						2.78829	9.24424
						2.7973	9.26617
						2.80631	9.28984
						2.81532	9.31545
						2.82432	9.34319
						2.83333	9.37327
						2.84234	9.40586
						2.85135	9.44115
						2.86036	9.47934
						2.86937	9.52059
						2.87838	9.56509
						2.88739	9.61299
						2.8964	9.66445
						2.90541	9.71963
						2.91441	9.77865
						2.92342	9.84167
						2.93243	9.90878
						2.94144	9.98011
						2.95045	10.0557
						2.95946	10.1358
						2.96847	10.2202
						2.97748	10.3092
						2.98649	10.4028
						2.9955	10.5009
						3.0045	10.6036
						3.01351	10.7109
						3.02252	10.8228
						3.03153	10.9392
						3.04054	11.0601
						3.04955	11.1855
						3.05856	11.3152
						3.06757	11.4492
						3.07658	11.5873
						3.08559	11.7295
						3.09459	11.8756
						3.1036	12.0256
						3.11261	12.1791
						3.12162	12.3362
						3.13063	12.4966
						3.13964	12.6602
						3.14865	12.8268
						3.15766	12.9962
						3.16667	13.1682
						3.17568	13.3427
						3.18468	13.5194
						3.19369	13.6982
						3.2027	13.8789
						3.21171	14.0613
						3.22072	14.2452
						3.22973	14.4304
						3.23874	14.6167
						3.24775	14.804
						3.25676	14.9921
						3.26577	15.1808
						3.27477	15.3699
						3.28378	15.5594
						3.29279	15.7489
						3.3018	15.9385
						3.31081	16.1279
						3.31982	16.317
						3.32883	16.5056
						3.33784	16.6937
						3.34685	16.8811
						3.35586	17.0677
						3.36486	17.2535
						3.37387	17.4382
						3.38288	17.6218
						3.39189	17.8043
						3.4009	17.9855
						3.40991	18.1653
						3.41892	18.3437
						3.42793	18.5207
						3.43694	18.696
						3.44595	18.8698
						3.45495	19.0419
						3.46396	19.2122
						3.47297	19.3808
						3.48198	19.5476
						3.49099	19.7126
						3.5	19.8756
						3.50901	20.0368
						3.51802	20.196
						3.52703	20.3532
						3.53604	20.5084
						3.54505	20.6616
						3.55405	20.8127
						3.56306	20.9619
						3.57207	21.1089
						3.58108	21.2539
						3.59009	21.3967
						3.5991	21.5375
						3.60811	21.6762
						3.61712	21.8128
						3.62613	21.9472
						3.63514	22.0796
						3.64414	22.2098
						3.65315	22.3379
						3.66216	22.464
						3.67117	22.5879
						3.68018	22.7097
						3.68919	22.8294
						3.6982	22.9471
						3.70721	23.0626
						3.71622	23.1761
						3.72523	23.2875
						3.73423	23.3969
						3.74324	23.5042
						3.75225	23.6095
						3.76126	23.7127
						3.77027	23.8139
						3.77928	23.9132
						3.78829	24.0104
						3.7973	24.1056
						3.80631	24.1989
						3.81532	24.2902
						3.82432	24.3795
						3.83333	24.4669
						3.84234	24.5523
						3.85135	24.6358
						3.86036	24.7174
						3.86937	24.7971
						3.87838	24.8749
						3.88739	24.9507
						3.8964	25.0247
						3.90541	25.0968
						3.91441	25.167
						3.92342	25.2354
						3.93243	25.3019
						3.94144	25.3665
						3.95045	25.4292
						3.95946	25.4901
						3.96847	25.5492
						3.97748	25.6063
						3.98649	25.6617
						3.9955	25.7151
						4.0045	25.7668
						4.01351	25.8165
						4.02252	25.8644
						4.03153	25.9105
						4.04054	25.9546
						4.04955	25.9969
						4.05856	26.0374
						4.06757	26.076
						4.07658	26.1126
						4.08559	26.1474
						4.09459	26.1803
						4.1036	26.2114
						4.11261	26.2405
						4.12162	26.2676
						4.13063	26.2929
						4.13964	26.3163
						4.14865	26.3377
						4.15766	26.3572
						4.16667	26.3747
						4.17568	26.3903
						4.18468	26.4039
						4.19369	26.4156
						4.2027	26.4252
						4.21171	26.4329
						4.22072	26.4387
						4.22973	26.4424
						4.23874	26.4441
						4.24775	26.4438
						4.25676	26.4414
						4.26577	26.4371
						4.27477	26.4307
						4.28378	26.4223
						4.29279	26.4118
						4.3018	26.3993
						4.31081	26.3847
						4.31982	26.3681
						4.32883	26.3494
						4.33784	26.3286
						4.34685	26.3057
						4.35586	26.2808
						4.36486	26.2537
						4.37387	26.2245
						4.38288	26.1932
						4.39189	26.1598
						4.4009	26.1243
						4.40991	26.0866
						4.41892	26.0468
						4.42793	26.0049
						4.43694	25.9608
						4.44595	25.9145
						4.45495	25.8661
						4.46396	25.8155
						4.47297	25.7627
						4.48198	25.7077
						4.49099	25.6505
						4.5	25.5911
						4.50901	25.5295
						4.51802	25.4656
						4.52703	25.3996
						4.53604	25.3313
						4.54505	25.2607
						4.55405	25.1879
						4.56306	25.1129
						4.57207	25.0355
						4.58108	24.9559
						4.59009	24.8741
						4.5991	24.7899
						4.60811	24.7034
						4.61712	24.6147
						4.62613	24.5236
						4.63514	24.4302
						4.64414	24.3345
						4.65315	24.2365
						4.66216	24.1362
						4.67117	24.0335
						4.68018	23.9285
						4.68919	23.8212
						4.6982	23.7116
						4.70721	23.5996
						4.71622	23.4852
						4.72523	23.3686
						4.73423	23.2496
						4.74324	23.1282
						4.75225	23.0046
						4.76126	22.8786
						4.77027	22.7503
						4.77928	22.6196
						4.78829	22.4866
						4.7973	22.3513
						4.80631	22.2137
						4.81532	22.0738
						4.82432	21.9316
						4.83333	21.787
						4.84234	21.6402
						4.85135	21.4911
						4.86036	21.3397
						4.86937	21.186
						4.87838	21.03
						4.88739	20.8718
						4.8964	20.7113
						4.90541	20.5485
						4.91441	20.3834
						4.92342	20.2161
						4.93243	20.0465
						4.94144	19.8747
						4.95045	19.7006
						4.95946	19.5242
						4.96847	19.3455
						4.97748	19.1646
						4.98649	18.9814
						4.9955	18.7959
						5.0045	18.6081
						5.01351	18.418
						5.02252	18.2255
						5.03153	18.0308
						5.04054	17.8337
						5.04955	17.6342
						5.05856	17.4324
						5.06757	17.2281
						5.07658	17.0215
						5.08559	16.8124
						5.09459	16.6009
						5.1036	16.3869
						5.11261	16.1703
						5.12162	15.9513
						5.13063	15.7297
						5.13964	15.5054
						5.14865	15.2786
						5.15766	15.0491
						5.16667	14.817
						5.17568	14.5821
						5.18468	14.3444
						5.19369	14.104
						5.2027	13.8608
						5.21171	13.6146
						5.22072	13.3656
						5.22973	13.1136
						5.23874	12.8587
						5.24775	12.6007
						5.25676	12.3397
						5.26577	12.0755
						5.27477	11.8082
						5.28378	11.5377
						5.29279	11.2639
						5.3018	10.9869
						5.31081	10.7065
						5.31982	10.4227
						5.32883	10.1356
						5.33784	9.84488
						5.34685	9.55069
						5.35586	9.25292
						5.36486	8.95153
						5.37387	8.64647
						5.38288	8.33769
						5.39189	8.02513
						5.4009	7.70876
						5.40991	7.38852
						5.41892	7.06435
						5.42793	6.73621
						5.43694	6.40405
						5.44595	6.06782
						5.45495	5.72747
						5.46396	5.38294
						5.47297	5.03419
						5.48198	4.68116
						5.49099	4.3238
						5.5	3.96207

## Sheet: Figure3c
Position (m)	Depth (m)	Probability of excavation
-4	-10	0
-3.95	-10	0
-3.9	-10	0
-3.85	-10	0
-3.8	-10	0
-3.75	-10	0
-3.7	-10	0
-3.65	-10	0
-3.6	-10	0
-3.55	-10	0
-3.5	-10	0
-3.45	-10	0
-3.4	-10	0
-3.35	-10	0
-3.3	-10	0
-3.25	-10	0
-3.2	-10	0
-3.15	-10	0
-3.1	-10	0
-3.05	-10	0
-3	-10	0
-2.95	-10	0
-2.9	-10	0
-2.85	-10	0
-2.8	-10	0
-2.75	-10	0
-2.7	-10	0
-2.65	-10	0
-2.6	-10	0
-2.55	-10	0
-2.5	-10	0
-2.45	-10	0
-2.4	-10	0
-2.35	-10	0
-2.3	-10	0
-2.25	-10	0
-2.2	-10	0
-2.15	-10	0
-2.1	-10	0
-2.05	-10	0
-2	-10	0
-1.95	-10	0
-1.9	-10	0
-1.85	-10	0
-1.8	-10	0
-1.75	-10	0
-1.7	-10	0
-1.65	-10	0
-1.6	-10	0
-1.55	-10	0
-1.5	-10	0.0002
-1.45	-10	0.0002
-1.4	-10	0.0002
-1.35	-10	0.0004
-1.3	-10	0.0006
-1.25	-10	0.0014
-1.2	-10	0.0016
-1.15	-10	0.0016
-1.1	-10	0.0016
-1.05	-10	0.0022
-1	-10	0.0022
-0.95	-10	0.0028
-0.9	-10	0.0038
-0.85	-10	0.0042
-0.8	-10	0.0042
-0.75	-10	0.005
-0.7	-10	0.0058
-0.65	-10	0.0082
-0.6	-10	0.0094
-0.55	-10	0.0104
-0.5	-10	0.0126
-0.45	-10	0.0142
-0.4	-10	0.0148
-0.35	-10	0.016
-0.3	-10	0.0174
-0.25	-10	0.0182
-0.2	-10	0.019
-0.15	-10	0.0202
-0.1	-10	0.0212
-0.05	-10	0.0212
-1.42109e-14	-10	0.0218
0.05	-10	0.022
0.1	-10	0.022
0.15	-10	0.0222
0.2	-10	0.0222
0.25	-10	0.0224
0.3	-10	0.022
0.35	-10	0.0214
0.4	-10	0.0214
0.45	-10	0.0214
0.5	-10	0.0206
0.55	-10	0.0206
0.6	-10	0.0186
0.65	-10	0.0168
0.7	-10	0.0158
0.75	-10	0.0136
0.8	-10	0.0124
0.85	-10	0.0108
0.9	-10	0.0094
0.95	-10	0.0078
1	-10	0.0058
1.05	-10	0.0042
1.1	-10	0.0032
1.15	-10	0.002
1.2	-10	0.0018
1.25	-10	0.0016
1.3	-10	0.0016
1.35	-10	0.0016
1.4	-10	0.0014
1.45	-10	0.0014
1.5	-10	0.001
1.55	-10	0
1.6	-10	0
1.65	-10	0
1.7	-10	0
1.75	-10	0
1.8	-10	0
1.85	-10	0
1.9	-10	0
1.95	-10	0
2	-10	0
2.05	-10	0
2.1	-10	0
2.15	-10	0
2.2	-10	0
2.25	-10	0
2.3	-10	0
2.35	-10	0
2.4	-10	0
2.45	-10	0
2.5	-10	0
2.55	-10	0
2.6	-10	0
2.65	-10	0
2.7	-10	0
2.75	-10	0
2.8	-10	0
2.85	-10	0
2.9	-10	0
2.95	-10	0
3	-10	0
3.05	-10	0
3.1	-10	0
3.15	-10	0
3.2	-10	0
3.25	-10	0
3.3	-10	0
3.35	-10	0
3.4	-10	0
3.45	-10	0
3.5	-10	0
3.55	-10	0
3.6	-10	0
3.65	-10	0
3.7	-10	0
3.75	-10	0
3.8	-10	0
3.85	-10	0
3.9	-10	0
3.95	-10	0
4	-10	0
4.05	-10	0
4.1	-10	0
4.15	-10	0
4.2	-10	0
4.25	-10	0
4.3	-10	0
4.35	-10	0
4.4	-10	0
4.45	-10	0
4.5	-10	0
4.55	-10	0
4.6	-10	0
4.65	-10	0
4.7	-10	0
4.75	-10	0
4.8	-10	0
4.85	-10	0
4.9	-10	0
4.95	-10	0
5	-10	0
5.05	-10	0
5.1	-10	0
5.15	-10	0
5.2	-10	0
5.25	-10	0
5.3	-10	0
5.35	-10	0
5.4	-10	0
5.45	-10	0
5.5	-10	0
5.55	-10	0
5.6	-10	0
5.65	-10	0
5.7	-10	0
5.75	-10	0
5.8	-10	0
5.85	-10	0
5.9	-10	0
5.95	-10	0
6	-10	0
6.05	-10	0
-4	-9.95	0
-3.95	-9.95	0
-3.9	-9.95	0
-3.85	-9.95	0
-3.8	-9.95	0
-3.75	-9.95	0
-3.7	-9.95	0
-3.65	-9.95	0
-3.6	-9.95	0
-3.55	-9.95	0
-3.5	-9.95	0
-3.45	-9.95	0
-3.4	-9.95	0
-3.35	-9.95	0
-3.3	-9.95	0
-3.25	-9.95	0
-3.2	-9.95	0
-3.15	-9.95	0
-3.1	-9.95	0
-3.05	-9.95	0
-3	-9.95	0
-2.95	-9.95	0
-2.9	-9.95	0
-2.85	-9.95	0
-2.8	-9.95	0
-2.75	-9.95	0
-2.7	-9.95	0
-2.65	-9.95	0
-2.6	-9.95	0
-2.55	-9.95	0
-2.5	-9.95	0
-2.45	-9.95	0
-2.4	-9.95	0
-2.35	-9.95	0
-2.3	-9.95	0
-2.25	-9.95	0
-2.2	-9.95	0
-2.15	-9.95	0
-2.1	-9.95	0
-2.05	-9.95	0
-2	-9.95	0
-1.95	-9.95	0
-1.9	-9.95	0
-1.85	-9.95	0
-1.8	-9.95	0
-1.75	-9.95	0
-1.7	-9.95	0
-1.65	-9.95	0
-1.6	-9.95	0
-1.55	-9.95	0
-1.5	-9.95	0.0002
-1.45	-9.95	0.0002
-1.4	-9.95	0.0002
-1.35	-9.95	0.0004
-1.3	-9.95	0.0006
-1.25	-9.95	0.0014
-1.2	-9.95	0.0016
-1.15	-9.95	0.0016
-1.1	-9.95	0.0016
-1.05	-9.95	0.0022
-1	-9.95	0.0022
-0.95	-9.95	0.0028
-0.9	-9.95	0.0038
-0.85	-9.95	0.0042
-0.8	-9.95	0.0042
-0.75	-9.95	0.005
-0.7	-9.95	0.0058
-0.65	-9.95	0.0082
-0.6	-9.95	0.0094
-0.55	-9.95	0.0104
-0.5	-9.95	0.0126
-0.45	-9.95	0.0142
-0.4	-9.95	0.0148
-0.35	-9.95	0.016
-0.3	-9.95	0.0174
-0.25	-9.95	0.0182
-0.2	-9.95	0.019
-0.15	-9.95	0.0202
-0.1	-9.95	0.0212
-0.05	-9.95	0.0212
-1.42109e-14	-9.95	0.0218
0.05	-9.95	0.022
0.1	-9.95	0.022
0.15	-9.95	0.0222
0.2	-9.95	0.0222
0.25	-9.95	0.0224
0.3	-9.95	0.022
0.35	-9.95	0.0214
0.4	-9.95	0.0214
0.45	-9.95	0.0214
0.5	-9.95	0.0206
0.55	-9.95	0.0206
0.6	-9.95	0.0186
0.65	-9.95	0.0168
0.7	-9.95	0.0158
0.75	-9.95	0.0136
0.8	-9.95	0.0124
0.85	-9.95	0.0108
0.9	-9.95	0.0094
0.95	-9.95	0.0078
1	-9.95	0.0058
1.05	-9.95	0.0042
1.1	-9.95	0.0032
1.15	-9.95	0.002
1.2	-9.95	0.0018
1.25	-9.95	0.0016
1.3	-9.95	0.0016
1.35	-9.95	0.0016
1.4	-9.95	0.0014
1.45	-9.95	0.0014
1.5	-9.95	0.001
1.55	-9.95	0
1.6	-9.95	0
1.65	-9.95	0
1.7	-9.95	0
1.75	-9.95	0
1.8	-9.95	0
1.85	-9.95	0
1.9	-9.95	0
1.95	-9.95	0
2	-9.95	0
2.05	-9.95	0
2.1	-9.95	0
2.15	-9.95	0
2.2	-9.95	0
2.25	-9.95	0
2.3	-9.95	0
2.35	-9.95	0
2.4	-9.95	0
2.45	-9.95	0
2.5	-9.95	0
2.55	-9.95	0
2.6	-9.95	0
2.65	-9.95	0
2.7	-9.95	0
2.75	-9.95	0
2.8	-9.95	0
2.85	-9.95	0
2.9	-9.95	0
2.95	-9.95	0
3	-9.95	0
3.05	-9.95	0
3.1	-9.95	0
3.15	-9.95	0
3.2	-9.95	0
3.25	-9.95	0
3.3	-9.95	0
3.35	-9.95	0
3.4	-9.95	0
3.45	-9.95	0
3.5	-9.95	0
3.55	-9.95	0
3.6	-9.95	0
3.65	-9.95	0
3.7	-9.95	0
3.75	-9.95	0
3.8	-9.95	0
3.85	-9.95	0
3.9	-9.95	0
3.95	-9.95	0
4	-9.95	0
4.05	-9.95	0
4.1	-9.95	0
4.15	-9.95	0
4.2	-9.95	0
4.25	-9.95	0
4.3	-9.95	0
4.35	-9.95	0
4.4	-9.95	0
4.45	-9.95	0
4.5	-9.95	0
4.55	-9.95	0
4.6	-9.95	0
4.65	-9.95	0
4.7	-9.95	0
4.75	-9.95	0
4.8	-9.95	0
4.85	-9.95	0
4.9	-9.95	0
4.95	-9.95	0
5	-9.95	0
5.05	-9.95	0
5.1	-9.95	0
5.15	-9.95	0
5.2	-9.95	0
5.25	-9.95	0
5.3	-9.95	0
5.35	-9.95	0
5.4	-9.95	0
5.45	-9.95	0
5.5	-9.95	0
5.55	-9.95	0
5.6	-9.95	0
5.65	-9.95	0
5.7	-9.95	0
5.75	-9.95	0
5.8	-9.95	0
5.85	-9.95	0
5.9	-9.95	0
5.95	-9.95	0
6	-9.95	0
6.05	-9.95	0
-4	-9.9	0
-3.95	-9.9	0
-3.9	-9.9	0
-3.85	-9.9	0
-3.8	-9.9	0
-3.75	-9.9	0
-3.7	-9.9	0
-3.65	-9.9	0
-3.6	-9.9	0
-3.55	-9.9	0
-3.5	-9.9	0
-3.45	-9.9	0
-3.4	-9.9	0
-3.35	-9.9	0
-3.3	-9.9	0
-3.25	-9.9	0
-3.2	-9.9	0
-3.15	-9.9	0
-3.1	-9.9	0
-3.05	-9.9	0
-3	-9.9	0
-2.95	-9.9	0
-2.9	-9.9	0
-2.85	-9.9	0
-2.8	-9.9	0
-2.75	-9.9	0
-2.7	-9.9	0
-2.65	-9.9	0
-2.6	-9.9	0
-2.55	-9.9	0
-2.5	-9.9	0
-2.45	-9.9	0
-2.4	-9.9	0
-2.35	-9.9	0
-2.3	-9.9	0
-2.25	-9.9	0
-2.2	-9.9	0
-2.15	-9.9	0
-2.1	-9.9	0
-2.05	-9.9	0
-2	-9.9	0
-1.95	-9.9	0
-1.9	-9.9	0
-1.85	-9.9	0
-1.8	-9.9	0
-1.75	-9.9	0
-1.7	-9.9	0
-1.65	-9.9	0
-1.6	-9.9	0
-1.55	-9.9	0
-1.5	-9.9	0.0002
-1.45	-9.9	0.0002
-1.4	-9.9	0.0002
-1.35	-9.9	0.0004
-1.3	-9.9	0.0006
-1.25	-9.9	0.0014
-1.2	-9.9	0.0016
-1.15	-9.9	0.0016
-1.1	-9.9	0.0016
-1.05	-9.9	0.0022
-1	-9.9	0.0022
-0.95	-9.9	0.0028
-0.9	-9.9	0.0038
-0.85	-9.9	0.0042
-0.8	-9.9	0.0042
-0.75	-9.9	0.005
-0.7	-9.9	0.0058
-0.65	-9.9	0.0082
-0.6	-9.9	0.0094
-0.55	-9.9	0.0104
-0.5	-9.9	0.0128
-0.45	-9.9	0.0144
-0.4	-9.9	0.015
-0.35	-9.9	0.0166
-0.3	-9.9	0.018
-0.25	-9.9	0.0188
-0.2	-9.9	0.0198
-0.15	-9.9	0.021
-0.1	-9.9	0.022
-0.05	-9.9	0.022
-1.42109e-14	-9.9	0.0226
0.05	-9.9	0.0228
0.1	-9.9	0.0228
0.15	-9.9	0.023
0.2	-9.9	0.023
0.25	-9.9	0.0232
0.3	-9.9	0.0228
0.35	-9.9	0.0222
0.4	-9.9	0.0222
0.45	-9.9	0.0222
0.5	-9.9	0.0214
0.55	-9.9	0.0214
0.6	-9.9	0.0194
0.65	-9.9	0.0176
0.7	-9.9	0.0166
0.75	-9.9	0.0144
0.8	-9.9	0.013
0.85	-9.9	0.0114
0.9	-9.9	0.01
0.95	-9.9	0.0084
1	-9.9	0.006
1.05	-9.9	0.0042
1.1	-9.9	0.0032
1.15	-9.9	0.002
1.2	-9.9	0.0018
1.25	-9.9	0.0016
1.3	-9.9	0.0016
1.35	-9.9	0.0016
1.4	-9.9	0.0014
1.45	-9.9	0.0014
1.5	-9.9	0.001
1.55	-9.9	0
1.6	-9.9	0
1.65	-9.9	0
1.7	-9.9	0
1.75	-9.9	0
1.8	-9.9	0
1.85	-9.9	0
1.9	-9.9	0
1.95	-9.9	0
2	-9.9	0
2.05	-9.9	0
2.1	-9.9	0
2.15	-9.9	0
2.2	-9.9	0
2.25	-9.9	0
2.3	-9.9	0
2.35	-9.9	0
2.4	-9.9	0
2.45	-9.9	0
2.5	-9.9	0
2.55	-9.9	0
2.6	-9.9	0
2.65	-9.9	0
2.7	-9.9	0
2.75	-9.9	0
2.8	-9.9	0
2.85	-9.9	0
2.9	-9.9	0
2.95	-9.9	0
3	-9.9	0
3.05	-9.9	0
3.1	-9.9	0
3.15	-9.9	0
3.2	-9.9	0
3.25	-9.9	0
3.3	-9.9	0
3.35	-9.9	0
3.4	-9.9	0
3.45	-9.9	0
3.5	-9.9	0
3.55	-9.9	0
3.6	-9.9	0
3.65	-9.9	0
3.7	-9.9	0
3.75	-9.9	0
3.8	-9.9	0
3.85	-9.9	0
3.9	-9.9	0
3.95	-9.9	0
4	-9.9	0
4.05	-9.9	0
4.1	-9.9	0
4.15	-9.9	0
4.2	-9.9	0
4.25	-9.9	0
4.3	-9.9	0
4.35	-9.9	0
4.4	-9.9	0
4.45	-9.9	0
4.5	-9.9	0
4.55	-9.9	0
4.6	-9.9	0
4.65	-9.9	0
4.7	-9.9	0
4.75	-9.9	0
4.8	-9.9	0
4.85	-9.9	0
4.9	-9.9	0
4.95	-9.9	0
5	-9.9	0
5.05	-9.9	0
5.1	-9.9	0
5.15	-9.9	0
5.2	-9.9	0
5.25	-9.9	0
5.3	-9.9	0
5.35	-9.9	0
5.4	-9.9	0
5.45	-9.9	0
5.5	-9.9	0
5.55	-9.9	0
5.6	-9.9	0
5.65	-9.9	0
5.7	-9.9	0
5.75	-9.9	0
5.8	-9.9	0
5.85	-9.9	0
5.9	-9.9	0
5.95	-9.9	0
6	-9.9	0
6.05	-9.9	0
-4	-9.85	0
-3.95	-9.85	0
-3.9	-9.85	0
-3.85	-9.85	0
-3.8	-9.85	0
-3.75	-9.85	0
-3.7	-9.85	0
-3.65	-9.85	0
-3.6	-9.85	0
-3.55	-9.85	0
-3.5	-9.85	0
-3.45	-9.85	0
-3.4	-9.85	0
-3.35	-9.85	0
-3.3	-9.85	0
-3.25	-9.85	0
-3.2	-9.85	0
-3.15	-9.85	0
-3.1	-9.85	0
-3.05	-9.85	0
-3	-9.85	0
-2.95	-9.85	0
-2.9	-9.85	0
-2.85	-9.85	0
-2.8	-9.85	0
-2.75	-9.85	0
-2.7	-9.85	0
-2.65	-9.85	0
-2.6	-9.85	0
-2.55	-9.85	0
-2.5	-9.85	0
-2.45	-9.85	0
-2.4	-9.85	0
-2.35	-9.85	0
-2.3	-9.85	0
-2.25	-9.85	0
-2.2	-9.85	0
-2.15	-9.85	0
-2.1	-9.85	0
-2.05	-9.85	0
-2	-9.85	0
-1.95	-9.85	0
-1.9	-9.85	0
-1.85	-9.85	0
-1.8	-9.85	0
-1.75	-9.85	0
-1.7	-9.85	0
-1.65	-9.85	0
-1.6	-9.85	0
-1.55	-9.85	0
-1.5	-9.85	0.0002
-1.45	-9.85	0.0002
-1.4	-9.85	0.0002
-1.35	-9.85	0.0004
-1.3	-9.85	0.0006
-1.25	-9.85	0.0014
-1.2	-9.85	0.0016
-1.15	-9.85	0.0016
-1.1	-9.85	0.0016
-1.05	-9.85	0.0022
-1	-9.85	0.0022
-0.95	-9.85	0.0028
-0.9	-9.85	0.0038
-0.85	-9.85	0.0042
-0.8	-9.85	0.0042
-0.75	-9.85	0.005
-0.7	-9.85	0.0058
-0.65	-9.85	0.0084
-0.6	-9.85	0.0096
-0.55	-9.85	0.0106
-0.5	-9.85	0.013
-0.45	-9.85	0.0146
-0.4	-9.85	0.0152
-0.35	-9.85	0.0168
-0.3	-9.85	0.0182
-0.25	-9.85	0.019
-0.2	-9.85	0.02
-0.15	-9.85	0.0212
-0.1	-9.85	0.0222
-0.05	-9.85	0.0222
-1.42109e-14	-9.85	0.0228
0.05	-9.85	0.023
0.1	-9.85	0.023
0.15	-9.85	0.0232
0.2	-9.85	0.0232
0.25	-9.85	0.0234
0.3	-9.85	0.023
0.35	-9.85	0.0224
0.4	-9.85	0.0224
0.45	-9.85	0.0224
0.5	-9.85	0.0216
0.55	-9.85	0.0216
0.6	-9.85	0.0196
0.65	-9.85	0.0178
0.7	-9.85	0.0168
0.75	-9.85	0.0146
0.8	-9.85	0.0132
0.85	-9.85	0.0116
0.9	-9.85	0.0102
0.95	-9.85	0.0086
1	-9.85	0.0062
1.05	-9.85	0.0044
1.1	-9.85	0.0034
1.15	-9.85	0.002
1.2	-9.85	0.0018
1.25	-9.85	0.0016
1.3	-9.85	0.0016
1.35	-9.85	0.0016
1.4	-9.85	0.0014
1.45	-9.85	0.0014
1.5	-9.85	0.001
1.55	-9.85	0
1.6	-9.85	0
1.65	-9.85	0
1.7	-9.85	0
1.75	-9.85	0
1.8	-9.85	0
1.85	-9.85	0
1.9	-9.85	0
1.95	-9.85	0
2	-9.85	0
2.05	-9.85	0
2.1	-9.85	0
2.15	-9.85	0
2.2	-9.85	0
2.25	-9.85	0
2.3	-9.85	0
2.35	-9.85	0
2.4	-9.85	0
2.45	-9.85	0
2.5	-9.85	0
2.55	-9.85	0
2.6	-9.85	0
2.65	-9.85	0
2.7	-9.85	0
2.75	-9.85	0
2.8	-9.85	0
2.85	-9.85	0
2.9	-9.85	0
2.95	-9.85	0
3	-9.85	0
3.05	-9.85	0
3.1	-9.85	0
3.15	-9.85	0
3.2	-9.85	0
3.25	-9.85	0
3.3	-9.85	0
3.35	-9.85	0
3.4	-9.85	0
3.45	-9.85	0
3.5	-9.85	0
3.55	-9.85	0
3.6	-9.85	0
3.65	-9.85	0
3.7	-9.85	0
3.75	-9.85	0
3.8	-9.85	0
3.85	-9.85	0
3.9	-9.85	0
3.95	-9.85	0
4	-9.85	0
4.05	-9.85	0
4.1	-9.85	0
4.15	-9.85	0
4.2	-9.85	0
4.25	-9.85	0
4.3	-9.85	0
4.35	-9.85	0
4.4	-9.85	0
4.45	-9.85	0
4.5	-9.85	0
4.55	-9.85	0
4.6	-9.85	0
4.65	-9.85	0
4.7	-9.85	0
4.75	-9.85	0
4.8	-9.85	0
4.85	-9.85	0
4.9	-9.85	0
4.95	-9.85	0
5	-9.85	0
5.05	-9.85	0
5.1	-9.85	0
5.15	-9.85	0
5.2	-9.85	0
5.25	-9.85	0
5.3	-9.85	0
5.35	-9.85	0
5.4	-9.85	0
5.45	-9.85	0
5.5	-9.85	0
5.55	-9.85	0
5.6	-9.85	0
5.65	-9.85	0
5.7	-9.85	0
5.75	-9.85	0
5.8	-9.85	0
5.85	-9.85	0
5.9	-9.85	0
5.95	-9.85	0
6	-9.85	0
6.05	-9.85	0
-4	-9.8	0
-3.95	-9.8	0
-3.9	-9.8	0
-3.85	-9.8	0
-3.8	-9.8	0
-3.75	-9.8	0
-3.7	-9.8	0
-3.65	-9.8	0
-3.6	-9.8	0
-3.55	-9.8	0
-3.5	-9.8	0
-3.45	-9.8	0
-3.4	-9.8	0
-3.35	-9.8	0
-3.3	-9.8	0
-3.25	-9.8	0
-3.2	-9.8	0
-3.15	-9.8	0
-3.1	-9.8	0
-3.05	-9.8	0
-3	-9.8	0
-2.95	-9.8	0
-2.9	-9.8	0
-2.85	-9.8	0
-2.8	-9.8	0
-2.75	-9.8	0
-2.7	-9.8	0
-2.65	-9.8	0
-2.6	-9.8	0
-2.55	-9.8	0
-2.5	-9.8	0
-2.45	-9.8	0
-2.4	-9.8	0
-2.35	-9.8	0
-2.3	-9.8	0
-2.25	-9.8	0
-2.2	-9.8	0
-2.15	-9.8	0
-2.1	-9.8	0
-2.05	-9.8	0
-2	-9.8	0
-1.95	-9.8	0
-1.9	-9.8	0
-1.85	-9.8	0
-1.8	-9.8	0
-1.75	-9.8	0
-1.7	-9.8	0
-1.65	-9.8	0
-1.6	-9.8	0
-1.55	-9.8	0
-1.5	-9.8	0.0002
-1.45	-9.8	0.0002
-1.4	-9.8	0.0002
-1.35	-9.8	0.0004
-1.3	-9.8	0.0006
-1.25	-9.8	0.0014
-1.2	-9.8	0.0016
-1.15	-9.8	0.0016
-1.1	-9.8	0.0016
-1.05	-9.8	0.0022
-1	-9.8	0.0022
-0.95	-9.8	0.0028
-0.9	-9.8	0.0038
-0.85	-9.8	0.0042
-0.8	-9.8	0.0042
-0.75	-9.8	0.005
-0.7	-9.8	0.0058
-0.65	-9.8	0.0084
-0.6	-9.8	0.0098
-0.55	-9.8	0.0108
-0.5	-9.8	0.0132
-0.45	-9.8	0.0148
-0.4	-9.8	0.0154
-0.35	-9.8	0.017
-0.3	-9.8	0.0184
-0.25	-9.8	0.0192
-0.2	-9.8	0.0202
-0.15	-9.8	0.0214
-0.1	-9.8	0.0224
-0.05	-9.8	0.0224
-1.42109e-14	-9.8	0.023
0.05	-9.8	0.0232
0.1	-9.8	0.0232
0.15	-9.8	0.0234
0.2	-9.8	0.0234
0.25	-9.8	0.0236
0.3	-9.8	0.0232
0.35	-9.8	0.0226
0.4	-9.8	0.0226
0.45	-9.8	0.0226
0.5	-9.8	0.0218
0.55	-9.8	0.0218
0.6	-9.8	0.0198
0.65	-9.8	0.018
0.7	-9.8	0.0168
0.75	-9.8	0.0146
0.8	-9.8	0.0132
0.85	-9.8	0.0116
0.9	-9.8	0.0102
0.95	-9.8	0.0086
1	-9.8	0.0062
1.05	-9.8	0.0044
1.1	-9.8	0.0034
1.15	-9.8	0.002
1.2	-9.8	0.0018
1.25	-9.8	0.0016
1.3	-9.8	0.0016
1.35	-9.8	0.0016
1.4	-9.8	0.0014
1.45	-9.8	0.0014
1.5	-9.8	0.001
1.55	-9.8	0
1.6	-9.8	0
1.65	-9.8	0
1.7	-9.8	0
1.75	-9.8	0
1.8	-9.8	0
1.85	-9.8	0
1.9	-9.8	0
1.95	-9.8	0
2	-9.8	0
2.05	-9.8	0
2.1	-9.8	0
2.15	-9.8	0
2.2	-9.8	0
2.25	-9.8	0
2.3	-9.8	0
2.35	-9.8	0
2.4	-9.8	0
2.45	-9.8	0
2.5	-9.8	0
2.55	-9.8	0
2.6	-9.8	0
2.65	-9.8	0
2.7	-9.8	0
2.75	-9.8	0
2.8	-9.8	0
2.85	-9.8	0
2.9	-9.8	0
2.95	-9.8	0
3	-9.8	0
3.05	-9.8	0
3.1	-9.8	0
3.15	-9.8	0
3.2	-9.8	0
3.25	-9.8	0
3.3	-9.8	0
3.35	-9.8	0
3.4	-9.8	0
3.45	-9.8	0
3.5	-9.8	0
3.55	-9.8	0
3.6	-9.8	0
3.65	-9.8	0
3.7	-9.8	0
3.75	-9.8	0
3.8	-9.8	0
3.85	-9.8	0
3.9	-9.8	0
3.95	-9.8	0
4	-9.8	0
4.05	-9.8	0
4.1	-9.8	0
4.15	-9.8	0
4.2	-9.8	0
4.25	-9.8	0
4.3	-9.8	0
4.35	-9.8	0
4.4	-9.8	0
4.45	-9.8	0
4.5	-9.8	0
4.55	-9.8	0
4.6	-9.8	0
4.65	-9.8	0
4.7	-9.8	0
4.75	-9.8	0
4.8	-9.8	0
4.85	-9.8	0
4.9	-9.8	0
4.95	-9.8	0
5	-9.8	0
5.05	-9.8	0
5.1	-9.8	0
5.15	-9.8	0
5.2	-9.8	0
5.25	-9.8	0
5.3	-9.8	0
5.35	-9.8	0
5.4	-9.8	0
5.45	-9.8	0
5.5	-9.8	0
5.55	-9.8	0
5.6	-9.8	0
5.65	-9.8	0
5.7	-9.8	0
5.75	-9.8	0
5.8	-9.8	0
5.85	-9.8	0
5.9	-9.8	0
5.95	-9.8	0
6	-9.8	0
6.05	-9.8	0
-4	-9.75	0
-3.95	-9.75	0
-3.9	-9.75	0
-3.85	-9.75	0
-3.8	-9.75	0
-3.75	-9.75	0
-3.7	-9.75	0
-3.65	-9.75	0
-3.6	-9.75	0
-3.55	-9.75	0
-3.5	-9.75	0
-3.45	-9.75	0
-3.4	-9.75	0
-3.35	-9.75	0
-3.3	-9.75	0
-3.25	-9.75	0
-3.2	-9.75	0
-3.15	-9.75	0
-3.1	-9.75	0
-3.05	-9.75	0
-3	-9.75	0
-2.95	-9.75	0
-2.9	-9.75	0
-2.85	-9.75	0
-2.8	-9.75	0
-2.75	-9.75	0
-2.7	-9.75	0
-2.65	-9.75	0
-2.6	-9.75	0
-2.55	-9.75	0
-2.5	-9.75	0
-2.45	-9.75	0
-2.4	-9.75	0
-2.35	-9.75	0
-2.3	-9.75	0
-2.25	-9.75	0
-2.2	-9.75	0
-2.15	-9.75	0
-2.1	-9.75	0
-2.05	-9.75	0
-2	-9.75	0
-1.95	-9.75	0
-1.9	-9.75	0
-1.85	-9.75	0
-1.8	-9.75	0
-1.75	-9.75	0
-1.7	-9.75	0
-1.65	-9.75	0
-1.6	-9.75	0
-1.55	-9.75	0
-1.5	-9.75	0.0002
-1.45	-9.75	0.0002
-1.4	-9.75	0.0002
-1.35	-9.75	0.0006
-1.3	-9.75	0.0008
-1.25	-9.75	0.0016
-1.2	-9.75	0.0018
-1.15	-9.75	0.0018
-1.1	-9.75	0.0018
-1.05	-9.75	0.0024
-1	-9.75	0.0024
-0.95	-9.75	0.003
-0.9	-9.75	0.004
-0.85	-9.75	0.0044
-0.8	-9.75	0.0044
-0.75	-9.75	0.0052
-0.7	-9.75	0.006
-0.65	-9.75	0.0086
-0.6	-9.75	0.01
-0.55	-9.75	0.011
-0.5	-9.75	0.0134
-0.45	-9.75	0.015
-0.4	-9.75	0.0156
-0.35	-9.75	0.0172
-0.3	-9.75	0.0186
-0.25	-9.75	0.0194
-0.2	-9.75	0.0204
-0.15	-9.75	0.0216
-0.1	-9.75	0.0226
-0.05	-9.75	0.0226
-1.42109e-14	-9.75	0.0232
0.05	-9.75	0.0234
0.1	-9.75	0.0234
0.15	-9.75	0.0236
0.2	-9.75	0.0236
0.25	-9.75	0.0238
0.3	-9.75	0.0234
0.35	-9.75	0.0228
0.4	-9.75	0.0228
0.45	-9.75	0.0228
0.5	-9.75	0.022
0.55	-9.75	0.0218
0.6	-9.75	0.0198
0.65	-9.75	0.018
0.7	-9.75	0.0168
0.75	-9.75	0.0146
0.8	-9.75	0.0132
0.85	-9.75	0.0116
0.9	-9.75	0.0102
0.95	-9.75	0.0086
1	-9.75	0.0062
1.05	-9.75	0.0044
1.1	-9.75	0.0034
1.15	-9.75	0.002
1.2	-9.75	0.0018
1.25	-9.75	0.0016
1.3	-9.75	0.0016
1.35	-9.75	0.0016
1.4	-9.75	0.0014
1.45	-9.75	0.0014
1.5	-9.75	0.001
1.55	-9.75	0
1.6	-9.75	0
1.65	-9.75	0
1.7	-9.75	0
1.75	-9.75	0
1.8	-9.75	0
1.85	-9.75	0
1.9	-9.75	0
1.95	-9.75	0
2	-9.75	0
2.05	-9.75	0
2.1	-9.75	0
2.15	-9.75	0
2.2	-9.75	0
2.25	-9.75	0
2.3	-9.75	0
2.35	-9.75	0
2.4	-9.75	0
2.45	-9.75	0
2.5	-9.75	0
2.55	-9.75	0
2.6	-9.75	0
2.65	-9.75	0
2.7	-9.75	0
2.75	-9.75	0
2.8	-9.75	0
2.85	-9.75	0
2.9	-9.75	0
2.95	-9.75	0
3	-9.75	0
3.05	-9.75	0
3.1	-9.75	0
3.15	-9.75	0
3.2	-9.75	0
3.25	-9.75	0
3.3	-9.75	0
3.35	-9.75	0
3.4	-9.75	0
3.45	-9.75	0
3.5	-9.75	0
3.55	-9.75	0
3.6	-9.75	0
3.65	-9.75	0
3.7	-9.75	0
3.75	-9.75	0
3.8	-9.75	0
3.85	-9.75	0
3.9	-9.75	0
3.95	-9.75	0
4	-9.75	0
4.05	-9.75	0
4.1	-9.75	0
4.15	-9.75	0
4.2	-9.75	0
4.25	-9.75	0
4.3	-9.75	0
4.35	-9.75	0
4.4	-9.75	0
4.45	-9.75	0
4.5	-9.75	0
4.55	-9.75	0
4.6	-9.75	0
4.65	-9.75	0
4.7	-9.75	0
4.75	-9.75	0
4.8	-9.75	0
4.85	-9.75	0
4.9	-9.75	0
4.95	-9.75	0
5	-9.75	0
5.05	-9.75	0
5.1	-9.75	0
5.15	-9.75	0
5.2	-9.75	0
5.25	-9.75	0
5.3	-9.75	0
5.35	-9.75	0
5.4	-9.75	0
5.45	-9.75	0
5.5	-9.75	0
5.55	-9.75	0
5.6	-9.75	0
5.65	-9.75	0
5.7	-9.75	0
5.75	-9.75	0
5.8	-9.75	0
5.85	-9.75	0
5.9	-9.75	0
5.95	-9.75	0
6	-9.75	0
6.05	-9.75	0
-4	-9.7	0
-3.95	-9.7	0
-3.9	-9.7	0
-3.85	-9.7	0
-3.8	-9.7	0
-3.75	-9.7	0
-3.7	-9.7	0
-3.65	-9.7	0
-3.6	-9.7	0
-3.55	-9.7	0
-3.5	-9.7	0
-3.45	-9.7	0
-3.4	-9.7	0
-3.35	-9.7	0
-3.3	-9.7	0
-3.25	-9.7	0
-3.2	-9.7	0
-3.15	-9.7	0
-3.1	-9.7	0
-3.05	-9.7	0
-3	-9.7	0
-2.95	-9.7	0
-2.9	-9.7	0
-2.85	-9.7	0
-2.8	-9.7	0
-2.75	-9.7	0
-2.7	-9.7	0
-2.65	-9.7	0
-2.6	-9.7	0
-2.55	-9.7	0
-2.5	-9.7	0
-2.45	-9.7	0
-2.4	-9.7	0
-2.35	-9.7	0
-2.3	-9.7	0
-2.25	-9.7	0
-2.2	-9.7	0
-2.15	-9.7	0
-2.1	-9.7	0
-2.05	-9.7	0
-2	-9.7	0
-1.95	-9.7	0
-1.9	-9.7	0
-1.85	-9.7	0
-1.8	-9.7	0
-1.75	-9.7	0
-1.7	-9.7	0
-1.65	-9.7	0
-1.6	-9.7	0
-1.55	-9.7	0
-1.5	-9.7	0.0002
-1.45	-9.7	0.0002
-1.4	-9.7	0.0002
-1.35	-9.7	0.0006
-1.3	-9.7	0.0008
-1.25	-9.7	0.0016
-1.2	-9.7	0.0018
-1.15	-9.7	0.0018
-1.1	-9.7	0.0018
-1.05	-9.7	0.0024
-1	-9.7	0.0024
-0.95	-9.7	0.003
-0.9	-9.7	0.004
-0.85	-9.7	0.0044
-0.8	-9.7	0.0044
-0.75	-9.7	0.0052
-0.7	-9.7	0.006
-0.65	-9.7	0.0086
-0.6	-9.7	0.01
-0.55	-9.7	0.011
-0.5	-9.7	0.0134
-0.45	-9.7	0.0154
-0.4	-9.7	0.016
-0.35	-9.7	0.0176
-0.3	-9.7	0.019
-0.25	-9.7	0.0198
-0.2	-9.7	0.0208
-0.15	-9.7	0.022
-0.1	-9.7	0.023
-0.05	-9.7	0.023
-1.42109e-14	-9.7	0.0236
0.05	-9.7	0.0238
0.1	-9.7	0.0238
0.15	-9.7	0.024
0.2	-9.7	0.024
0.25	-9.7	0.0242
0.3	-9.7	0.0238
0.35	-9.7	0.0232
0.4	-9.7	0.0232
0.45	-9.7	0.0232
0.5	-9.7	0.0224
0.55	-9.7	0.0222
0.6	-9.7	0.0202
0.65	-9.7	0.018
0.7	-9.7	0.0168
0.75	-9.7	0.0146
0.8	-9.7	0.0132
0.85	-9.7	0.0116
0.9	-9.7	0.0102
0.95	-9.7	0.0086
1	-9.7	0.0062
1.05	-9.7	0.0044
1.1	-9.7	0.0034
1.15	-9.7	0.002
1.2	-9.7	0.0018
1.25	-9.7	0.0016
1.3	-9.7	0.0016
1.35	-9.7	0.0016
1.4	-9.7	0.0014
1.45	-9.7	0.0014
1.5	-9.7	0.001
1.55	-9.7	0
1.6	-9.7	0
1.65	-9.7	0
1.7	-9.7	0
1.75	-9.7	0
1.8	-9.7	0
1.85	-9.7	0
1.9	-9.7	0
1.95	-9.7	0
2	-9.7	0
2.05	-9.7	0
2.1	-9.7	0
2.15	-9.7	0
2.2	-9.7	0
2.25	-9.7	0
2.3	-9.7	0
2.35	-9.7	0
2.4	-9.7	0
2.45	-9.7	0
2.5	-9.7	0
2.55	-9.7	0
2.6	-9.7	0
2.65	-9.7	0
2.7	-9.7	0
2.75	-9.7	0
2.8	-9.7	0
2.85	-9.7	0
2.9	-9.7	0
2.95	-9.7	0
3	-9.7	0
3.05	-9.7	0
3.1	-9.7	0
3.15	-9.7	0
3.2	-9.7	0
3.25	-9.7	0
3.3	-9.7	0
3.35	-9.7	0
3.4	-9.7	0
3.45	-9.7	0
3.5	-9.7	0
3.55	-9.7	0
3.6	-9.7	0
3.65	-9.7	0
3.7	-9.7	0
3.75	-9.7	0
3.8	-9.7	0
3.85	-9.7	0
3.9	-9.7	0
3.95	-9.7	0
4	-9.7	0
4.05	-9.7	0
4.1	-9.7	0
4.15	-9.7	0
4.2	-9.7	0
4.25	-9.7	0
4.3	-9.7	0
4.35	-9.7	0
4.4	-9.7	0
4.45	-9.7	0
4.5	-9.7	0
4.55	-9.7	0
4.6	-9.7	0
4.65	-9.7	0
4.7	-9.7	0
4.75	-9.7	0
4.8	-9.7	0
4.85	-9.7	0
4.9	-9.7	0
4.95	-9.7	0
5	-9.7	0
5.05	-9.7	0
5.1	-9.7	0
5.15	-9.7	0
5.2	-9.7	0
5.25	-9.7	0
5.3	-9.7	0
5.35	-9.7	0
5.4	-9.7	0
5.45	-9.7	0
5.5	-9.7	0
5.55	-9.7	0
5.6	-9.7	0
5.65	-9.7	0
5.7	-9.7	0
5.75	-9.7	0
5.8	-9.7	0
5.85	-9.7	0
5.9	-9.7	0
5.95	-9.7	0
6	-9.7	0
6.05	-9.7	0
-4	-9.65	0
-3.95	-9.65	0
-3.9	-9.65	0
-3.85	-9.65	0
-3.8	-9.65	0
-3.75	-9.65	0
-3.7	-9.65	0
-3.65	-9.65	0
-3.6	-9.65	0
-3.55	-9.65	0
-3.5	-9.65	0
-3.45	-9.65	0
-3.4	-9.65	0
-3.35	-9.65	0
-3.3	-9.65	0
-3.25	-9.65	0
-3.2	-9.65	0
-3.15	-9.65	0
-3.1	-9.65	0
-3.05	-9.65	0
-3	-9.65	0
-2.95	-9.65	0
-2.9	-9.65	0
-2.85	-9.65	0
-2.8	-9.65	0
-2.75	-9.65	0
-2.7	-9.65	0
-2.65	-9.65	0
-2.6	-9.65	0
-2.55	-9.65	0
-2.5	-9.65	0
-2.45	-9.65	0
-2.4	-9.65	0
-2.35	-9.65	0
-2.3	-9.65	0
-2.25	-9.65	0
-2.2	-9.65	0
-2.15	-9.65	0
-2.1	-9.65	0
-2.05	-9.65	0
-2	-9.65	0
-1.95	-9.65	0
-1.9	-9.65	0
-1.85	-9.65	0.0002
-1.8	-9.65	0.0002
-1.75	-9.65	0.0002
-1.7	-9.65	0.0002
-1.65	-9.65	0.0002
-1.6	-9.65	0.0002
-1.55	-9.65	0.0002
-1.5	-9.65	0.0004
-1.45	-9.65	0.0004
-1.4	-9.65	0.0004
-1.35	-9.65	0.0008
-1.3	-9.65	0.001
-1.25	-9.65	0.0018
-1.2	-9.65	0.002
-1.15	-9.65	0.002
-1.1	-9.65	0.002
-1.05	-9.65	0.0026
-1	-9.65	0.0026
-0.95	-9.65	0.0032
-0.9	-9.65	0.0042
-0.85	-9.65	0.0046
-0.8	-9.65	0.0046
-0.75	-9.65	0.0054
-0.7	-9.65	0.0062
-0.65	-9.65	0.0088
-0.6	-9.65	0.0102
-0.55	-9.65	0.0112
-0.5	-9.65	0.0136
-0.45	-9.65	0.0156
-0.4	-9.65	0.0162
-0.35	-9.65	0.0178
-0.3	-9.65	0.0192
-0.25	-9.65	0.02
-0.2	-9.65	0.021
-0.15	-9.65	0.0226
-0.1	-9.65	0.0236
-0.05	-9.65	0.0236
-1.42109e-14	-9.65	0.0242
0.05	-9.65	0.0244
0.1	-9.65	0.0244
0.15	-9.65	0.0246
0.2	-9.65	0.0246
0.25	-9.65	0.0248
0.3	-9.65	0.0244
0.35	-9.65	0.0238
0.4	-9.65	0.0238
0.45	-9.65	0.0238
0.5	-9.65	0.023
0.55	-9.65	0.0228
0.6	-9.65	0.0208
0.65	-9.65	0.0186
0.7	-9.65	0.0174
0.75	-9.65	0.0152
0.8	-9.65	0.0138
0.85	-9.65	0.012
0.9	-9.65	0.0106
0.95	-9.65	0.009
1	-9.65	0.0066
1.05	-9.65	0.0046
1.1	-9.65	0.0036
1.15	-9.65	0.002
1.2	-9.65	0.0018
1.25	-9.65	0.0016
1.3	-9.65	0.0016
1.35	-9.65	0.0016
1.4	-9.65	0.0014
1.45	-9.65	0.0014
1.5	-9.65	0.001
1.55	-9.65	0
1.6	-9.65	0
1.65	-9.65	0
1.7	-9.65	0
1.75	-9.65	0
1.8	-9.65	0
1.85	-9.65	0
1.9	-9.65	0
1.95	-9.65	0
2	-9.65	0
2.05	-9.65	0
2.1	-9.65	0
2.15	-9.65	0
2.2	-9.65	0
2.25	-9.65	0
2.3	-9.65	0
2.35	-9.65	0
2.4	-9.65	0
2.45	-9.65	0
2.5	-9.65	0
2.55	-9.65	0
2.6	-9.65	0
2.65	-9.65	0
2.7	-9.65	0
2.75	-9.65	0
2.8	-9.65	0
2.85	-9.65	0
2.9	-9.65	0
2.95	-9.65	0
3	-9.65	0
3.05	-9.65	0
3.1	-9.65	0
3.15	-9.65	0
3.2	-9.65	0
3.25	-9.65	0
3.3	-9.65	0
3.35	-9.65	0
3.4	-9.65	0
3.45	-9.65	0
3.5	-9.65	0
3.55	-9.65	0
3.6	-9.65	0
3.65	-9.65	0
3.7	-9.65	0
3.75	-9.65	0
3.8	-9.65	0
3.85	-9.65	0
3.9	-9.65	0
3.95	-9.65	0
4	-9.65	0
4.05	-9.65	0
4.1	-9.65	0
4.15	-9.65	0
4.2	-9.65	0
4.25	-9.65	0
4.3	-9.65	0
4.35	-9.65	0
4.4	-9.65	0
4.45	-9.65	0
4.5	-9.65	0
4.55	-9.65	0
4.6	-9.65	0
4.65	-9.65	0
4.7	-9.65	0
4.75	-9.65	0
4.8	-9.65	0
4.85	-9.65	0
4.9	-9.65	0
4.95	-9.65	0
5	-9.65	0
5.05	-9.65	0
5.1	-9.65	0
5.15	-9.65	0
5.2	-9.65	0
5.25	-9.65	0
5.3	-9.65	0
5.35	-9.65	0
5.4	-9.65	0
5.45	-9.65	0
5.5	-9.65	0
5.55	-9.65	0
5.6	-9.65	0
5.65	-9.65	0
5.7	-9.65	0
5.75	-9.65	0
5.8	-9.65	0
5.85	-9.65	0
5.9	-9.65	0
5.95	-9.65	0
6	-9.65	0
6.05	-9.65	0
-4	-9.6	0
-3.95	-9.6	0
-3.9	-9.6	0
-3.85	-9.6	0
-3.8	-9.6	0
-3.75	-9.6	0
-3.7	-9.6	0
-3.65	-9.6	0
-3.6	-9.6	0
-3.55	-9.6	0
-3.5	-9.6	0
-3.45	-9.6	0
-3.4	-9.6	0
-3.35	-9.6	0
-3.3	-9.6	0
-3.25	-9.6	0
-3.2	-9.6	0
-3.15	-9.6	0
-3.1	-9.6	0
-3.05	-9.6	0
-3	-9.6	0
-2.95	-9.6	0
-2.9	-9.6	0
-2.85	-9.6	0
-2.8	-9.6	0
-2.75	-9.6	0
-2.7	-9.6	0
-2.65	-9.6	0
-2.6	-9.6	0
-2.55	-9.6	0
-2.5	-9.6	0
-2.45	-9.6	0
-2.4	-9.6	0
-2.35	-9.6	0
-2.3	-9.6	0
-2.25	-9.6	0
-2.2	-9.6	0
-2.15	-9.6	0
-2.1	-9.6	0
-2.05	-9.6	0
-2	-9.6	0
-1.95	-9.6	0
-1.9	-9.6	0
-1.85	-9.6	0.0002
-1.8	-9.6	0.0002
-1.75	-9.6	0.0002
-1.7	-9.6	0.0002
-1.65	-9.6	0.0002
-1.6	-9.6	0.0002
-1.55	-9.6	0.0002
-1.5	-9.6	0.0004
-1.45	-9.6	0.0004
-1.4	-9.6	0.0004
-1.35	-9.6	0.0008
-1.3	-9.6	0.001
-1.25	-9.6	0.0018
-1.2	-9.6	0.002
-1.15	-9.6	0.002
-1.1	-9.6	0.002
-1.05	-9.6	0.0026
-1	-9.6	0.0026
-0.95	-9.6	0.0032
-0.9	-9.6	0.0042
-0.85	-9.6	0.0046
-0.8	-9.6	0.0046
-0.75	-9.6	0.0054
-0.7	-9.6	0.0062
-0.65	-9.6	0.009
-0.6	-9.6	0.0104
-0.55	-9.6	0.0114
-0.5	-9.6	0.0138
-0.45	-9.6	0.0158
-0.4	-9.6	0.0166
-0.35	-9.6	0.0184
-0.3	-9.6	0.0198
-0.25	-9.6	0.0206
-0.2	-9.6	0.0216
-0.15	-9.6	0.0232
-0.1	-9.6	0.0242
-0.05	-9.6	0.0242
-1.42109e-14	-9.6	0.0248
0.05	-9.6	0.025
0.1	-9.6	0.025
0.15	-9.6	0.0252
0.2	-9.6	0.0252
0.25	-9.6	0.0254
0.3	-9.6	0.025
0.35	-9.6	0.0244
0.4	-9.6	0.0244
0.45	-9.6	0.0244
0.5	-9.6	0.0236
0.55	-9.6	0.0234
0.6	-9.6	0.0214
0.65	-9.6	0.019
0.7	-9.6	0.0176
0.75	-9.6	0.0154
0.8	-9.6	0.014
0.85	-9.6	0.0122
0.9	-9.6	0.0108
0.95	-9.6	0.0092
1	-9.6	0.0068
1.05	-9.6	0.0048
1.1	-9.6	0.0038
1.15	-9.6	0.0022
1.2	-9.6	0.0018
1.25	-9.6	0.0016
1.3	-9.6	0.0016
1.35	-9.6	0.0016
1.4	-9.6	0.0014
1.45	-9.6	0.0014
1.5	-9.6	0.001
1.55	-9.6	0
1.6	-9.6	0
1.65	-9.6	0
1.7	-9.6	0
1.75	-9.6	0
1.8	-9.6	0
1.85	-9.6	0
1.9	-9.6	0
1.95	-9.6	0
2	-9.6	0
2.05	-9.6	0
2.1	-9.6	0
2.15	-9.6	0
2.2	-9.6	0
2.25	-9.6	0
2.3	-9.6	0
2.35	-9.6	0
2.4	-9.6	0
2.45	-9.6	0
2.5	-9.6	0
2.55	-9.6	0
2.6	-9.6	0
2.65	-9.6	0
2.7	-9.6	0
2.75	-9.6	0
2.8	-9.6	0
2.85	-9.6	0
2.9	-9.6	0
2.95	-9.6	0
3	-9.6	0
3.05	-9.6	0
3.1	-9.6	0
3.15	-9.6	0
3.2	-9.6	0
3.25	-9.6	0
3.3	-9.6	0
3.35	-9.6	0
3.4	-9.6	0
3.45	-9.6	0
3.5	-9.6	0
3.55	-9.6	0
3.6	-9.6	0
3.65	-9.6	0
3.7	-9.6	0
3.75	-9.6	0
3.8	-9.6	0
3.85	-9.6	0
3.9	-9.6	0
3.95	-9.6	0
4	-9.6	0
4.05	-9.6	0
4.1	-9.6	0
4.15	-9.6	0
4.2	-9.6	0
4.25	-9.6	0
4.3	-9.6	0
4.35	-9.6	0
4.4	-9.6	0
4.45	-9.6	0
4.5	-9.6	0
4.55	-9.6	0
4.6	-9.6	0
4.65	-9.6	0
4.7	-9.6	0
4.75	-9.6	0
4.8	-9.6	0
4.85	-9.6	0
4.9	-9.6	0
4.95	-9.6	0
5	-9.6	0
5.05	-9.6	0
5.1	-9.6	0
5.15	-9.6	0
5.2	-9.6	0
5.25	-9.6	0
5.3	-9.6	0
5.35	-9.6	0
5.4	-9.6	0
5.45	-9.6	0
5.5	-9.6	0
5.55	-9.6	0
5.6	-9.6	0
5.65	-9.6	0
5.7	-9.6	0
5.75	-9.6	0
5.8	-9.6	0
5.85	-9.6	0
5.9	-9.6	0
5.95	-9.6	0
6	-9.6	0
6.05	-9.6	0
-4	-9.55	0
-3.95	-9.55	0
-3.9	-9.55	0
-3.85	-9.55	0
-3.8	-9.55	0
-3.75	-9.55	0
-3.7	-9.55	0
-3.65	-9.55	0
-3.6	-9.55	0
-3.55	-9.55	0
-3.5	-9.55	0
-3.45	-9.55	0
-3.4	-9.55	0
-3.35	-9.55	0
-3.3	-9.55	0
-3.25	-9.55	0
-3.2	-9.55	0
-3.15	-9.55	0
-3.1	-9.55	0
-3.05	-9.55	0
-3	-9.55	0
-2.95	-9.55	0
-2.9	-9.55	0
-2.85	-9.55	0
-2.8	-9.55	0
-2.75	-9.55	0
-2.7	-9.55	0
-2.65	-9.55	0
-2.6	-9.55	0
-2.55	-9.55	0
-2.5	-9.55	0
-2.45	-9.55	0
-2.4	-9.55	0
-2.35	-9.55	0
-2.3	-9.55	0
-2.25	-9.55	0
-2.2	-9.55	0
-2.15	-9.55	0
-2.1	-9.55	0
-2.05	-9.55	0
-2	-9.55	0
-1.95	-9.55	0
-1.9	-9.55	0
-1.85	-9.55	0.0002
-1.8	-9.55	0.0002
-1.75	-9.55	0.0002
-1.7	-9.55	0.0002
-1.65	-9.55	0.0002
-1.6	-9.55	0.0002
-1.55	-9.55	0.0002
-1.5	-9.55	0.0004
-1.45	-9.55	0.0004
-1.4	-9.55	0.0004
-1.35	-9.55	0.0008
-1.3	-9.55	0.001
-1.25	-9.55	0.0018
-1.2	-9.55	0.002
-1.15	-9.55	0.002
-1.1	-9.55	0.002
-1.05	-9.55	0.0026
-1	-9.55	0.0026
-0.95	-9.55	0.0032
-0.9	-9.55	0.0042
-0.85	-9.55	0.0046
-0.8	-9.55	0.0046
-0.75	-9.55	0.0054
-0.7	-9.55	0.0062
-0.65	-9.55	0.009
-0.6	-9.55	0.0106
-0.55	-9.55	0.0116
-0.5	-9.55	0.014
-0.45	-9.55	0.016
-0.4	-9.55	0.0168
-0.35	-9.55	0.0186
-0.3	-9.55	0.02
-0.25	-9.55	0.0208
-0.2	-9.55	0.0218
-0.15	-9.55	0.0234
-0.1	-9.55	0.0246
-0.05	-9.55	0.0246
-1.42109e-14	-9.55	0.0252
0.05	-9.55	0.0254
0.1	-9.55	0.0254
0.15	-9.55	0.0256
0.2	-9.55	0.0256
0.25	-9.55	0.0258
0.3	-9.55	0.0254
0.35	-9.55	0.0248
0.4	-9.55	0.0248
0.45	-9.55	0.0248
0.5	-9.55	0.024
0.55	-9.55	0.0238
0.6	-9.55	0.0218
0.65	-9.55	0.0194
0.7	-9.55	0.018
0.75	-9.55	0.0158
0.8	-9.55	0.014
0.85	-9.55	0.0122
0.9	-9.55	0.0108
0.95	-9.55	0.0092
1	-9.55	0.0068
1.05	-9.55	0.0048
1.1	-9.55	0.0038
1.15	-9.55	0.0022
1.2	-9.55	0.0018
1.25	-9.55	0.0016
1.3	-9.55	0.0016
1.35	-9.55	0.0016
1.4	-9.55	0.0014
1.45	-9.55	0.0014
1.5	-9.55	0.001
1.55	-9.55	0
1.6	-9.55	0
1.65	-9.55	0
1.7	-9.55	0
1.75	-9.55	0
1.8	-9.55	0
1.85	-9.55	0
1.9	-9.55	0
1.95	-9.55	0
2	-9.55	0
2.05	-9.55	0
2.1	-9.55	0
2.15	-9.55	0
2.2	-9.55	0
2.25	-9.55	0
2.3	-9.55	0
2.35	-9.55	0
2.4	-9.55	0
2.45	-9.55	0
2.5	-9.55	0
2.55	-9.55	0
2.6	-9.55	0
2.65	-9.55	0
2.7	-9.55	0
2.75	-9.55	0
2.8	-9.55	0
2.85	-9.55	0
2.9	-9.55	0
2.95	-9.55	0
3	-9.55	0
3.05	-9.55	0
3.1	-9.55	0
3.15	-9.55	0
3.2	-9.55	0
3.25	-9.55	0
3.3	-9.55	0
3.35	-9.55	0
3.4	-9.55	0
3.45	-9.55	0
3.5	-9.55	0
3.55	-9.55	0
3.6	-9.55	0
3.65	-9.55	0
3.7	-9.55	0
3.75	-9.55	0
3.8	-9.55	0
3.85	-9.55	0
3.9	-9.55	0
3.95	-9.55	0
4	-9.55	0
4.05	-9.55	0
4.1	-9.55	0
4.15	-9.55	0
4.2	-9.55	0
4.25	-9.55	0
4.3	-9.55	0
4.35	-9.55	0
4.4	-9.55	0
4.45	-9.55	0
4.5	-9.55	0
4.55	-9.55	0
4.6	-9.55	0
4.65	-9.55	0
4.7	-9.55	0
4.75	-9.55	0
4.8	-9.55	0
4.85	-9.55	0
4.9	-9.55	0
4.95	-9.55	0
5	-9.55	0
[truncated: 38,805 more rows]

## Sheet: Figure3d
Probability density prior	Anomaly density prior (g/cm3)		Probability density posterior	Anomaly density posterior (g/cm3)
5.2193e-06	-472.358		0.00483671	-2.34479
5.16064e-06	-470.735		0.00482164	-2.34254
5.04529e-06	-469.112		0.00479344	-2.34028
4.87708e-06	-467.489		0.00477562	-2.33803
4.66149e-06	-465.866		0.00474236	-2.33578
4.40535e-06	-464.243		0.00470685	-2.33352
4.1165e-06	-462.62		0.00470122	-2.33127
3.80335e-06	-460.997		0.00469966	-2.32902
3.47453e-06	-459.374		0.0047164	-2.32676
3.13846e-06	-457.751		0.00477666	-2.32451
2.80304e-06	-456.128		0.00487259	-2.32226
2.47532e-06	-454.505		0.00498832	-2.32
2.16136e-06	-452.882		0.00512815	-2.31775
1.866e-06	-451.259		0.00529746	-2.3155
1.5929e-06	-449.636		0.00547479	-2.31324
1.34449e-06	-448.013		0.00566013	-2.31099
1.12206e-06	-446.39		0.00584634	-2.30874
9.25902e-07	-444.767		0.00602647	-2.30648
7.5545e-07	-443.144		0.00619419	-2.30423
6.0945e-07	-441.522		0.00634415	-2.30197
4.8614e-07	-439.899		0.00649195	-2.29972
3.83421e-07	-438.276		0.00660387	-2.29747
2.99006e-07	-436.653		0.00669543	-2.29521
2.30556e-07	-435.03		0.00676693	-2.29296
1.75778e-07	-433.407		0.0068364	-2.29071
1.32508e-07	-431.784		0.00689796	-2.28845
9.87668e-08	-430.161		0.00693091	-2.2862
7.27899e-08	-428.538		0.00696595	-2.28395
5.30422e-08	-426.915		0.00700822	-2.28169
2.22742e-08	-425.292		0.00705071	-2.27944
0	-423.669		0.00713575	-2.27719
0	-422.046		0.00722025	-2.27493
0	-420.423		0.0073415	-2.27268
0	-418.8		0.00750106	-2.27043
0	-417.177		0.00771705	-2.26817
0	-415.554		0.00799182	-2.26592
0	-413.931		0.00834397	-2.26367
0	-412.308		0.00875614	-2.26141
0	-410.685		0.00923776	-2.25916
0	-409.062		0.00980816	-2.25691
0	-407.439		0.0104618	-2.25465
0	-405.816		0.0112171	-2.2524
0	-404.193		0.0120588	-2.25015
0	-402.57		0.0129596	-2.24789
0	-400.947		0.013944	-2.24564
0	-399.324		0.01498	-2.24339
0	-397.701		0.0160923	-2.24113
0	-396.078		0.0172615	-2.23888
0	-394.455		0.0184401	-2.23663
0	-392.832		0.0196382	-2.23437
0	-391.21		0.0208559	-2.23212
2.22742e-08	-389.587		0.0221082	-2.22987
3.0768e-08	-387.964		0.0233231	-2.22761
4.20218e-08	-386.341		0.0245673	-2.22536
5.6745e-08	-384.718		0.0257804	-2.22311
9.80372e-08	-383.095		0.027006	-2.22085
1.30783e-07	-381.472		0.0282349	-2.2186
1.72563e-07	-379.849		0.0295053	-2.21635
2.2521e-07	-378.226		0.0307784	-2.21409
2.90718e-07	-376.603		0.0320719	-2.21184
3.71199e-07	-374.98		0.0333548	-2.20958
4.68807e-07	-373.357		0.0346612	-2.20733
6.07924e-07	-371.734		0.036064	-2.20508
7.54441e-07	-370.111		0.0375241	-2.20282
9.26546e-07	-368.488		0.0389981	-2.20057
1.12616e-06	-366.865		0.0405728	-2.19832
1.3547e-06	-365.242		0.0421999	-2.19606
1.61298e-06	-363.619		0.0439372	-2.19381
1.94554e-06	-361.996		0.0457855	-2.19156
2.27936e-06	-360.373		0.0477504	-2.1893
2.66785e-06	-358.75		0.0498635	-2.18705
3.0956e-06	-357.127		0.0521019	-2.1848
3.58513e-06	-355.504		0.0545164	-2.18254
4.07819e-06	-353.881		0.0570822	-2.18029
4.62749e-06	-352.258		0.0598505	-2.17804
5.21753e-06	-350.635		0.0627836	-2.17578
5.87154e-06	-349.012		0.0659248	-2.17353
6.53283e-06	-347.389		0.0692441	-2.17128
7.23425e-06	-345.766		0.0728225	-2.16902
8.02193e-06	-344.143		0.0765534	-2.16677
8.82585e-06	-342.521		0.0804555	-2.16452
9.70384e-06	-340.898		0.0844989	-2.16226
1.06462e-05	-339.275		0.0887887	-2.16001
1.16374e-05	-337.652		0.0932213	-2.15776
1.27428e-05	-336.029		0.0978092	-2.1555
1.38944e-05	-334.406		0.102563	-2.15325
1.51722e-05	-332.783		0.107424	-2.151
1.65505e-05	-331.16		0.112369	-2.14874
1.80117e-05	-329.537		0.117485	-2.14649
1.95502e-05	-327.914		0.12265	-2.14424
2.12001e-05	-326.291		0.127937	-2.14198
2.294e-05	-324.668		0.133304	-2.13973
2.47613e-05	-323.045		0.138725	-2.13748
2.66525e-05	-321.422		0.144246	-2.13522
2.85772e-05	-319.799		0.149853	-2.13297
3.0555e-05	-318.176		0.155584	-2.13072
3.25288e-05	-316.553		0.161428	-2.12846
3.46489e-05	-314.93		0.167398	-2.12621
3.66846e-05	-313.307		0.173599	-2.12396
3.86567e-05	-311.684		0.180084	-2.1217
4.05806e-05	-310.061		0.186888	-2.11945
4.24865e-05	-308.438		0.194125	-2.11719
4.43122e-05	-306.815		0.201691	-2.11494
4.60896e-05	-305.192		0.209781	-2.11269
4.7802e-05	-303.569		0.218304	-2.11043
4.94298e-05	-301.946		0.227438	-2.10818
5.11045e-05	-300.323		0.237172	-2.10593
5.26749e-05	-298.7		0.247401	-2.10367
5.4263e-05	-297.077		0.258146	-2.10142
5.58576e-05	-295.454		0.269315	-2.09917
5.7466e-05	-293.831		0.280998	-2.09691
5.90836e-05	-292.209		0.293111	-2.09466
6.07798e-05	-290.586		0.305512	-2.09241
6.26508e-05	-288.963		0.318041	-2.09015
6.45587e-05	-287.34		0.330817	-2.0879
6.66494e-05	-285.717		0.343726	-2.08565
6.89309e-05	-284.094		0.356624	-2.08339
7.13448e-05	-282.471		0.369511	-2.08114
7.39989e-05	-280.848		0.382312	-2.07889
7.68995e-05	-279.225		0.394984	-2.07663
8.00893e-05	-277.602		0.407626	-2.07438
8.35125e-05	-275.979		0.420119	-2.07213
8.72086e-05	-274.356		0.432495	-2.06987
9.1197e-05	-272.733		0.444843	-2.06762
9.54403e-05	-271.11		0.457195	-2.06537
0.000100149	-269.487		0.469597	-2.06311
0.000104945	-267.864		0.482025	-2.06086
0.000110046	-266.241		0.494607	-2.05861
0.000115407	-264.618		0.507544	-2.05635
0.000121006	-262.995		0.520664	-2.0541
0.000126877	-261.372		0.534373	-2.05185
0.000132891	-259.749		0.54852	-2.04959
0.000139107	-258.126		0.563301	-2.04734
0.00014555	-256.503		0.578717	-2.04509
0.000152231	-254.88		0.59494	-2.04283
0.000158993	-253.257		0.611901	-2.04058
0.000165875	-251.634		0.629824	-2.03833
0.000173048	-250.011		0.648839	-2.03607
0.00018029	-248.388		0.66861	-2.03382
0.00018768	-246.765		0.689357	-2.03157
0.000195166	-245.142		0.711067	-2.02931
0.000202937	-243.52		0.7337	-2.02706
0.00021084	-241.897		0.757166	-2.0248
0.000218938	-240.274		0.781471	-2.02255
0.000227268	-238.651		0.806704	-2.0203
0.000235694	-237.028		0.832577	-2.01804
0.000244332	-235.405		0.858977	-2.01579
0.00025314	-233.782		0.885904	-2.01354
0.000262276	-232.159		0.913374	-2.01128
0.000271597	-230.536		0.941184	-2.00903
0.000281064	-228.913		0.969155	-2.00678
0.000290726	-227.29		0.997123	-2.00452
0.000300804	-225.667		1.02509	-2.00227
0.000311155	-224.044		1.05304	-2.00002
0.000321825	-222.421		1.08068	-1.99776
0.000332937	-220.798		1.10793	-1.99551
0.000344201	-219.175		1.13457	-1.99326
0.000356079	-217.552		1.16063	-1.991
0.000368517	-215.929		1.18633	-1.98875
0.000381425	-214.306		1.21148	-1.9865
0.000394927	-212.683		1.23612	-1.98424
0.000409036	-211.06		1.26049	-1.98199
0.000423824	-209.437		1.28432	-1.97974
0.000439311	-207.814		1.30797	-1.97748
0.000455491	-206.191		1.33162	-1.97523
0.000472506	-204.568		1.35508	-1.97298
0.000490221	-202.945		1.37857	-1.97072
0.000508771	-201.322		1.40226	-1.96847
0.000528035	-199.699		1.42618	-1.96622
0.000548288	-198.076		1.45036	-1.96396
0.000569181	-196.453		1.47483	-1.96171
0.000590795	-194.83		1.4996	-1.95946
0.000613116	-193.208		1.52483	-1.9572
0.000636021	-191.585		1.55009	-1.95495
0.000659797	-189.962		1.57589	-1.9527
0.000684043	-188.339		1.60192	-1.95044
0.000709093	-186.716		1.62804	-1.94819
0.000734387	-185.093		1.65465	-1.94594
0.00076021	-183.47		1.6815	-1.94368
0.000786608	-181.847		1.70866	-1.94143
0.000813553	-180.224		1.736	-1.93917
0.000840712	-178.601		1.7638	-1.93692
0.00086841	-176.978		1.79234	-1.93467
0.000896183	-175.355		1.82123	-1.93241
0.000923987	-173.732		1.8506	-1.93016
0.000952306	-172.109		1.88059	-1.92791
0.000980588	-170.486		1.91099	-1.92565
0.00100898	-168.863		1.94201	-1.9234
0.00103724	-167.24		1.97326	-1.92115
0.00106553	-165.617		2.00493	-1.91889
0.00109354	-163.994		2.03681	-1.91664
0.00112143	-162.371		2.06908	-1.91439
0.001149	-160.748		2.10154	-1.91213
0.0011763	-159.125		2.13398	-1.90988
0.00120337	-157.502		2.1663	-1.90763
0.00123044	-155.879		2.19845	-1.90537
0.00125691	-154.256		2.23028	-1.90312
0.00128345	-152.633		2.26172	-1.90087
0.00130988	-151.01		2.29274	-1.89861
0.0013365	-149.387		2.3229	-1.89636
0.00136301	-147.764		2.35193	-1.89411
0.00138972	-146.141		2.38015	-1.89185
0.00141728	-144.518		2.40738	-1.8896
0.00144565	-142.896		2.43279	-1.88735
0.00147504	-141.273		2.45664	-1.88509
0.00150545	-139.65		2.47904	-1.88284
0.00153724	-138.027		2.49965	-1.88059
0.00157048	-136.404		2.51876	-1.87833
0.00160582	-134.781		2.53607	-1.87608
0.0016428	-133.158		2.55153	-1.87383
0.0016822	-131.535		2.5653	-1.87157
0.00172329	-129.912		2.57744	-1.86932
0.00176676	-128.289		2.58832	-1.86707
0.00181226	-126.666		2.59828	-1.86481
0.00185976	-125.043		2.60721	-1.86256
0.0019092	-123.42		2.61539	-1.86031
0.00196009	-121.797		2.62309	-1.85805
0.00201221	-120.174		2.63074	-1.8558
0.00206549	-118.551		2.63796	-1.85355
0.00211922	-116.928		2.64539	-1.85129
0.00217321	-115.305		2.65304	-1.84904
0.00222695	-113.682		2.66128	-1.84678
0.00227978	-112.059		2.67003	-1.84453
0.00233202	-110.436		2.67941	-1.84228
0.00238228	-108.813		2.68992	-1.84002
0.0024311	-107.19		2.70079	-1.83777
0.00247799	-105.567		2.71277	-1.83552
0.00252251	-103.944		2.72559	-1.83326
0.00256436	-102.321		2.73922	-1.83101
0.00260434	-100.698		2.75373	-1.82876
0.00264207	-99.0754		2.76887	-1.8265
0.00267713	-97.4524		2.78474	-1.82425
0.0027103	-95.8295		2.80073	-1.822
0.00274128	-94.2065		2.81668	-1.81974
0.00277097	-92.5835		2.83248	-1.81749
0.00279917	-90.9606		2.84801	-1.81524
0.00282712	-89.3376		2.86292	-1.81298
0.00285436	-87.7146		2.87692	-1.81073
0.0028811	-86.0917		2.88968	-1.80848
0.0029083	-84.4687		2.90111	-1.80622
0.00293579	-82.8457		2.91123	-1.80397
0.00296333	-81.2228		2.9194	-1.80172
0.00299208	-79.5998		2.92565	-1.79946
0.00302129	-77.9768		2.93003	-1.79721
0.00305122	-76.3539		2.93275	-1.79496
0.00308208	-74.7309		2.93345	-1.7927
0.00311381	-73.1079		2.93205	-1.79045
0.00314637	-71.485		2.92908	-1.7882
0.0031796	-69.862		2.92432	-1.78594
0.00321334	-68.239		2.91755	-1.78369
0.00324717	-66.6161		2.90924	-1.78144
0.00328158	-64.9931		2.89967	-1.77918
0.00331592	-63.3701		2.88821	-1.77693
0.00335005	-61.7472		2.87535	-1.77468
0.00338342	-60.1242		2.86162	-1.77242
0.00341702	-58.5012		2.84653	-1.77017
0.00345015	-56.8783		2.83041	-1.76792
0.00348254	-55.2553		2.81353	-1.76566
0.00351419	-53.6323		2.79569	-1.76341
0.00354515	-52.0094		2.77745	-1.76116
0.00357544	-50.3864		2.75852	-1.7589
0.00360447	-48.7634		2.73951	-1.75665
0.00363244	-47.1405		2.7205	-1.75439
0.00365949	-45.5175		2.70105	-1.75214
0.00368604	-43.8945		2.68181	-1.74989
0.00371135	-42.2716		2.66269	-1.74763
0.00373549	-40.6486		2.64381	-1.74538
0.00375817	-39.0256		2.62503	-1.74313
0.00378007	-37.4026		2.60616	-1.74087
0.00380073	-35.7797		2.5878	-1.73862
0.00382062	-34.1567		2.56906	-1.73637
0.00383917	-32.5337		2.55022	-1.73411
0.00385644	-30.9108		2.53109	-1.73186
0.00387247	-29.2878		2.51168	-1.72961
0.0038873	-27.6648		2.49186	-1.72735
0.00390064	-26.0419		2.47153	-1.7251
0.00391251	-24.4189		2.45081	-1.72285
0.00392281	-22.7959		2.42938	-1.72059
0.00393141	-21.173		2.40739	-1.71834
0.00393852	-19.55		2.38464	-1.71609
0.00394376	-17.927		2.36129	-1.71383
0.00394717	-16.3041		2.33757	-1.71158
0.00394856	-14.6811		2.31356	-1.70933
0.00394827	-13.0581		2.2889	-1.70707
0.00394634	-11.4352		2.26391	-1.70482
0.00394251	-9.8122		2.2386	-1.70257
0.00393745	-8.18924		2.2129	-1.70031
0.00393108	-6.56627		2.18682	-1.69806
0.003923	-4.9433		2.16085	-1.69581
0.00391416	-3.32033		2.13436	-1.69355
0.00390461	-1.69737		2.10788	-1.6913
0.00389472	-0.0743992		2.08088	-1.68905
0.00388463	1.54857		2.05384	-1.68679
0.0038744	3.17154		2.02655	-1.68454
0.00386425	4.7945		1.99902	-1.68229
0.00385402	6.41747		1.97118	-1.68003
0.00384439	8.04044		1.94324	-1.67778
0.00383576	9.6634		1.91518	-1.67553
0.003827	11.2864		1.88667	-1.67327
0.00381903	12.9093		1.85792	-1.67102
0.00381197	14.5323		1.82906	-1.66877
0.00380501	16.1553		1.79998	-1.66651
0.00379841	17.7782		1.77051	-1.66426
0.00379167	19.4012		1.74102	-1.662
0.00378476	21.0242		1.71107	-1.65975
0.00377759	22.6471		1.68086	-1.6575
0.0037699	24.2701		1.65036	-1.65524
0.0037616	25.8931		1.61961	-1.65299
0.00375288	27.516		1.58866	-1.65074
0.00374317	29.139		1.55748	-1.64848
0.00373187	30.762		1.52629	-1.64623
0.00371959	32.3849		1.49515	-1.64398
0.00370624	34.0079		1.46391	-1.64172
0.00369171	35.6309		1.43272	-1.63947
0.00367525	37.2538		1.4018	-1.63722
0.00365704	38.8768		1.37107	-1.63496
0.00363754	40.4998		1.34067	-1.63271
0.00361623	42.1228		1.31071	-1.63046
0.00359362	43.7457		1.28126	-1.6282
0.00356947	45.3687		1.25234	-1.62595
0.0035439	46.9917		1.22377	-1.6237
0.00351686	48.6146		1.19596	-1.62144
0.00348863	50.2376		1.16868	-1.61919
0.00345886	51.8606		1.14197	-1.61694
0.00342818	53.4835		1.11584	-1.61468
0.00339655	55.1065		1.09045	-1.61243
0.0033641	56.7295		1.06553	-1.61018
0.00333057	58.3524		1.04135	-1.60792
0.00329566	59.9754		1.01785	-1.60567
0.0032602	61.5984		0.994885	-1.60342
0.0032242	63.2213		0.972453	-1.60116
0.00318743	64.8443		0.950479	-1.59891
0.00315002	66.4673		0.928898	-1.59666
0.00311202	68.0902		0.907623	-1.5944
0.00307345	69.7132		0.886969	-1.59215
0.00303412	71.3362		0.866586	-1.5899
0.00299401	72.9591		0.846498	-1.58764
0.00295343	74.5821		0.826571	-1.58539
0.00291166	76.2051		0.806812	-1.58314
0.00286936	77.828		0.787149	-1.58088
0.00282652	79.451		0.767803	-1.57863
0.00278282	81.074		0.748611	-1.57637
0.00273896	82.6969		0.729742	-1.57412
0.00269412	84.3199		0.71109	-1.57187
0.00264947	85.9429		0.692618	-1.56961
0.00260469	87.5658		0.674545	-1.56736
0.00255999	89.1888		0.65692	-1.56511
0.00251609	90.8118		0.63974	-1.56285
0.00247246	92.4347		0.622919	-1.5606
0.00242986	94.0577		0.606675	-1.55835
0.00238795	95.6807		0.590878	-1.55609
0.00234734	97.3036		0.575558	-1.55384
0.0023079	98.9266		0.560585	-1.55159
0.00227038	100.55		0.546111	-1.54933
0.00223425	102.173		0.531987	-1.54708
0.00219971	103.796		0.518209	-1.54483
0.00216644	105.418		0.504723	-1.54257
0.00213525	107.041		0.491542	-1.54032
0.00210544	108.664		0.478421	-1.53807
0.00207647	110.287		0.465507	-1.53581
0.00204872	111.91		0.452806	-1.53356
0.00202209	113.533		0.440129	-1.53131
0.00199589	115.156		0.427693	-1.52905
0.00197006	116.779		0.415288	-1.5268
0.00194416	118.402		0.403005	-1.52455
0.00191818	120.025		0.390764	-1.52229
0.00189173	121.648		0.378736	-1.52004
0.00186457	123.271		0.366892	-1.51779
0.00183685	124.894		0.355065	-1.51553
0.00180829	126.517		0.343468	-1.51328
0.00177889	128.14		0.332071	-1.51103
0.00174842	129.763		0.320927	-1.50877
0.00171691	131.386		0.310058	-1.50652
0.00168459	133.009		0.299448	-1.50427
0.0016515	134.632		0.289066	-1.50201
0.00161779	136.255		0.279107	-1.49976
0.00158344	137.878		0.269344	-1.49751
0.00154833	139.501		0.260021	-1.49525
0.00151273	141.124		0.250957	-1.493
0.00147689	142.747		0.242134	-1.49075
0.00144107	144.37		0.233814	-1.48849
0.00140503	145.993		0.225739	-1.48624
0.00136911	147.616		0.217987	-1.48398
0.00133338	149.239		0.210471	-1.48173
0.00129792	150.862		0.203275	-1.47948
0.00126262	152.485		0.196369	-1.47722
0.00122789	154.107		0.189722	-1.47497
0.00119382	155.73		0.183334	-1.47272
0.0011598	157.353		0.177169	-1.47046
0.00112619	158.976		0.171229	-1.46821
0.00109335	160.599		0.165475	-1.46596
0.00106099	162.222		0.159916	-1.4637
0.00102891	163.845		0.154498	-1.46145
0.000997499	165.468		0.149282	-1.4592
0.000966811	167.091		0.144129	-1.45694
0.000936786	168.714		0.139187	-1.45469
0.000907207	170.337		0.134275	-1.45244
0.000878569	171.96		0.129484	-1.45018
0.000850515	173.583		0.124774	-1.44793
0.000823267	175.206		0.120169	-1.44568
0.000796676	176.829		0.115596	-1.44342
0.000770703	178.452		0.111124	-1.44117
0.000745699	180.075		0.106652	-1.43892
0.000721158	181.698		0.102301	-1.43666
0.000697453	183.321		0.0979901	-1.43441
0.000674475	184.944		0.0937355	-1.43216
0.000651948	186.567		0.0896337	-1.4299
0.000630248	188.19		0.0855502	-1.42765
0.000609132	189.813		0.0816131	-1.4254
0.000588635	191.436		0.0777821	-1.42314
0.000568577	193.059		0.0741201	-1.42089
0.000549174	194.682		0.0706185	-1.41864
0.000530026	196.305		0.067248	-1.41638
0.000511526	197.928		0.0640717	-1.41413
0.000493461	199.551		0.0610876	-1.41188
0.00047586	201.174		0.0583314	-1.40962
0.000458555	202.797		0.0558333	-1.40737
0.000441741	204.419		0.0534863	-1.40512
0.00042552	206.042		0.0514146	-1.40286
0.000409637	207.665		0.0495817	-1.40061
0.000394168	209.288		0.047973	-1.39836
0.000379323	210.911		0.0464947	-1.3961
0.000364937	212.534		0.0451972	-1.39385
0.000351103	214.157		0.0440164	-1.39159
0.000337859	215.78		0.0429723	-1.38934
0.000325153	217.403		0.0420461	-1.38709
0.000313253	219.026		0.0411194	-1.38483
0.000301851	220.649		0.04025	-1.38258
0.000291165	222.272		0.0393723	-1.38033
0.000280936	223.895		0.0384481	-1.37807
0.000271372	225.518		0.0375211	-1.37582
0.000262588	227.141		0.0364898	-1.37357
0.000254318	228.764		0.0354021	-1.37131
0.00024665	230.387		0.0342281	-1.36906
0.000239393	232.01		0.0330035	-1.36681
0.000232806	233.633		0.0316935	-1.36455
0.000226648	235.256		0.0303164	-1.3623
0.000220945	236.879		0.0289069	-1.36005
0.000215495	238.502		0.0274804	-1.35779
0.000210378	240.125		0.0260402	-1.35554
0.000205452	241.748		0.0246476	-1.35329
0.000200733	243.371		0.0233117	-1.35103
0.000196105	244.994		0.0220495	-1.34878
0.000191477	246.617		0.0208743	-1.34653
0.000186963	248.24		0.0197681	-1.34427
0.000182299	249.863		0.0187837	-1.34202
0.000177495	251.486		0.0178716	-1.33977
0.00017265	253.109		0.0170667	-1.33751
0.000167594	254.731		0.0163184	-1.33526
0.000162324	256.354		0.0156526	-1.33301
0.000156812	257.977		0.0150325	-1.33075
0.00015129	259.6		0.0144537	-1.3285
0.000145585	261.223		0.0138606	-1.32625
0.000139658	262.846		0.0132861	-1.32399
0.000133573	264.469		0.0126693	-1.32174
0.000127614	266.092		0.0120525	-1.31949
0.000121531	267.715		0.0113894	-1.31723
0.000115516	269.338		0.0106956	-1.31498
0.000109468	270.961		0.00997417	-1.31273
0.00010361	272.584		0.00922474	-1.31047
9.79289e-05	274.207		0.00846554	-1.30822
9.24542e-05	275.83		0.00771368	-1.30597
8.72457e-05	277.453		0.00697842	-1.30371
8.22999e-05	279.076		0.0062564	-1.30146
7.77244e-05	280.699		0.00558222	-1.2992
7.3463e-05	282.322		0.00494101	-1.29695
6.94834e-05	283.945		0.00435773	-1.2947
6.58958e-05	285.568		0.00382266	-1.29244
6.2495e-05	287.191		0.00334896	-1.29019
5.93996e-05	288.814		0.0029376	-1.28794
5.65716e-05	290.437		0.00258733	-1.28568
5.39038e-05	292.06		0.00230175	-1.28343
5.13999e-05	293.683		0.00206713	-1.28118
4.90426e-05	295.306		0.00187814	-1.27892
4.67883e-05	296.929		0.00172842	-1.27667
4.45921e-05	298.552		0.001611	-1.27442
4.24673e-05	300.175		0.00150524	-1.27216
4.03877e-05	301.798		0.00142886	-1.26991
3.83016e-05	303.42		0.00137185	-1.26766
3.6305e-05	305.043		0.00131258	-1.2654
3.43932e-05	306.666		0.00124912	-1.26315
3.24991e-05	308.289		0.00118655	-1.2609
3.07207e-05	309.912		0.00113505	-1.25864
2.90245e-05	311.535		0.00106802	-1.25639
2.74626e-05	313.158		0.0010018	-1.25414
2.59317e-05	314.781		0.000927953	-1.25188
2.47081e-05	316.404		0.000858278	-1.24963
2.35872e-05	318.027		0.000789432	-1.24738
2.26628e-05	319.65		0.000715419	-1.24512
2.19215e-05	321.273		0.000639302	-1.24287
2.13444e-05	322.896		0.000579813	-1.24062
2.09884e-05	324.519		0.000530204	-1.23836
2.08263e-05	326.142		0.000493331	-1.23611
2.08056e-05	327.765		0.000471698	-1.23386
2.09344e-05	329.388		0.000467403	-1.2316
2.12168e-05	331.011		0.000482091	-1.22935
2.16124e-05	332.634		0.000516897	-1.2271
2.2079e-05	334.257		0.000572384	-1.22484
2.25943e-05	335.88		0.00064847	-1.22259
2.31725e-05	337.503		0.000744356	-1.22034
2.37385e-05	339.126		0.000858457	-1.21808
2.43299e-05	340.749		0.000988353	-1.21583
2.49066e-05	342.372		0.00113077	-1.21358
2.54211e-05	343.995		0.00128163	-1.21132
2.59182e-05	345.618		0.00143612	-1.20907
2.63808e-05	347.241		0.00158887	-1.20681
2.67963e-05	348.864		0.00172744	-1.20456
2.71397e-05	350.487		0.00186176	-1.20231
2.74314e-05	352.11		0.0019767	-1.20005
2.76342e-05	353.732		0.00206754	-1.1978
2.777e-05	355.355		0.00213041	-1.19555
2.78227e-05	356.978		0.00216256	-1.19329
