# Supplementary material for: Quantum sensing for gravity cartography
Source: Nature. 2022 Feb 23;602(7898):590–4. doi: 10.1038/s41586-021-04315-3 (PMC8866129; doi:10.1038/s41586-021-04315-3)
Supplement: Supplementary file 5 — Source Data Fig. 4 [file 41586_2021_4315_MOESM5_ESM.xlsx]

## Sheet: Figure4
	Object radius (m)
Depth from surface (m)		0	0.01001	0.02002	0.03003	0.04004	0.0500501	0.0600601	0.0700701	0.0800801	0.0900901	0.1001	0.11011	0.12012	0.13013	0.14014	0.15015	0.16016	0.17017	0.18018	0.19019	0.2002	0.21021	0.22022	0.23023	0.24024	0.25025	0.26026	0.27027	0.28028	0.29029	0.3003	0.31031	0.32032	0.33033	0.34034	0.35035	0.36036	0.37037	0.38038	0.39039	0.4004	0.41041	0.42042	0.43043	0.44044	0.45045	0.46046	0.47047
	0	0	0	0	0	0	0	0	0	0	0	0	0	0	0	0	0	0	0	0	0	0	0	0	0	0	0	0	0	0	0	0	0	0	0	0	0	0	0	0	0	0	0	0	0	0	0	0	0
	0.01001	7.48088	3.70373	2.44516	1.81622	1.43912	1.18795	1.00871	0.874445	0.770147	0.686825	0.618756	0.562124	0.514288	0.473361	0.437958	0.407043	0.379822	0.355678	0.334125	0.314771	0.297302	0.28146	0.267032	0.253841	0.241736	0.230592	0.220302	0.210773	0.201926	0.193693	0.186013	0.178834	0.17211	0.1658	0.159869	0.154284	0.149018	0.144044	0.13934	0.134886	0.130662	0.126652	0.122841	0.119215	0.115761	0.112468	0.109326	0.106325
	0.02002	14.8149	9.78064	7.26488	5.7565	4.75178	4.03486	3.49778	3.08059	2.7473	2.47502	2.2485	2.05715	1.89344	1.75183	1.62817	1.51929	1.42271	1.3365	1.25908	1.18921	1.12584	1.06813	1.01536	0.966944	0.922369	0.881208	0.843092	0.807705	0.774771	0.744051	0.715334	0.688438	0.6632	0.639475	0.617137	0.596072	0.576177	0.557361	0.539543	0.522648	0.506608	0.491364	0.476859	0.463045	0.449874	0.437305	0.425299	0.413821
	0.03003	22.0064	16.346	12.9521	10.6915	9.07843	7.87	6.93132	6.18142	5.56881	5.05912	4.62859	4.26024	3.94162	3.66339	3.4184	3.20111	3.00712	2.83294	2.67572	2.53314	2.40329	2.28457	2.17562	2.07533	1.98272	1.89696	1.81734	1.74323	1.67411	1.6095	1.54899	1.4922	1.43882	1.38856	1.34116	1.2964	1.25406	1.21397	1.17596	1.13987	1.10557	1.07293	1.04185	1.01222	0.983936	0.956923	0.931098	0.906389
	0.04004	29.0595	23.026	19.0071	16.1394	13.9911	12.3223	10.9892	9.9001	8.99399	8.22861	7.57377	7.00733	6.51269	6.07716	5.69085	5.34599	5.03633	4.75684	4.50337	4.27252	4.06145	3.86778	3.68948	3.52483	3.37237	3.23082	3.09908	2.9762	2.86134	2.75375	2.6528	2.5579	2.46855	2.38429	2.30471	2.22945	2.15817	2.09059	2.02643	1.96545	1.90744	1.85218	1.79949	1.74922	1.7012	1.65529	1.61136	1.56929
	0.0500501	35.9781	29.6986	25.2178	21.8611	19.2537	17.1706	15.4689	14.0531	12.8572	11.834	10.949	10.1761	9.49556	8.89196	8.35311	7.86927	7.43256	7.03651	6.67581	6.34602	6.0434	5.76481	5.50755	5.26933	5.04816	4.84232	4.65032	4.47084	4.30274	4.145	3.99672	3.85711	3.72545	3.60111	3.48351	3.37214	3.26655	3.1663	3.07102	2.98037	2.89403	2.81171	2.73315	2.65812	2.58638	2.51775	2.45202	2.38904
	0.0600601	42.766	36.3137	31.48	27.7253	24.7257	22.2752	20.2365	18.5144	17.041	15.7665	14.6536	13.6736	12.8044	12.0285	11.3318	10.7029	10.1326	9.61317	9.13826	8.7025	8.30132	7.93087	7.58783	7.26935	6.97294	6.69645	6.43801	6.19594	5.9688	5.75528	5.55424	5.36465	5.18559	5.01625	4.85589	4.70383	4.55947	4.42227	4.29173	4.1674	4.04886	3.93574	3.82769	3.72439	3.62556	3.53091	3.44021	3.35323
	0.0700701	49.427	42.8478	37.7372	33.6544	30.3191	27.5441	25.2001	23.1947	21.4599	19.9451	18.6113	17.4282	16.3721	15.4238	14.5678	13.7916	13.0846	12.4382	11.8451	11.299	10.7948	10.3279	9.89439	9.49094	9.11462	8.76284	8.43337	8.1242	7.83357	7.55993	7.30188	7.05817	6.82768	6.6094	6.40243	6.20595	6.01921	5.84153	5.6723	5.51095	5.35698	5.20991	5.06931	4.93478	4.80596	4.68251	4.56411	4.45049
	0.0800801	55.9645	49.2894	43.9568	39.6004	35.976	32.9144	30.2951	28.0293	26.0508	24.3086	22.7634	21.384	20.1453	19.0273	18.0135	17.0901	16.2458	15.4711	14.7579	14.0993	13.4895	12.9233	12.3963	11.9048	11.4453	11.015	10.6112	10.2316	9.8742	9.53715	9.21883	8.91778	8.63269	8.36236	8.10573	7.86182	7.62975	7.40871	7.19798	6.99687	6.80478	6.62114	6.44543	6.27718	6.11593	5.96129	5.81288	5.67035
	0.0900901	62.3819	55.6328	50.1193	45.5321	41.6573	38.3422	35.4746	32.9705	30.7656	28.8099	27.0641	25.4964	24.0815	22.7983	21.6296	20.5611	19.5806	18.678	17.8445	17.0726	16.356	15.6891	15.067	14.4855	13.9409	13.4298	12.9494	12.497	12.0705	11.6676	11.2866	10.9257	10.5836	10.2588	9.95012	9.6564	9.37665	9.10994	8.85542	8.6123	8.37988	8.1575	7.94455	7.74048	7.54476	7.35693	7.17653	7.00317
	0.1001	68.6825	61.8756	56.2124	51.4288	47.3361	43.7958	40.7043	37.9822	35.5678	33.4125	31.4771	29.7302	28.146	26.7032	25.3841	24.1736	23.0592	22.0302	21.0773	20.1926	19.3693	18.6013	17.8834	17.211	16.58	15.9869	15.4284	14.9018	14.4044	13.934	13.4886	13.0662	12.6652	12.2841	11.9215	11.5761	11.2468	10.9326	10.6325	10.3455	10.071	9.80809	9.55614	9.31452	9.08263	8.85992	8.64589	8.44007
	0.11011	74.8695	68.0171	62.2289	57.2766	52.9929	49.2522	45.9585	43.0371	40.4291	38.0873	35.9736	34.0567	32.3109	30.7147	29.2501	27.9017	26.6565	25.5035	24.4331	23.4368	22.5075	21.6389	20.8253	20.0618	19.3441	18.6684	18.0312	17.4294	16.8602	16.3212	15.8101	15.3249	14.8638	14.425	14.0071	13.6087	13.2285	12.8653	12.5181	12.1859	11.8678	11.5629	11.2706	10.99	10.7205	10.4615	10.2125	9.97284
	0.12012	80.9459	74.0575	68.1639	63.066	58.6142	54.6944	51.2177	48.1139	45.327	42.8115	40.5303	38.4527	36.5531	34.81	33.2053	31.7235	30.3513	29.0774	27.8918	26.7858	25.752	24.7838	23.8752	23.0211	22.2169	21.4586	20.7424	20.065	19.4235	18.8153	18.2379	17.6891	17.1669	16.6696	16.1955	15.743	15.3108	14.8976	14.5022	14.1236	13.7608	13.4129	13.079	12.7583	12.4501	12.1537	11.8685	11.5939
	0.13013	86.9147	79.9979	74.0149	68.7903	64.19	60.1096	56.467	53.1963	50.2441	47.5668	45.1285	42.8991	40.8534	38.9701	37.231	35.6207	34.1255	32.7341	31.4361	30.2229	29.0865	28.0202	27.0178	26.0741	25.184	24.3435	23.5485	22.7957	22.0819	21.4042	20.7601	20.1473	19.5636	19.0072	18.4761	17.9689	17.484	17.02	16.5757	16.1499	15.7415	15.3496	14.9733	14.6116	14.2637	13.929	13.6068	13.2963
	0.14014	92.7787	85.8398	79.7804	74.4452	69.713	65.4884	61.6951	58.2712	55.1663	52.3384	49.7528	47.3803	45.1961	43.1792	41.3115	39.5776	37.9638	36.4585	35.0514	33.7335	32.4968	31.3343	30.2397	29.2075	28.2327	27.3107	26.4376	25.6097	24.8238	24.0768	23.3661	22.6892	22.0438	21.4279	20.8397	20.2773	19.7391	19.2239	18.73	18.2565	17.8019	17.3654	16.9459	16.5425	16.1544	15.7806	15.4206	15.0735
	0.15015	98.5406	91.5847	85.46	80.0276	75.178	70.8235	66.893	63.3286	60.0823	57.1142	54.3906	51.8833	49.5679	47.4239	45.4334	43.5809	41.8528	40.2375	38.7246	37.305	35.9705	34.714	33.529	32.41	31.3516	30.3493	29.3989	28.4967	27.6392	26.8233	26.0463	25.3054	24.5984	23.9231	23.2775	22.6597	22.0682	21.5013	20.9577	20.4359	19.9348	19.4532	18.9902	18.5445	18.1155	17.7022	17.3038	16.9195
	0.16016	104.203	97.2345	91.0537	85.5359	80.5814	76.1094	72.0539	68.3603	64.9832	61.8844	59.0316	56.3973	53.9579	51.6931	49.5853	47.6192	45.7814	44.06	42.4448	40.9264	39.4968	38.1486	36.8753	35.6711	34.5308	33.4494	32.4229	31.4473	30.519	29.6349	28.7919	27.9875	27.2191	26.4846	25.7817	25.1087	24.4637	23.8452	23.2515	22.6814	22.1335	21.6066	21.0996	20.6114	20.1411	19.6878	19.2506	18.8288
	0.17017	109.769	102.791	96.562	90.9688	85.9203	81.3421	77.1724	73.36	69.8617	66.6412	63.6673	60.9134	58.3567	55.9772	53.7577	51.6829	49.7396	47.9162	46.2021	44.5882	43.0662	41.6288	40.2694	38.982	37.7613	36.6024	35.501	34.4531	33.455	32.5034	31.5953	30.7279	29.8986	29.1052	28.3454	27.6173	26.919	26.2488	25.6052	24.9866	24.3918	23.8194	23.2684	22.7375	22.2257	21.7322	21.2559	20.7961
	0.18018	115.24	108.256	101.986	96.3259	91.1932	86.5185	82.2444	78.3225	74.7119	71.3778	68.2905	65.4241	62.7565	60.2681	57.9421	55.7635	53.7192	51.7975	49.9881	48.2818	46.6703	45.1463	43.703	42.3345	41.0353	39.8005	38.6256	37.5066	36.4398	35.4217	34.4492	33.5195	32.63	31.7782	30.9619	30.179	29.4277	28.7061	28.0127	27.3458	26.7041	26.0863	25.4911	24.9174	24.3641	23.8302	23.3147	22.8168
	0.19019	120.619	113.632	107.326	101.607	96.3987	91.6365	87.2667	83.2438	79.529	76.0891	72.8954	69.9231	67.1506	64.5589	62.1315	59.8538	57.7126	55.6966	53.7955	52	50.3019	48.6938	47.1689	45.7214	44.3456	43.0366	41.7898	40.6011	39.4667	38.3832	37.3474	36.3563	35.4072	34.4977	33.6254	32.7883	31.9843	31.2117	30.4686	29.7537	29.0653	28.4022	27.7629	27.1464	26.5515	25.9772	25.4224	24.8863
	0.2002	125.908	118.921	112.584	106.813	101.536	96.6944	92.2369	88.1208	84.3092	80.7705	77.4771	74.4051	71.5334	68.8438	66.32	63.9475	61.7137	59.6072	57.6177	55.7361	53.9543	52.2648	50.6608	49.1364	47.6859	46.3045	44.9874	43.7305	42.5299	41.3821	40.284	39.2324	38.2246	37.2581	36.3305	35.4397	34.5836	33.7603	32.9681	32.2053	31.4705	30.7622	30.0791	29.42	28.7836	28.1689	27.5749	27.0006
	0.21021	131.11	124.124	117.761	111.944	106.606	101.691	97.1532	92.9509	89.0495	85.4185	82.0316	78.8656	75.9003	73.1178	70.5022	68.0394	65.7169	63.5235	61.4491	59.4846	57.6219	55.8535	54.1729	52.5737	51.0507	49.5986	48.2128	46.8892	45.6238	44.4131	43.2537	42.1426	41.077	40.0544	39.0722	38.1284	37.2207	36.3473	35.5064	34.6963	33.9154	33.1622	32.4355	31.7339	31.0562	30.4013	29.7681	29.1557
	0.22022	136.227	129.244	122.859	117	111.607	106.626	102.014	97.7323	93.7473	90.0301	86.5554	83.301	80.2472	77.3765	74.6736	72.1247	69.7174	67.4407	65.2847	63.2404	61.2996	59.455	57.7	56.0284	54.4347	52.9139	51.4612	50.0724	48.7436	47.4711	46.2517	45.0823	43.9599	42.882	41.8461	40.8499	39.8914	38.9685	38.0793	37.2223	36.3957	35.5982	34.8281	34.0844	33.3656	32.6707	31.9985	31.348
	0.23023	141.26	134.282	127.878	121.983	116.54	111.499	106.819	102.463	98.4007	94.603	91.0459	87.7082	84.5706	81.6164	78.8305	76.1994	73.7111	71.3546	69.1201	66.9989	64.9829	63.0646	61.2377	59.4958	57.8335	56.2458	54.7279	53.2755	51.8848	50.552	49.2738	48.0471	46.869	45.7368	44.648	43.6003	42.5916	41.6198	40.6831	39.7796	38.9079	38.0663	37.2534	36.4678	35.7082	34.9736	34.2626	33.5744
	0.24024	146.212	139.24	132.821	126.894	121.405	116.31	111.567	107.143	103.008	99.1351	95.5007	92.0844	88.8678	85.8343	82.9695	80.26	77.6942	75.2612	72.9516	70.7564	68.6677	66.6784	64.7818	62.9719	61.2431	59.5903	58.0089	56.4946	55.0434	53.6516	52.3159	51.0331	49.8003	48.6148	47.474	46.3757	45.3176	44.2976	43.3139	42.3647	41.4484	40.5632	39.7078	38.8808	38.0809	37.3068	36.5574	35.8316
	0.25025	151.085	144.12	137.689	131.733	126.204	121.058	116.258	111.771	107.568	103.625	99.918	96.4277	93.1362	90.0277	87.0877	84.3036	81.6637	79.1575	76.7756	74.5093	72.3507	70.2928	68.3289	66.453	64.6596	62.9437	61.3006	59.7259	58.2157	56.7664	55.3745	54.0368	52.7504	51.5126	50.3208	49.1727	48.066	46.9986	45.9687	44.9743	44.0139	43.0857	42.1884	41.3204	40.4804	39.6673	38.8797	38.1167
	0.26026	155.88	148.924	142.483	136.502	130.936	125.745	120.891	116.346	112.081	108.071	104.296	100.736	97.3739	94.1941	91.1828	88.3274	85.6168	83.0405	80.5892	78.2545	76.0287	73.9045	71.8755	69.9358	68.0799	66.3027	64.5995	62.9661	61.3985	59.893	58.4462	57.0549	55.7161	54.427	53.1852	51.9882	50.8337	49.7197	48.6443	47.6054	46.6015	45.6309	44.6921	43.7836	42.9041	42.0523	41.227	40.4271
	0.27027	160.6	153.654	147.204	141.202	135.603	130.37	125.468	120.868	116.544	112.473	108.634	105.008	101.579	98.3317	95.2525	92.3293	89.551	86.9076	84.3899	81.9895	79.6988	77.5107	75.419	73.4175	71.501	69.6643	67.9028	66.2123	64.5888	63.0285	61.5281	60.0843	58.6942	57.355	56.0642	54.8192	53.6179	52.4581	51.3378	50.2552	49.2085	48.1961	47.2164	46.2679	45.3493	44.4593	43.5967	42.7602
	0.28028	165.246	158.31	151.855	145.834	140.206	134.934	129.987	125.337	120.959	116.83	112.931	109.243	105.75	102.439	99.2952	96.3073	93.4644	90.7568	88.1753	85.7117	83.3586	81.109	78.9566	76.8954	74.9202	73.0258	71.2078	69.4618	67.7838	66.1701	64.6174	63.1225	61.6822	60.294	58.9551	57.6631	56.4158	55.211	54.0467	52.9211	51.8323	50.7786	49.7586	48.7707	47.8136	46.8859	45.9863	45.1137
	0.29029	169.82	162.896	156.437	150.399	144.744	139.438	134.45	129.753	125.324	121.141	117.185	113.439	109.887	106.514	103.309	100.26	97.3551	94.586	91.9433	89.4191	87.006	84.697	82.486	80.3672	78.3351	76.3849	74.5119	72.7119	70.981	69.3154	67.7117	66.1668	64.6776	63.2414	61.8555	60.5175	59.2251	57.9762	56.7687	55.6007	54.4705	53.3763	52.3166	51.2898	50.2947	49.3297	48.3937	47.4854
	0.3003	174.323	167.411	160.95	154.899	149.22	143.882	138.856	134.116	129.64	125.406	121.397	117.596	113.987	110.557	107.293	104.185	101.222	98.3936	95.6923	93.1098	90.6389	88.2728	86.0053	83.8307	81.7436	79.7393	77.813	75.9606	74.1782	72.462	70.8087	69.215	67.678	66.1949	64.7631	63.38	62.0435	60.7512	59.5013	58.2918	57.1209	55.9868	54.8881	53.8231	52.7904	51.7887	50.8167	49.8733
	0.31031	178.758	171.859	165.397	159.334	153.634	148.267	143.206	138.427	133.906	129.625	125.566	121.713	118.05	114.565	111.246	108.082	105.062	102.178	99.4206	96.7822	94.2557	91.8345	89.5125	87.284	85.1438	83.087	81.1091	79.2058	77.3733	75.6079	73.9063	72.2651	70.6815	69.1526	67.6758	66.2486	64.8688	63.5342	62.2427	60.9924	59.7815	58.6083	57.4711	56.3684	55.2988	54.261	53.2536	52.2753
	0.32032	183.126	176.24	169.779	163.706	157.987	152.594	147.501	142.685	138.123	133.798	129.692	125.789	122.076	118.539	115.168	111.95	108.877	105.938	103.127	100.435	97.8549	95.3807	93.0061	90.7256	88.5339	86.4263	84.3983	82.4457	80.5646	78.7513	77.0026	75.3151	73.686	72.1124	70.5917	69.1214	67.6993	66.3231	64.9909	63.7006	62.4504	61.2387	60.0637	58.9241	57.8182	56.7447	55.7023	54.6898
	0.33033	187.427	180.556	174.097	168.016	162.281	156.864	151.742	146.891	142.291	137.924	133.774	129.825	126.064	122.478	119.056	115.788	112.663	109.673	106.81	104.066	101.435	98.9098	96.4845	94.1537	91.9123	89.7556	87.679	85.6785	83.7502	81.8904	80.0959	78.3633	76.6898	75.0726	73.509	71.9966	70.5331	69.1163	67.7441	66.4146	65.1259	63.8764	62.6644	61.4883	60.3466	59.2381	58.1613	57.115
	0.34034	191.665	184.808	178.353	172.265	166.515	161.077	155.928	151.045	146.41	142.004	137.812	133.82	130.014	126.381	122.911	119.594	116.421	113.382	110.469	107.676	104.995	102.421	99.9465	97.5672	95.2777	93.0734	90.9498	88.9029	86.9287	85.0237	83.1846	81.4081	79.6914	78.0316	76.4262	74.8726	73.3686	71.912	70.5007	69.1327	67.8063	66.5197	65.2713	64.0594	62.8827	61.7397	60.629	59.5495
	0.35035	195.839	188.998	182.547	176.454	170.692	165.235	160.061	155.149	150.48	146.038	141.807	137.774	133.925	130.248	126.733	123.37	120.149	117.063	114.103	111.262	108.534	105.912	103.391	100.965	98.6288	96.3785	94.2093	92.1173	90.0986	88.1497	86.2672	84.448	82.6892	80.9879	79.3416	77.7479	76.2043	74.7088	73.2592	71.8536	70.4902	69.1672	67.883	66.6361	65.4248	64.2479	63.1039	61.9917
	0.36036	199.952	193.127	186.681	180.585	174.812	169.338	164.141	159.202	154.502	150.026	145.759	141.687	137.797	134.078	130.52	127.113	123.848	120.716	117.711	114.825	112.051	109.383	106.817	104.345	101.965	99.6696	97.4564	95.3207	93.2588	91.2672	89.3426	87.4818	85.6819	83.9402	82.2541	80.621	79.0388	77.5052	76.0182	74.5758	73.1761	71.8175	70.4982	69.2168	67.9716	66.7614	65.5847	64.4402
	0.37037	204.006	197.197	190.757	184.659	178.876	173.387	168.169	163.205	158.477	153.969	149.668	145.559	141.63	137.872	134.273	130.824	127.516	124.341	121.292	118.362	115.545	112.833	110.223	107.708	105.284	102.946	100.69	98.5118	96.408	94.375	92.4094	90.5081	88.6683	86.8872	85.1622	83.4908	81.8709	80.3001	78.7764	77.2979	75.8628	74.4692	73.1156	71.8003	70.5218	69.2789	68.07	66.8939
	0.38038	208	201.207	194.775	188.676	182.886	177.382	172.146	167.159	162.404	157.867	153.533	149.39	145.425	141.629	137.991	134.502	131.153	127.937	124.847	121.875	119.015	116.261	113.609	111.052	108.586	106.206	103.909	101.69	99.5453	97.472	95.4666	93.526	91.6473	89.8278	88.0649	86.3561	84.6993	83.0921	81.5326	80.0189	78.549	77.1212	75.7338	74.3853	73.0743	71.7991	70.5586	69.3514
	0.39039	211.937	205.161	198.737	192.638	186.841	181.326	176.073	171.064	166.285	161.72	157.356	153.18	149.181	145.349	141.674	138.147	134.759	131.504	128.373	125.361	122.461	119.667	116.973	114.376	111.869	109.45	107.112	104.853	102.67	100.557	98.5132	96.5343	94.6177	92.7608	90.961	89.2158	87.5229	85.8803	84.2858	82.7375	81.2336	79.7723	78.3519	76.9709	75.6278	74.3211	73.0495	71.8117
	0.4004	215.817	209.059	202.643	196.545	190.744	185.218	179.949	174.922	170.12	165.529	161.136	156.929	152.898	149.032	145.322	141.759	138.334	135.041	131.872	128.821	125.882	123.049	120.317	117.68	115.134	112.676	110.299	108.002	105.78	103.63	101.548	99.5321	97.5788	95.6855	93.8496	92.0688	90.3409	88.6636	87.0349	85.4528	83.9156	82.4214	80.9687	79.5558	78.1813	76.8436	75.5416	74.2737
	0.41041	219.643	212.902	206.496	200.4	194.595	189.059	183.777	178.732	173.908	169.293	164.874	160.639	156.577	152.679	148.935	145.337	141.878	138.548	135.343	132.255	129.278	126.408	123.637	120.963	118.38	115.883	113.47	111.135	108.876	106.689	104.571	102.519	100.53	98.6007	96.7298	94.9144	93.1522	91.441	89.7789	88.1638	86.594	85.0677	83.5833	82.1392	80.7338	79.3658	78.0338	76.7365
	0.42042	223.414	216.691	210.295	204.203	198.394	192.851	187.557	182.495	177.652	173.015	168.57	164.308	160.218	156.289	152.513	148.883	145.389	142.026	138.785	135.661	132.649	129.742	126.936	124.225	121.605	119.072	116.623	114.252	111.957	109.734	107.581	105.493	103.469	101.506	99.6008	97.7516	95.9559	94.2117	92.5169	90.8696	89.268	87.7103	86.1949	84.7201	83.2846	81.8868	80.5254	79.1991
	0.43043	227.133	220.428	214.042	207.954	202.144	196.594	191.289	186.213	181.352	176.693	172.225	167.938	163.82	159.862	156.057	152.395	148.869	145.473	142.198	139.041	135.994	133.052	130.211	127.465	124.81	122.242	119.757	117.352	115.022	112.764	110.576	108.455	106.397	104.4	102.462	100.58	98.7514	96.9749	95.2483	93.5695	91.9367	90.3482	88.8024	87.2977	85.8326	84.4056	83.0154	81.6607
	0.44044	230.8	224.114	217.739	211.655	205.845	200.29	194.974	189.885	185.007	180.329	175.84	171.528	167.384	163.4	159.566	155.874	152.317	148.889	145.583	142.393	139.313	136.337	133.462	130.683	127.994	125.392	122.873	120.434	118.07	115.779	113.558	111.403	109.312	107.283	105.312	103.398	101.538	99.7299	97.9721	96.2625	94.5993	92.9808	91.4053	89.8712	88.3771	86.9215	85.5031	84.1205
	0.45045	234.416	227.749	221.385	215.308	209.497	203.938	198.614	193.512	188.619	183.923	179.413	175.079	170.911	166.901	163.04	159.32	155.734	152.276	148.939	145.717	142.605	139.598	136.69	133.878	131.157	128.522	125.97	123.498	121.102	118.778	116.525	114.338	112.215	110.153	108.151	106.206	104.315	102.476	100.688	98.9482	97.2552	95.6073	94.0027	92.4399	90.9174	89.4337	87.9876	86.5777
	0.46046	237.983	231.334	224.983	218.912	213.102	207.539	202.208	197.095	192.188	187.476	182.947	178.592	174.401	170.366	166.479	162.732	159.119	155.632	152.265	149.013	145.871	142.833	139.894	137.051	134.298	131.631	129.048	126.544	124.116	121.761	119.476	117.258	115.104	113.011	110.978	109.002	107.081	105.213	103.395	101.626	99.9037	98.227	96.594	95.003	93.4527	91.9416	90.4683	89.0316
	0.47047	241.502	234.871	228.533	222.468	216.661	211.095	205.758	200.635	195.716	190.988	186.441	182.066	177.854	173.796	169.884	166.112	162.472	158.957	155.563	152.282	149.111	146.043	143.074	140.2	137.417	134.72	132.106	129.571	127.113	124.727	122.411	120.162	117.978	115.856	113.793	111.787	109.837	107.939	106.092	104.295	102.544	100.839	99.1785	97.5601	95.9825	94.4445	92.9446	91.4816
	0.48048	244.972	238.361	232.036	225.978	220.174	214.607	209.264	204.132	199.201	194.459	189.896	185.503	181.27	177.19	173.256	169.459	165.793	162.253	158.831	155.523	152.323	149.227	146.229	143.326	140.513	137.787	135.143	132.579	130.091	127.676	125.33	123.052	120.838	118.687	116.595	114.56	112.581	110.655	108.78	106.954	105.176	103.444	101.756	100.11	98.5062	96.9418	95.4159	93.9271
	0.49049	248.396	241.804	235.492	229.443	223.642	218.074	212.727	207.588	202.646	197.891	193.313	188.902	184.65	180.55	176.593	172.773	169.084	165.518	162.071	158.736	155.51	152.386	149.36	146.429	143.588	140.833	138.161	135.568	133.051	130.607	128.233	125.926	123.684	121.504	119.383	117.321	115.313	113.36	111.457	109.604	107.799	106.04	104.325	102.653	101.023	99.4329	97.8815	96.3674
	0.500501	251.775	245.202	238.904	232.863	227.066	221.498	216.147	211.002	206.05	201.283	196.691	192.264	187.995	183.875	179.897	176.056	172.343	168.753	165.281	161.922	158.669	155.519	152.467	149.509	146.64	143.858	141.158	138.537	135.992	133.52	131.118	128.783	126.514	124.306	122.158	120.068	118.034	116.053	114.123	112.244	110.412	108.627	106.886	105.189	103.533	101.917	100.341	98.8021
	0.510511	255.108	248.555	242.271	236.239	230.446	224.88	219.526	214.375	209.415	204.637	200.031	195.59	191.303	187.165	183.168	179.306	175.571	171.959	168.463	165.079	161.802	158.627	155.549	152.564	149.669	146.86	144.134	141.486	138.914	136.415	133.986	131.625	129.328	127.093	124.919	122.802	120.741	118.734	116.778	114.873	113.015	111.204	109.438	107.716	106.035	104.395	102.794	101.231
	0.520521	258.398	251.865	245.594	239.572	233.785	228.219	222.864	217.708	212.741	207.953	203.335	198.879	194.577	190.422	186.406	182.524	178.768	175.135	171.617	168.209	164.908	161.708	158.606	155.596	152.676	149.841	147.089	144.415	141.817	139.292	136.837	134.449	132.126	129.866	127.665	125.523	123.436	121.403	119.422	117.491	115.608	113.772	111.981	110.234	108.529	106.864	105.239	103.653
	0.530531	261.645	255.131	248.875	242.863	237.082	231.518	226.162	221.002	216.028	211.231	206.602	202.133	197.816	193.645	189.611	185.71	181.935	178.281	174.741	171.312	167.988	164.765	161.638	158.605	155.66	152.801	150.023	147.324	144.701	142.151	139.67	137.257	134.909	132.623	130.397	128.229	126.117	124.059	122.053	120.097	118.19	116.329	114.514	112.743	111.014	109.326	107.678	106.068
	0.540541	264.849	258.355	252.114	246.112	240.337	234.777	229.42	224.257	219.277	214.472	209.832	205.351	201.021	196.834	192.784	188.865	185.072	181.397	177.837	174.387	171.041	167.795	164.646	161.589	158.621	155.738	152.936	150.213	147.565	144.99	142.485	140.048	137.674	135.364	133.113	130.921	128.785	126.702	124.672	122.692	120.761	118.876	117.038	115.243	113.49	111.779	110.108	108.475
	0.550551	268.013	261.538	255.312	249.321	243.553	237.996	232.639	227.473	222.488	217.676	213.027	208.535	204.192	199.991	195.925	191.99	188.178	184.485	180.905	177.434	174.068	170.801	167.63	164.55	161.559	158.653	155.828	153.081	150.41	147.811	145.283	142.821	140.424	138.089	135.815	133.599	131.438	129.332	127.278	125.275	123.32	121.413	119.551	117.733	115.958	114.224	112.53	110.875
	0.560561	271.135	264.681	258.47	252.49	246.729	241.176	235.82	230.653	225.663	220.844	216.187	211.684	207.329	203.115	199.035	195.083	191.254	187.543	183.945	180.455	177.068	173.781	170.588	167.488	164.475	161.546	158.699	155.929	153.235	150.614	148.061	145.577	143.156	140.798	138.501	136.261	134.078	131.949	129.872	127.845	125.868	123.937	122.053	120.213	118.415	116.659	114.943	113.266
	0.570571	274.218	267.783	261.588	255.619	249.866	244.318	238.964	233.795	228.802	223.977	219.312	214.8	210.433	206.206	202.112	198.146	194.301	190.573	186.957	183.448	180.042	176.735	173.523	170.401	167.367	164.417	161.548	158.757	156.041	153.397	150.822	148.315	145.872	143.491	141.171	138.909	136.703	134.551	132.452	130.403	128.403	126.451	124.544	122.682	120.863	119.085	117.348	115.649
	0.580581	277.262	270.847	264.667	258.71	252.965	247.422	242.07	236.9	231.905	227.075	222.403	217.882	213.505	209.266	205.159	201.179	197.319	193.575	189.942	186.415	182.991	179.665	176.433	173.291	170.237	167.266	164.376	161.564	158.826	156.161	153.564	151.035	148.57	146.168	143.826	141.542	139.314	137.14	135.019	132.948	130.927	128.953	127.024	125.141	123.3	121.501	119.743	118.024
	0.590591	280.267	273.872	267.708	261.764	256.027	250.489	245.14	239.97	234.972	230.138	225.46	220.931	216.545	212.295	208.176	204.182	200.307	196.548	192.899	189.355	185.913	182.569	179.318	176.158	173.084	170.093	167.183	164.35	161.592	158.905	156.288	153.738	151.252	148.828	146.465	144.159	141.91	139.715	137.572	135.48	133.437	131.442	129.493	127.588	125.727	123.907	122.128	120.389
	0.600601	283.235	276.86	270.712	264.78	259.052	253.52	248.174	243.005	238.005	233.167	228.484	223.947	219.552	215.292	211.162	207.155	203.267	199.493	195.828	192.269	188.81	185.448	182.18	179.001	175.908	172.898	169.968	167.116	164.338	161.631	158.993	156.422	153.916	151.472	149.087	146.761	144.491	142.275	140.112	137.999	135.936	133.92	131.95	130.025	128.143	126.303	124.504	122.744
	0.610611	286.166	279.811	273.679	267.759	262.041	256.515	251.173	246.005	241.004	236.163	231.474	226.932	222.528	218.259	214.118	210.099	206.198	202.41	198.731	195.156	191.681	188.303	185.017	181.82	178.709	175.681	172.733	169.861	167.063	164.337	161.68	159.089	156.563	154.098	151.694	149.347	147.057	144.821	142.637	140.505	138.421	136.385	134.395	132.45	130.549	128.689	126.87	125.091
	0.620621	289.06	282.726	276.61	270.703	264.994	259.475	254.137	248.971	243.97	239.126	234.433	229.884	225.474	221.195	217.044	213.014	209.101	205.3	201.607	198.018	194.527	191.133	187.831	184.617	181.489	178.443	175.476	172.586	169.77	167.024	164.348	161.738	159.192	156.708	154.284	151.918	149.608	147.352	145.149	142.997	140.893	138.838	136.829	134.864	132.943	131.064	129.226	127.427
	0.630631	291.92	285.605	279.506	273.612	267.913	262.401	257.067	251.903	246.902	242.056	237.36	232.806	228.388	224.102	219.941	215.901	211.976	208.163	204.457	200.853	197.348	193.938	190.62	187.39	184.245	181.182	178.198	175.29	172.456	169.692	166.997	164.369	161.804	159.301	156.858	154.473	152.144	149.869	147.647	145.475	143.353	141.278	139.249	137.266	135.326	133.428	131.571	129.754
	0.640641	294.744	288.449	282.367	276.486	270.797	265.293	259.963	254.802	249.802	244.955	240.255	235.696	231.273	226.979	222.809	218.759	214.824	210.999	207.28	203.663	200.144	196.72	193.386	190.141	186.98	183.9	180.899	177.974	175.122	172.341	169.628	166.981	164.399	161.877	159.416	157.012	154.665	152.371	150.13	147.94	145.799	143.705	141.658	139.656	137.697	135.781	133.906	132.07
	0.650651	297.534	291.26	285.193	279.326	273.648	268.151	262.827	257.669	252.669	247.822	243.119	238.556	234.127	229.826	225.649	221.59	217.644	213.808	210.077	206.447	202.915	199.477	196.129	192.868	189.692	186.596	183.579	180.637	177.769	174.97	172.24	169.576	166.976	164.437	161.957	159.536	157.17	154.858	152.599	150.39	148.231	146.12	144.054	142.034	140.057	138.123	136.229	134.376
	0.660661	300.29	294.036	287.986	282.132	276.465	270.976	265.658	260.504	255.506	250.657	245.953	241.387	236.952	232.645	228.46	224.392	220.437	216.591	212.849	209.207	205.662	202.21	198.848	195.573	192.382	189.271	186.238	183.281	180.396	177.581	174.834	172.153	169.535	166.979	164.482	162.043	159.66	157.33	155.053	152.827	150.65	148.521	146.438	144.4	142.405	140.453	138.542	136.671
	0.670671	303.014	296.779	290.747	284.906	279.25	273.769	268.457	263.307	258.311	253.463	248.757	244.187	239.749	235.436	231.244	227.168	223.204	219.347	215.594	211.941	208.384	204.92	201.545	198.256	195.05	191.925	188.877	185.904	183.003	180.172	177.409	174.712	172.077	169.504	166.991	164.534	162.134	159.788	157.493	155.25	153.056	150.909	148.809	146.753	144.742	142.772	140.844	138.956
	0.680681	305.705	299.49	293.474	287.648	282.003	276.531	271.225	266.079	261.085	256.238	251.531	246.959	242.516	238.198	234	229.916	225.944	222.078	218.315	214.651	211.082	207.606	204.218	200.916	197.696	194.557	191.494	188.506	185.591	182.744	179.966	177.252	174.602	172.013	169.483	167.01	164.593	162.23	159.919	157.658	155.447	153.284	151.167	149.095	147.066	145.08	143.135	141.23
	0.690691	308.364	302.169	296.17	290.358	284.724	279.261	273.962	268.821	263.83	258.983	254.276	249.701	245.255	240.933	236.728	232.638	228.658	224.783	221.011	217.336	213.757	210.269	206.869	203.554	200.321	197.168	194.092	191.089	188.159	185.298	182.504	179.775	177.109	174.504	171.958	169.469	167.036	164.657	162.33	160.053	157.825	155.646	153.512	151.423	149.378	147.376	145.414	143.493
	0.700701	310.991	304.817	298.835	293.037	287.414	281.961	276.669	271.532	266.544	261.699	256.991	252.416	247.967	243.64	239.43	235.334	231.346	227.463	223.682	219.998	216.408	212.908	209.497	206.17	202.924	199.758	196.668	193.652	190.708	187.832	185.024	182.28	179.599	176.979	174.417	171.913	169.464	167.069	164.726	162.433	160.19	157.994	155.844	153.74	151.679	149.66	147.683	145.745
	0.710711	313.588	307.434	301.469	295.685	290.074	284.63	279.346	274.214	269.23	264.387	259.679	255.102	250.651	246.32	242.105	238.003	234.009	230.118	226.328	222.635	219.035	215.525	212.102	208.764	205.506	202.327	199.225	196.195	193.237	190.348	187.525	184.767	182.071	179.436	176.86	174.34	171.876	169.466	167.107	164.799	162.54	160.329	158.164	156.043	153.966	151.932	149.939	147.986
	0.720721	316.155	310.021	304.073	298.303	292.704	287.27	281.993	276.867	271.886	267.045	262.339	257.761	253.307	248.973	244.755	240.647	236.646	232.748	228.95	225.248	221.639	218.119	214.686	211.336	208.067	204.876	201.761	198.719	195.747	192.845	190.008	187.236	184.526	181.877	179.286	176.752	174.273	171.848	169.474	167.151	164.877	162.65	160.47	158.334	156.242	154.193	152.184	150.216
	0.730731	318.692	312.578	306.647	300.892	295.305	289.88	284.611	279.491	274.515	269.676	264.971	260.393	255.937	251.601	247.378	243.265	239.259	235.354	231.549	227.838	224.22	220.691	217.247	213.887	210.607	207.404	204.277	201.223	198.239	195.323	192.473	189.688	186.964	184.301	181.696	179.148	176.654	174.215	171.826	169.489	167.2	164.958	162.763	160.612	158.505	156.441	154.418	152.434
	0.740741	321.2	315.106	309.192	303.451	297.877	292.462	287.201	282.087	277.115	272.28	267.575	262.997	258.541	254.202	249.976	245.859	241.846	237.936	234.123	230.405	226.778	223.24	219.787	216.416	213.125	209.912	206.773	203.707	200.711	197.783	194.92	192.121	189.385	186.708	184.089	181.527	179.02	176.566	174.164	171.812	169.509	167.253	165.043	162.878	160.756	158.677	156.639	154.642
	0.750751	323.68	317.605	311.708	305.982	300.42	295.016	289.763	284.656	279.688	274.856	270.153	265.576	261.119	256.777	252.548	248.427	244.41	240.494	236.674	232.949	229.314	225.767	222.305	218.925	215.624	212.4	209.25	206.172	203.164	200.224	197.349	194.538	191.788	189.098	186.467	183.891	181.371	178.903	176.487	174.121	171.804	169.534	167.31	165.13	162.995	160.901	158.849	156.837
	0.760761	326.131	320.075	314.196	308.485	302.935	297.541	292.297	287.197	282.234	277.406	272.705	268.128	263.67	259.328	255.096	250.971	246.95	243.028	239.202	235.47	231.828	228.272	224.801	221.412	218.101	214.867	211.707	208.618	205.599	202.647	199.76	196.937	194.175	191.472	188.828	186.239	183.705	181.224	178.795	176.415	174.085	171.801	169.563	167.37	165.221	163.113	161.047	159.021
	0.770771	328.554	322.519	316.656	310.96	305.423	300.04	294.804	289.71	284.754	279.929	275.231	270.655	266.197	261.853	257.619	253.491	249.465	245.538	241.707	237.969	234.319	230.756	227.277	223.879	220.559	217.315	214.144	211.045	208.015	205.052	202.153	199.318	196.544	193.83	191.173	188.572	186.025	183.531	181.089	178.696	176.352	174.055	171.804	169.597	167.434	165.313	163.234	161.194
	0.780781	330.95	324.934	319.089	313.408	307.884	302.511	297.284	292.198	287.247	282.426	277.73	273.156	268.699	264.354	260.118	255.987	251.958	248.026	244.19	240.445	236.789	233.219	229.731	226.325	222.996	219.742	216.562	213.453	210.412	207.438	204.529	201.682	198.897	196.17	193.501	190.888	188.329	185.823	183.367	180.962	178.605	176.295	174.031	171.811	169.635	167.501	165.408	163.355
	0.790791	333.319	327.323	321.495	315.829	310.317	304.956	299.738	294.659	289.714	284.897	280.205	275.633	271.176	266.83	262.593	258.459	254.427	250.491	246.65	242.899	239.237	235.66	232.165	228.75	225.413	222.151	218.961	215.842	212.791	209.807	206.887	204.029	201.233	198.495	195.814	193.189	190.618	188.099	185.632	183.214	180.844	178.522	176.245	174.013	171.824	169.677	167.571	165.505
	0.800801	335.662	329.686	323.875	318.223	312.725	307.375	302.166	297.095	292.156	287.344	282.655	278.084	273.628	269.283	265.044	260.909	256.873	252.933	249.087	245.332	241.663	238.08	234.578	231.156	227.81	224.539	221.341	218.212	215.152	212.158	209.227	206.359	203.552	200.803	198.111	195.474	192.892	190.361	187.882	185.452	183.07	180.735	178.446	176.201	173.999	171.84	169.722	167.643
	0.810811	337.979	332.022	326.229	320.592	315.107	309.768	304.569	299.505	294.572	289.765	285.08	280.512	276.057	271.712	267.472	263.335	259.296	255.354	251.503	247.743	244.069	240.479	236.971	233.541	230.188	226.909	223.702	220.564	217.495	214.491	211.551	208.672	205.854	203.095	200.392	197.744	195.15	192.608	190.117	187.675	185.282	182.935	180.634	178.377	176.163	173.991	171.86	169.769
	0.820821	340.271	334.333	328.557	322.935	317.463	312.135	306.946	301.891	296.964	292.162	287.481	282.915	278.462	274.117	269.877	265.738	261.698	257.752	253.898	250.133	246.454	242.858	239.343	235.907	232.546	229.259	226.044	222.898	219.82	216.806	213.857	210.968	208.14	205.37	202.657	199.998	197.393	194.84	192.338	189.885	187.48	185.121	182.808	180.539	178.314	176.13	173.987	171.884
	0.830831	342.538	336.619	330.86	325.254	319.795	314.478	309.299	304.251	299.332	294.535	289.858	285.295	280.844	276.499	272.259	268.119	264.077	260.128	256.271	252.501	248.817	245.216	241.696	238.253	234.885	231.591	228.368	225.214	222.127	219.104	216.145	213.248	210.41	207.63	204.906	202.237	199.621	197.058	194.544	192.08	189.664	187.294	184.97	182.689	180.452	178.257	176.102	173.987
	0.840841	344.779	338.88	333.138	327.547	322.102	316.797	311.627	306.588	301.675	296.884	292.211	287.652	283.202	278.859	274.619	270.478	266.434	262.483	258.622	254.849	251.161	247.555	244.028	240.579	237.205	233.904	230.673	227.511	224.416	221.385	218.417	215.51	212.663	209.873	207.14	204.461	201.835	199.261	196.737	194.262	191.834	189.454	187.118	184.826	182.578	180.371	178.205	176.079
	0.850851	346.997	341.117	335.392	329.816	324.384	319.091	313.931	308.901	303.995	299.21	294.541	289.985	285.538	281.196	276.957	272.815	268.77	264.817	260.953	257.176	253.484	249.873	246.341	242.887	239.506	236.198	232.96	229.791	226.687	223.649	220.672	217.756	214.9	212.101	209.358	206.669	204.033	201.449	198.915	196.429	193.991	191.6	189.253	186.951	184.691	182.473	180.296	178.159
	0.860861	349.191	343.33	337.622	332.062	326.643	321.361	316.212	311.19	306.292	301.512	296.849	292.296	287.852	283.512	279.272	275.131	271.084	267.129	263.263	259.483	255.787	252.172	248.635	245.175	241.788	238.474	235.229	232.053	228.942	225.895	222.91	219.986	217.121	214.313	211.56	208.862	206.217	203.622	201.078	198.583	196.134	193.732	191.376	189.062	186.792	184.563	182.375	180.227
	0.870871	351.361	345.52	339.829	334.283	328.878	323.608	318.469	313.456	308.565	303.792	299.133	294.585	290.143	285.805	281.566	277.425	273.378	269.421	265.553	261.77	258.07	254.451	250.91	247.444	244.052	240.732	237.481	234.297	231.179	228.124	225.132	222.199	219.326	216.509	213.748	211.04	208.385	205.782	203.228	200.722	198.264	195.852	193.485	191.161	188.88	186.641	184.443	182.283
	0.880881	353.508	347.686	342.012	336.482	331.09	325.832	320.703	315.699	310.816	306.05	301.396	296.851	292.413	288.076	283.839	279.698	275.65	271.693	267.822	264.037	260.334	256.711	253.165	249.695	246.298	242.971	239.714	236.524	233.399	230.337	227.337	224.397	221.515	218.69	215.92	213.203	210.539	207.926	205.363	202.848	200.38	197.958	195.581	193.248	190.957	188.707	186.498	184.328
	0.890891	355.633	349.829	344.173	338.658	333.28	328.033	322.915	317.92	313.045	308.285	303.636	299.096	294.661	290.327	286.091	281.951	277.903	273.944	270.072	266.284	262.578	258.952	255.402	251.927	248.525	245.193	241.93	238.733	235.602	232.533	229.526	226.578	223.688	220.855	218.076	215.352	212.679	210.057	207.484	204.96	202.483	200.051	197.664	195.321	193.02	190.761	188.542	186.362
	0.900901	357.735	351.95	346.311	340.811	335.446	330.212	325.105	320.119	315.251	310.498	305.855	301.32	296.888	292.556	288.322	284.183	280.134	276.175	272.302	268.512	264.803	261.174	257.62	254.141	250.734	247.397	244.128	240.926	237.788	234.712	231.698	228.743	225.846	223.004	220.218	217.485	214.804	212.173	209.592	207.059	204.572	202.131	199.735	197.382	195.071	192.802	190.573	188.384
	0.910911	359.815	354.049	348.427	342.942	337.591	332.369	327.272	322.296	317.436	312.69	308.053	303.522	299.094	294.765	290.533	286.394	282.346	278.387	274.512	270.721	267.01	263.377	259.82	256.337	252.925	249.584	246.309	243.101	239.957	236.875	233.854	230.892	227.988	225.139	222.345	219.604	216.914	214.275	211.685	209.143	206.648	204.198	201.793	199.43	197.111	194.832	192.593	190.394
	0.920921	361.873	356.126	350.521	345.052	339.714	334.505	329.418	324.451	319.6	314.86	310.229	305.703	301.279	296.953	292.723	288.586	284.539	280.579	276.703	272.91	269.197	265.562	262.002	258.515	255.099	251.753	248.474	245.26	242.11	239.022	235.995	233.026	230.114	227.258	224.457	221.708	219.011	216.363	213.765	211.215	208.711	206.252	203.838	201.466	199.137	196.849	194.601	192.393
	0.930931	363.91	358.182	352.593	347.139	341.816	336.618	331.543	326.585	321.742	317.01	312.385	307.864	303.444	299.121	294.894	290.758	286.711	282.751	278.875	275.081	271.366	267.728	264.165	260.675	257.255	253.905	250.621	247.402	244.247	241.153	238.119	235.144	232.226	229.363	226.554	223.798	221.093	218.438	215.831	213.273	210.76	208.293	205.87	203.49	201.152	198.855	196.598	194.38
	0.940941	365.926	360.217	354.645	349.206	343.896	338.711	333.647	328.699	323.864	319.139	314.52	310.005	305.589	301.27	297.044	292.91	288.865	284.905	281.029	277.233	273.517	269.877	266.311	262.817	259.394	256.039	252.751	249.527	246.367	243.268	240.228	237.247	234.322	231.452	228.636	225.873	223.16	220.498	217.884	215.317	212.796	210.321	207.89	205.501	203.154	200.848	198.583	196.356
	0.950951	367.922	362.231	356.676	351.252	345.956	340.783	335.73	330.792	325.966	321.248	316.636	312.125	307.714	303.398	299.176	295.043	290.999	287.04	283.163	279.367	275.649	272.007	268.439	264.943	261.516	258.157	254.865	251.637	248.471	245.366	242.321	239.334	236.403	233.527	230.704	227.934	225.214	222.544	219.923	217.348	214.82	212.336	209.897	207.5	205.145	202.83	200.556	198.32
	0.960961	369.897	364.224	358.686	353.278	347.995	342.835	337.792	332.864	328.047	323.337	318.731	314.226	309.819	305.507	301.288	297.157	293.114	289.156	285.28	281.483	277.764	274.12	270.55	267.051	263.621	260.259	256.962	253.73	250.559	247.45	244.399	241.406	238.469	235.587	232.758	229.981	227.254	224.577	221.948	219.366	216.83	214.339	211.891	209.486	207.123	204.8	202.517	200.273
	0.970971	371.852	366.198	360.676	355.283	350.014	344.866	339.835	334.917	330.108	325.406	320.806	316.307	311.905	307.597	303.381	299.253	295.211	291.254	287.378	283.581	279.861	276.215	272.643	269.142	265.709	262.343	259.043	255.806	252.632	249.517	246.461	243.463	240.52	237.632	234.797	232.013	229.28	226.596	223.96	221.371	218.827	216.328	213.873	211.46	209.089	206.758	204.467	202.215
	0.980981	373.787	368.151	362.646	357.268	352.014	346.878	341.858	336.949	332.15	327.455	322.863	318.369	313.972	309.668	305.455	301.33	297.29	293.334	289.458	285.661	281.94	278.294	274.719	271.216	267.78	264.412	261.108	257.867	254.688	251.569	248.509	245.505	242.557	239.663	236.822	234.032	231.292	228.602	225.959	223.363	220.812	218.306	215.843	213.422	211.043	208.705	206.406	204.145
	0.990991	375.703	370.085	364.597	359.234	353.993	348.87	343.861	338.963	334.172	329.485	324.9	320.412	316.02	311.72	307.511	303.388	299.35	295.395	291.52	287.723	284.002	280.355	276.779	273.273	269.835	266.464	263.157	259.913	256.73	253.606	250.541	247.532	244.579	241.679	238.832	236.036	233.291	230.594	227.944	225.341	222.784	220.27	217.8	215.372	212.986	210.64	208.333	206.064
	1.001	377.599	372	366.528	361.181	355.953	350.843	345.845	340.957	336.175	331.496	326.918	322.437	318.05	313.754	309.548	305.428	301.393	297.439	293.565	289.768	286.047	282.399	278.822	275.314	271.874	268.5	265.19	261.942	258.755	255.628	252.558	249.545	246.586	243.682	240.829	238.027	235.276	232.572	229.917	227.307	224.743	222.222	219.745	217.31	214.916	212.563	210.248	207.972
	1.01101	379.477	373.895	368.44	363.108	357.895	352.797	347.81	342.932	338.159	333.489	328.917	324.442	320.061	315.77	311.568	307.451	303.418	299.466	295.593	291.796	288.075	284.426	280.848	277.339	273.897	270.52	267.207	263.956	260.766	257.635	254.561	251.543	248.58	245.67	242.812	240.005	237.247	234.538	231.876	229.26	226.689	224.162	221.678	219.236	216.835	214.474	212.152	209.869
	1.02102	381.336	375.772	370.334	365.017	359.817	354.732	349.757	344.889	340.125	335.463	330.899	326.43	322.054	317.768	313.569	309.456	305.425	301.475	297.603	293.808	290.086	286.437	282.858	279.347	275.904	272.525	269.209	265.955	262.762	259.626	256.548	253.526	250.558	247.644	244.781	241.968	239.205	236.49	233.822	231.2	228.623	226.09	223.599	221.15	218.742	216.374	214.045	211.755
	1.03103	383.177	377.631	372.209	366.907	361.721	356.648	351.685	346.827	342.073	337.419	332.862	328.4	324.029	319.748	315.553	311.443	307.415	303.467	299.597	295.802	292.081	288.431	284.852	281.34	277.895	274.514	271.196	267.939	264.742	261.604	258.522	255.495	252.523	249.604	246.736	243.918	241.15	238.429	235.756	233.128	230.544	228.005	225.508	223.052	220.638	218.263	215.927	213.629
	1.04104	384.999	379.472	374.066	368.779	363.607	358.547	353.594	348.747	344.002	339.357	334.807	330.351	325.987	321.71	317.52	313.414	309.388	305.442	301.574	297.78	294.059	290.41	286.829	283.317	279.87	276.487	273.167	269.908	266.708	263.566	260.481	257.45	254.474	251.55	248.678	245.855	243.082	240.356	237.677	235.043	232.454	229.908	227.405	224.943	222.522	220.14	217.798	215.493
	1.05105	386.804	381.294	375.905	370.633	365.475	360.427	355.486	350.65	345.914	341.277	336.735	332.286	327.927	323.656	319.47	315.367	311.345	307.401	303.534	299.741	296.021	292.372	288.791	285.278	281.83	278.445	275.123	271.861	268.659	265.514	262.425	259.391	256.411	253.483	250.606	247.779	245	242.269	239.585	236.945	234.35	231.799	229.289	226.821	224.394	222.006	219.657	217.345
	1.06106	388.592	383.099	377.726	372.469	367.325	362.29	357.36	352.534	347.808	343.179	338.645	334.203	329.85	325.584	321.402	317.303	313.284	309.343	305.478	301.687	297.967	294.318	290.738	287.224	283.774	280.389	277.064	273.801	270.595	267.448	264.356	261.318	258.334	255.402	252.521	249.689	246.906	244.17	241.48	238.835	236.235	233.678	231.162	228.689	226.255	223.861	221.505	219.187
	1.07107	390.362	384.887	379.53	374.288	369.158	364.135	359.217	354.402	349.685	345.065	340.538	336.103	331.756	327.495	323.318	319.223	315.207	311.269	307.406	303.616	299.898	296.249	292.668	289.154	285.704	282.317	278.991	275.725	272.518	269.367	266.272	263.231	260.244	257.308	254.422	251.586	248.799	246.058	243.363	240.713	238.107	235.545	233.024	230.544	228.104	225.704	223.342	221.018
	1.08108	392.115	386.657	381.317	376.09	370.973	365.963	361.057	356.252	351.545	346.933	342.414	337.986	333.645	329.39	325.218	321.126	317.114	313.178	309.318	305.529	301.812	298.164	294.584	291.069	287.618	284.23	280.903	277.635	274.425	271.272	268.175	265.131	262.14	259.2	256.311	253.471	250.678	247.933	245.234	242.579	239.968	237.4	234.873	232.388	229.943	227.536	225.169	222.838
	1.09109	393.851	388.411	383.087	377.875	372.771	367.774	362.88	358.085	353.388	348.785	344.274	339.852	335.518	331.268	327.101	323.014	319.005	315.072	311.214	307.427	303.712	300.064	296.484	292.969	289.518	286.129	282.8	279.531	276.319	273.164	270.063	267.017	264.022	261.079	258.186	255.342	252.546	249.796	247.092	244.432	241.816	239.243	236.711	234.221	231.77	229.358	226.984	224.648
	1.1011	395.571	390.148	384.84	379.643	374.553	369.568	364.686	359.902	355.214	350.62	346.117	341.702	337.374	333.13	328.968	324.885	320.88	316.95	313.094	309.31	305.595	301.949	298.37	294.855	291.403	288.013	284.684	281.413	278.199	275.041	271.939	268.889	265.892	262.945	260.049	257.201	254.4	251.646	248.938	246.274	243.653	241.075	238.538	236.042	233.585	231.168	228.789	226.446
	1.11111	397.274	391.869	386.577	381.394	376.318	371.346	366.475	361.702	357.024	352.438	347.943	343.536	339.215	334.976	330.819	326.74	322.739	318.813	314.959	311.177	307.464	303.819	300.24	296.725	293.274	289.883	286.552	283.28	280.065	276.905	273.8	270.748	267.748	264.798	261.898	259.047	256.243	253.485	250.772	248.103	245.478	242.895	240.353	237.852	235.39	232.967	230.582	228.235
	1.12112	398.961	393.573	388.297	383.129	378.067	373.108	368.248	363.486	358.817	354.241	349.754	345.354	341.039	336.806	332.654	328.58	324.583	320.66	316.809	313.029	309.318	305.674	302.096	298.582	295.13	291.739	288.407	285.134	281.917	278.756	275.648	272.594	269.591	266.639	263.735	260.88	258.072	255.31	252.594	249.921	247.291	244.703	242.157	239.65	237.184	234.756	232.365	230.012
	1.13113	400.633	395.262	390.002	384.849	379.8	374.853	370.005	365.253	360.595	356.027	351.549	347.156	342.848	338.621	334.474	330.405	326.411	322.492	318.644	314.866	311.157	307.515	303.937	300.423	296.972	293.58	290.248	286.974	283.756	280.593	277.483	274.427	271.421	268.466	265.56	262.701	259.89	257.124	254.403	251.726	249.092	246.5	243.949	241.438	238.966	236.533	234.138	231.779
	1.14114	402.289	396.935	391.69	386.552	381.517	376.583	371.747	367.005	362.357	357.798	353.328	348.943	344.641	340.42	336.279	332.214	328.225	324.308	320.464	316.689	312.981	309.34	305.764	302.251	298.8	295.408	292.076	288.8	285.581	282.416	279.305	276.246	273.239	270.281	267.372	264.51	261.695	258.926	256.202	253.521	250.882	248.286	245.73	243.215	240.738	238.3	235.9	233.536
	1.15115	403.929	398.592	393.363	388.24	383.219	378.297	373.472	368.742	364.103	359.554	355.091	350.714	346.419	342.204	338.068	334.008	330.023	326.111	322.269	318.496	314.791	311.152	307.577	304.065	300.614	297.222	293.889	290.613	287.393	284.227	281.114	278.053	275.043	272.083	269.171	266.307	263.489	260.716	257.988	255.303	252.661	250.06	247.5	244.98	242.499	240.056	237.651	235.282
	1.16116	405.554	400.234	395.021	389.912	384.905	379.996	375.183	370.463	365.834	361.294	356.84	352.47	348.181	343.973	339.842	335.788	331.807	327.898	324.059	320.29	316.587	312.949	309.376	305.864	302.414	299.022	295.689	292.413	289.191	286.024	282.91	279.847	276.835	273.873	270.958	268.091	265.27	262.494	259.762	257.074	254.428	251.823	249.259	246.735	244.249	241.802	239.392	237.018
	1.17117	407.165	401.861	396.664	391.57	386.576	381.679	376.878	372.169	367.55	363.018	358.573	354.21	349.929	345.727	341.602	337.552	333.576	329.671	325.836	322.069	318.368	314.733	311.161	307.65	304.2	300.809	297.476	294.199	290.977	287.809	284.693	281.629	278.615	275.65	272.733	269.863	267.039	264.26	261.525	258.834	256.184	253.575	251.007	248.479	245.989	243.537	241.122	238.744
	1.18118	408.76	403.474	398.292	393.212	388.231	383.347	378.558	373.859	369.25	364.728	360.291	355.936	351.662	347.466	343.347	339.302	335.33	331.429	327.598	323.834	320.136	316.502	312.932	309.422	305.973	302.583	299.25	295.972	292.75	289.581	286.464	283.398	280.382	277.415	274.496	271.624	268.797	266.015	263.277	260.582	257.929	255.316	252.744	250.212	247.718	245.262	242.842	240.459
	1.19119	410.341	405.071	399.905	394.839	389.872	385.001	380.223	375.535	370.936	366.424	361.995	357.648	353.38	349.191	345.077	341.038	337.071	333.174	329.346	325.585	321.889	318.258	314.689	311.181	307.733	304.343	301.01	297.733	294.509	291.34	288.222	285.154	282.137	279.168	276.247	273.372	270.543	267.758	265.017	262.319	259.662	257.046	254.471	251.934	249.436	246.976	244.552	242.165
	1.2012	411.908	406.654	401.503	396.452	391.499	386.64	381.873	377.197	372.608	368.104	363.684	359.345	355.084	350.901	346.794	342.759	338.797	334.904	331.08	327.322	323.629	320	316.433	312.927	309.48	306.09	302.757	299.48	296.257	293.086	289.967	286.899	283.88	280.909	277.986	275.109	272.277	269.49	266.746	264.044	261.385	258.765	256.186	253.646	251.144	248.68	246.252	243.86
	1.21121	413.46	408.223	403.088	398.051	393.111	388.265	383.51	378.844	374.265	369.77	365.359	361.027	356.774	352.598	348.496	344.467	340.509	336.621	332.8	329.046	325.356	321.729	318.164	314.659	311.213	307.824	304.492	301.215	297.991	294.82	291.7	288.631	285.611	282.638	279.713	276.834	274	271.21	268.464	265.759	263.096	260.474	257.891	255.347	252.842	250.373	247.942	245.546
	1.22122	414.998	409.778	404.658	399.635	394.709	389.875	385.132	380.477	375.908	371.423	367.019	362.696	358.45	354.28	350.184	346.161	342.208	338.324	334.507	330.756	327.069	323.445	319.882	316.378	312.934	309.546	306.214	302.937	299.713	296.542	293.421	290.351	287.329	284.356	281.429	278.548	275.712	272.919	270.17	267.463	264.797	262.171	259.585	257.038	254.529	252.057	249.621	247.221
	1.23123	416.523	411.318	406.214	401.206	396.292	391.471	386.739	382.095	377.536	373.061	368.666	364.35	360.112	355.948	351.859	347.841	343.893	340.013	336.2	332.453	328.769	325.147	321.586	318.085	314.641	311.255	307.924	304.647	301.423	298.251	295.13	292.059	289.036	286.061	283.133	280.25	277.412	274.617	271.865	269.156	266.487	263.858	261.269	258.719	256.206	253.73	251.291	248.887
	1.24124	418.034	412.846	407.756	402.762	397.862	393.053	388.333	383.7	379.151	374.685	370.299	365.991	361.76	357.603	353.52	349.507	345.564	341.689	337.88	334.136	330.455	326.836	323.278	319.778	316.336	312.951	309.62	306.344	303.121	299.949	296.827	293.755	290.732	287.755	284.825	281.941	279.101	276.304	273.55	270.838	268.166	265.535	262.942	260.389	257.873	255.393	252.95	250.543
	1.25125	419.531	414.359	409.285	404.305	399.419	394.622	389.914	385.291	380.752	376.295	371.918	367.618	363.394	359.245	355.167	351.16	347.223	343.352	339.547	335.807	332.129	328.513	324.957	321.459	318.019	314.634	311.305	308.029	304.806	301.634	298.512	295.44	292.415	289.438	286.507	283.62	280.779	277.98	275.224	272.509	269.835	267.201	264.605	262.049	259.529	257.047	254.6	252.189
	1.26126	421.016	415.86	410.8	405.835	400.961	396.177	391.481	386.869	382.34	377.892	373.524	369.232	365.016	360.873	356.801	352.8	348.868	345.002	341.201	337.464	333.79	330.177	326.623	323.127	319.689	316.306	312.977	309.702	306.48	303.308	300.186	297.113	294.087	291.109	288.177	285.289	282.445	279.645	276.886	274.169	271.493	268.856	266.258	263.698	261.176	258.69	256.24	253.825
	1.27127	422.487	417.347	412.302	407.351	402.491	397.719	393.034	388.433	383.914	379.476	375.116	370.832	366.623	362.487	358.423	354.427	350.5	346.639	342.842	339.109	335.438	331.828	328.277	324.783	321.347	317.965	314.638	311.364	308.141	304.969	301.847	298.774	295.748	292.769	289.835	286.946	284.101	281.299	278.539	275.819	273.141	270.501	267.901	265.338	262.813	260.324	257.87	255.452
	1.28128	423.945	418.821	413.791	408.854	404.007	399.248	394.574	389.984	385.476	381.047	376.695	372.42	368.218	364.089	360.031	356.041	352.119	348.263	344.471	340.742	337.074	333.467	329.918	326.427	322.992	319.612	316.286	313.013	309.791	306.62	303.498	300.424	297.398	294.418	291.483	288.593	285.746	282.942	280.18	277.459	274.778	272.136	269.533	266.968	264.439	261.947	259.491	257.07
	1.29129	425.39	420.282	415.268	410.344	405.51	400.764	396.101	391.522	387.024	382.604	378.262	373.994	369.8	365.678	361.626	357.642	353.726	349.874	346.087	342.362	338.698	335.093	331.547	328.059	324.626	321.248	317.923	314.65	311.429	308.258	305.136	302.063	299.036	296.055	293.12	290.228	287.381	284.575	281.811	279.088	276.405	273.761	271.155	268.587	266.056	263.561	261.102	258.678
	1.3013	426.823	421.731	416.731	411.822	407.001	402.266	397.616	393.047	388.559	384.149	379.815	375.556	371.37	367.254	363.209	359.231	355.32	351.473	347.69	343.969	340.309	336.708	333.165	329.678	326.247	322.871	319.548	316.276	313.056	309.886	306.764	303.69	300.663	297.682	294.746	291.853	289.004	286.197	283.432	280.707	278.022	275.376	272.768	270.197	267.664	265.166	262.704	260.276
	1.31131	428.244	423.167	418.182	413.287	408.479	403.756	399.117	394.56	390.082	385.681	381.356	377.105	372.926	368.818	364.779	360.807	356.901	353.06	349.281	345.564	341.908	338.31	334.77	331.286	327.857	324.483	321.161	317.891	314.671	311.501	308.38	305.306	302.279	299.298	296.361	293.467	290.617	287.809	285.042	282.315	279.628	276.98	274.37	271.797	269.261	266.761	264.296	261.865
	1.32132	429.652	424.591	419.62	414.739	409.944	405.234	400.607	396.06	391.592	387.2	382.884	378.641	374.47	370.369	366.337	362.371	358.47	354.634	350.86	347.147	343.495	339.9	336.363	332.882	329.455	326.083	322.763	319.494	316.275	313.106	309.985	306.912	303.884	300.902	297.965	295.071	292.22	289.41	286.642	283.914	281.225	278.575	275.963	273.388	270.849	268.346	265.878	263.445
	1.33133	431.048	426.002	421.047	416.179	411.397	406.699	402.083	397.547	393.089	388.707	384.4	380.166	376.002	371.908	367.882	363.922	360.028	356.196	352.427	348.719	345.07	341.479	337.945	334.466	331.042	327.671	324.353	321.086	317.868	314.7	311.579	308.506	305.479	302.497	299.559	296.664	293.812	291.002	288.232	285.502	282.812	280.16	277.546	274.968	272.427	269.922	267.452	265.016
	1.34134	432.433	427.402	422.461	417.607	412.838	408.152	403.548	399.023	394.575	390.202	385.904	381.678	377.522	373.435	369.416	365.462	361.573	357.747	353.982	350.278	346.633	343.046	339.515	336.039	332.617	329.249	325.932	322.666	319.45	316.283	313.163	310.09	307.063	304.08	301.142	298.247	295.394	292.582	289.812	287.081	284.389	281.735	279.119	276.539	273.996	271.489	269.016	266.577
	1.35135	433.805	428.79	423.863	419.023	414.267	409.593	405	400.486	396.048	391.685	387.395	383.177	379.029	374.95	370.937	366.99	363.106	359.285	355.526	351.826	348.185	344.601	341.073	337.6	334.181	330.815	327.5	324.236	321.021	317.854	314.735	311.663	308.636	305.653	302.715	299.819	296.966	294.153	291.381	288.649	285.956	283.3	280.682	278.101	275.556	273.046	270.571	268.13
	1.36136	435.166	430.166	425.254	420.427	415.684	411.023	406.441	401.937	397.509	393.156	388.875	384.665	380.525	376.453	372.447	368.506	364.628	360.812	357.058	353.362	349.725	346.145	342.62	339.15	335.734	332.37	329.057	325.794	322.581	319.415	316.297	313.225	310.198	307.216	304.277	301.381	298.527	295.714	292.941	290.208	287.513	284.856	282.236	279.653	277.106	274.594	272.117	269.673
	1.37137	436.515	431.53	426.633	421.819	417.089	412.44	407.87	403.377	398.959	394.615	390.343	386.142	382.009	377.944	373.945	370.01	366.138	362.328	358.578	354.887	351.254	347.677	344.156	340.689	337.276	333.914	330.603	327.342	324.13	320.966	317.848	314.777	311.751	308.769	305.83	302.933	300.079	297.265	294.491	291.757	289.06	286.402	283.781	281.196	278.647	276.133	273.653	271.208
	1.38138	437.853	432.883	428	423.2	418.483	413.846	409.287	404.804	400.397	396.062	391.799	387.606	383.482	379.424	375.431	371.502	367.636	363.832	360.087	356.4	352.772	349.199	345.681	342.217	338.806	335.447	332.138	328.879	325.668	322.505	319.389	316.318	313.293	310.311	307.372	304.475	301.62	298.806	296.031	293.296	290.599	287.939	285.316	282.73	280.179	277.663	275.181	272.733
	1.39139	439.18	434.225	429.356	424.57	419.865	415.24	410.692	406.221	401.823	397.498	393.244	389.059	384.942	380.892	376.906	372.984	369.124	365.324	361.584	357.903	354.278	350.709	347.195	343.734	340.326	336.969	333.663	330.405	327.196	324.035	320.919	317.85	314.824	311.843	308.904	306.008	303.152	300.337	297.562	294.825	292.127	289.466	286.842	284.254	281.702	279.184	276.7	274.25
	1.4014	440.496	435.556	430.701	425.928	421.236	416.623	412.087	407.626	403.238	398.923	394.677	390.501	386.392	382.349	378.37	374.454	370.6	366.806	363.071	359.394	355.773	352.209	348.698	345.24	341.835	338.481	335.176	331.921	328.714	325.553	322.439	319.37	316.346	313.365	310.426	307.53	304.674	301.859	299.083	296.345	293.646	290.984	288.359	285.769	283.215	280.696	278.21	275.758
	1.41141	441.8	436.876	432.035	427.275	422.596	417.995	413.47	409.019	404.642	400.336	396.1	391.932	387.83	383.794	379.822	375.913	372.065	368.276	364.546	360.874	357.258	353.697	350.19	346.736	343.333	339.982	336.68	333.426	330.221	327.062	323.949	320.881	317.857	314.877	311.939	309.042	306.186	303.371	300.594	297.856	295.156	292.493	289.866	287.276	284.72	282.199	279.711	277.257
	1.42142	443.094	438.184	433.357	428.611	423.945	419.355	414.842	410.402	406.035	401.738	397.511	393.351	389.258	385.229	381.264	377.361	373.518	369.736	366.011	362.344	358.732	355.175	351.672	348.221	344.821	341.472	338.173	334.921	331.718	328.561	325.449	322.382	319.359	316.379	313.441	310.545	307.689	304.873	302.096	299.358	296.657	293.993	291.365	288.773	286.216	283.693	281.204	278.748
	1.43143	444.378	439.482	434.669	429.937	425.282	420.705	416.203	411.773	407.416	403.129	398.911	394.759	390.674	386.653	382.694	378.798	374.962	371.184	367.465	363.802	360.195	356.642	353.142	349.695	346.299	342.952	339.655	336.406	333.204	330.049	326.939	323.873	320.851	317.871	314.934	312.038	309.182	306.366	303.589	300.85	298.148	295.483	292.854	290.261	287.703	285.178	282.687	280.23
	1.44144	445.651	440.77	435.971	431.251	426.61	422.044	417.553	413.134	408.787	404.509	400.3	396.157	392.079	388.065	384.114	380.224	376.394	372.622	368.908	365.25	361.648	358.099	354.603	351.159	347.766	344.422	341.128	337.881	334.681	331.527	328.418	325.354	322.333	319.354	316.417	313.521	310.666	307.849	305.072	302.332	299.63	296.965	294.335	291.74	289.181	286.655	284.163	281.703
	1.45145	446.913	442.047	437.262	432.555	427.926	423.372	418.892	414.484	410.147	405.879	401.678	397.544	393.474	389.468	385.523	381.64	377.816	374.05	370.341	366.688	363.09	359.545	356.053	352.613	349.223	345.882	342.59	339.346	336.148	332.996	329.888	326.825	323.805	320.827	317.891	314.996	312.14	309.324	306.546	303.806	301.103	298.437	295.806	293.211	290.65	288.123	285.629	283.168
	1.46146	448.165	443.314	438.542	433.849	429.232	424.69	420.221	415.824	411.496	407.238	403.046	398.92	394.858	390.859	386.922	383.045	379.227	375.467	371.763	368.115	364.521	360.981	357.493	354.056	350.669	347.332	344.042	340.8	337.604	334.454	331.349	328.287	325.268	322.291	319.355	316.46	313.605	310.789	308.011	305.271	302.568	299.901	297.269	294.673	292.111	289.583	287.087	284.625
	1.47147	449.407	444.57	439.812	435.132	430.527	425.997	421.539	417.153	412.835	408.586	404.403	400.286	396.232	392.24	388.31	384.439	380.628	376.873	373.175	369.532	365.943	362.407	358.923	355.489	352.106	348.771	345.485	342.245	339.051	335.903	332.799	329.739	326.721	323.745	320.81	317.916	315.061	312.245	309.467	306.727	304.023	301.355	298.723	296.126	293.563	291.034	288.537	286.073
	1.48148	450.639	445.816	441.072	436.405	431.813	427.294	422.848	418.471	414.164	409.924	405.75	401.641	397.595	393.611	389.688	385.824	382.018	378.269	374.577	370.939	367.354	363.823	360.342	356.913	353.533	350.201	346.917	343.68	340.489	337.342	334.24	331.181	328.165	325.19	322.256	319.362	316.507	313.692	310.914	308.173	305.469	302.801	300.169	297.571	295.007	292.476	289.979	287.513
	1.49149	451.861	447.053	442.322	437.668	433.088	428.581	424.145	419.78	415.482	411.252	407.087	402.986	398.948	394.972	391.055	387.198	383.399	379.656	375.968	372.335	368.756	365.228	361.752	358.326	354.95	351.621	348.34	345.106	341.917	338.772	335.672	332.614	329.599	326.625	323.692	320.799	317.945	315.13	312.352	309.611	306.907	304.239	301.605	299.007	296.442	293.91	291.412	288.945
	1.5015	453.074	448.279	443.562	438.921	434.353	429.858	425.433	421.078	416.791	412.57	408.413	404.321	400.291	396.322	392.413	388.562	384.769	381.032	377.35	373.722	370.147	366.624	363.152	359.73	356.357	353.032	349.753	346.521	343.335	340.193	337.094	334.038	331.024	328.052	325.12	322.227	319.374	316.559	313.781	311.041	308.336	305.667	303.034	300.434	297.869	295.336	292.837	290.369
	1.51151	454.276	449.496	444.792	440.164	435.608	431.125	426.711	422.366	418.089	413.877	409.73	405.646	401.624	397.662	393.76	389.916	386.129	382.398	378.722	375.099	371.529	368.01	364.542	361.124	357.754	354.432	351.157	347.928	344.744	341.603	338.507	335.453	332.44	329.469	326.538	323.646	320.793	317.979	315.202	312.461	309.757	307.088	304.454	301.854	299.287	296.754	294.253	291.784
	1.52152	455.469	450.703	446.013	441.397	436.854	432.382	427.979	423.645	419.377	415.175	411.037	406.961	402.947	398.993	395.098	391.26	387.48	383.754	380.084	376.466	372.901	369.387	365.923	362.508	359.142	355.824	352.551	349.325	346.143	343.005	339.91	336.858	333.847	330.877	327.947	325.056	322.204	319.39	316.613	313.873	311.169	308.499	305.865	303.264	300.698	298.164	295.662	293.192
	1.53153	456.653	451.901	447.224	442.621	438.09	433.629	429.237	424.913	420.656	416.463	412.333	408.266	404.26	400.313	396.426	392.595	388.82	385.101	381.436	377.824	374.263	370.754	367.294	363.883	360.521	357.205	353.936	350.712	347.533	344.398	341.305	338.254	335.245	332.276	329.348	326.458	323.607	320.793	318.016	315.276	312.572	309.903	307.268	304.667	302.1	299.565	297.062	294.591
	1.54154	457.827	453.089	448.426	443.835	439.316	434.867	430.486	426.172	421.924	417.741	413.62	409.562	405.563	401.624	397.744	393.92	390.152	386.438	382.779	379.171	375.616	372.111	368.656	365.249	361.89	358.578	355.312	352.091	348.914	345.781	342.69	339.642	336.634	333.667	330.739	327.851	325	322.187	319.411	316.671	313.967	311.298	308.663	306.062	303.494	300.958	298.455	295.983
	1.55155	458.993	454.268	449.618	445.04	440.533	436.095	431.725	427.422	423.184	419.01	414.898	410.848	406.857	402.926	399.052	395.235	391.473	387.766	384.112	380.51	376.959	373.459	370.008	366.605	363.25	359.941	356.678	353.46	350.286	347.155	344.067	341.02	338.014	335.048	332.122	329.235	326.385	323.573	320.797	318.058	315.354	312.684	310.049	307.448	304.879	302.344	299.84	297.367
	1.56156	460.149	455.438	450.801	446.235	441.74	437.314	432.955	428.662	424.434	420.269	416.166	412.124	408.142	404.218	400.351	396.541	392.785	389.084	385.435	381.839	378.293	374.798	371.351	367.952	364.601	361.296	358.036	354.821	351.649	348.521	345.435	342.39	339.386	336.421	333.496	330.61	327.761	324.95	322.175	319.436	316.732	314.063	311.428	308.826	306.257	303.721	301.216	298.743
	1.57157	461.296	456.599	451.974	447.421	442.938	438.523	434.175	429.892	425.674	421.519	417.425	413.391	409.417	405.5	401.641	397.837	394.088	390.393	386.75	383.159	379.618	376.127	372.685	369.29	365.942	362.641	359.384	356.172	353.003	349.877	346.793	343.751	340.748	337.786	334.862	331.977	329.129	326.319	323.544	320.806	318.102	315.433	312.798	310.196	307.627	305.09	302.585	300.111
	1.58158	462.434	457.75	453.139	448.599	444.127	439.724	435.386	431.114	426.905	422.759	418.674	414.649	410.682	406.774	402.921	399.124	395.382	391.692	388.055	384.469	380.934	377.447	374.009	370.619	367.275	363.977	360.724	357.515	354.349	351.225	348.144	345.103	342.102	339.141	336.219	333.335	330.489	327.679	324.905	322.167	319.464	316.795	314.16	311.559	308.989	306.452	303.946	301.472
	1.59159	463.563	458.893	454.295	449.767	445.307	440.915	436.588	432.326	428.127	423.99	419.914	415.897	411.939	408.038	404.193	400.402	396.666	392.983	389.351	385.771	382.24	378.759	375.325	371.939	368.599	365.304	362.054	358.848	355.685	352.564	349.485	346.447	343.448	340.489	337.568	334.685	331.84	329.031	326.258	323.521	320.818	318.15	315.515	312.913	310.344	307.806	305.3	302.825
	1.6016	464.684	460.027	455.442	450.926	446.478	442.097	437.781	433.53	429.34	425.213	421.145	417.137	413.186	409.293	405.455	401.671	397.942	394.264	390.639	387.063	383.538	380.061	376.632	373.25	369.914	366.623	363.376	360.173	357.013	353.895	350.818	347.782	344.785	341.828	338.908	336.027	333.183	330.375	327.603	324.866	322.164	319.496	316.861	314.26	311.69	309.152	306.646	304.17
	1.61161	465.796	461.153	456.58	452.077	447.641	443.271	438.966	434.724	430.544	426.426	422.367	418.367	414.425	410.539	406.708	402.931	399.208	395.537	391.917	388.347	384.827	381.355	377.93	374.552	371.22	367.933	364.69	361.49	358.332	355.217	352.143	349.108	346.114	343.158	340.241	337.361	334.518	331.711	328.94	326.204	323.502	320.834	318.2	315.598	313.029	310.491	307.984	305.508
	1.62162	466.899	462.27	457.71	453.219	448.794	444.436	440.141	435.909	431.74	427.631	423.581	419.589	415.655	411.776	407.952	404.183	400.466	396.801	393.186	389.622	386.107	382.639	379.219	375.846	372.518	369.234	365.994	362.798	359.643	356.531	353.459	350.427	347.434	344.48	341.565	338.686	335.844	333.039	330.269	327.533	324.832	322.165	319.531	316.929	314.36	311.822	309.315	306.838
	1.63163	467.995	463.378	458.831	454.352	449.939	445.592	441.308	437.086	432.926	428.826	424.785	420.802	416.875	413.004	409.188	405.425	401.714	398.055	394.447	390.888	387.378	383.916	380.5	377.131	373.806	370.527	367.29	364.097	360.946	357.836	354.766	351.737	348.746	345.794	342.88	340.003	337.163	334.359	331.589	328.855	326.155	323.488	320.854	318.253	315.683	313.145	310.638	308.161
	1.64164	469.081	464.478	459.944	455.477	451.076	446.739	442.466	438.254	434.104	430.013	425.981	422.006	418.087	414.224	410.415	406.659	402.955	399.302	395.699	392.146	388.641	385.183	381.772	378.407	375.087	371.811	368.578	365.388	362.24	359.133	356.066	353.039	350.05	347.1	344.188	341.313	338.474	335.671	332.902	330.169	327.469	324.803	322.17	319.569	316.999	314.461	311.954	309.477
	1.65165	470.16	465.57	461.049	456.593	452.204	447.878	443.615	439.414	435.273	431.192	427.168	423.202	419.291	415.435	411.633	407.884	404.186	400.539	396.943	393.395	389.895	386.442	383.036	379.675	376.359	373.087	369.858	366.671	363.526	360.421	357.357	354.332	351.346	348.398	345.488	342.614	339.777	336.975	334.208	331.475	328.776	326.111	323.478	320.877	318.308	315.77	313.263	310.785
	1.66166	471.231	466.654	462.145	457.702	453.323	449.009	444.756	440.565	436.434	432.362	428.347	424.389	420.486	416.638	412.843	409.1	405.409	401.769	398.178	394.635	391.141	387.693	384.291	380.935	377.623	374.354	371.129	367.945	364.803	361.702	358.64	355.618	352.634	349.688	346.78	343.908	341.072	338.271	335.505	332.773	330.075	327.411	324.778	322.178	319.609	317.071	314.564	312.086
	1.67167	472.293	467.729	463.233	458.802	454.435	450.131	445.889	441.708	437.587	433.523	429.517	425.567	421.672	417.832	414.044	410.308	406.624	402.989	399.404	395.867	392.378	388.935	385.538	382.186	378.878	375.614	372.392	369.212	366.073	362.974	359.915	356.895	353.914	350.97	348.063	345.193	342.359	339.559	336.795	334.064	331.367	328.703	326.071	323.471	320.903	318.365	315.858	313.38
	1.68168	473.348	468.797	464.313	459.893	455.538	451.245	447.014	442.843	438.731	434.676	430.679	426.737	422.851	419.017	415.237	411.508	407.83	404.202	400.622	397.091	393.607	390.169	386.777	383.429	380.126	376.865	373.647	370.47	367.334	364.239	361.182	358.165	355.186	352.244	349.34	346.471	343.638	340.84	338.077	335.348	332.651	329.988	327.357	324.757	322.189	319.652	317.145	314.667
	1.69169	474.395	469.857	465.385	460.977	456.633	452.351	448.13	443.969	439.867	435.821	431.833	427.9	424.021	420.195	416.422	412.7	409.028	405.406	401.832	398.307	394.828	391.395	388.007	384.664	381.365	378.108	374.893	371.72	368.588	365.495	362.442	359.427	356.45	353.511	350.608	347.741	344.91	342.114	339.352	336.623	333.928	331.266	328.635	326.036	323.469	320.931	318.424	315.947
	1.7017	475.434	470.908	466.449	462.053	457.72	453.449	449.239	445.088	440.994	436.958	432.978	429.053	425.182	421.364	417.598	413.883	410.218	406.602	403.034	399.514	396.041	392.613	389.23	385.891	382.596	379.343	376.132	372.963	369.833	366.744	363.693	360.681	357.707	354.77	351.869	349.004	346.174	343.38	340.619	337.892	335.197	332.536	329.906	327.308	324.741	322.204	319.697	317.219
	1.71171	476.465	471.953	467.505	463.121	458.8	454.54	450.339	446.198	442.114	438.087	434.116	430.199	426.336	422.525	418.766	415.058	411.4	407.79	404.228	400.714	397.245	393.823	390.445	387.11	383.819	380.57	377.363	374.197	371.071	367.985	364.937	361.927	358.956	356.021	353.122	350.259	347.431	344.638	341.879	339.153	336.46	333.799	331.17	328.572	326.005	323.469	320.962	318.485
	1.72172	477.489	472.989	468.554	464.182	459.871	455.622	451.432	447.3	443.226	439.208	435.245	431.337	427.482	423.679	419.927	416.225	412.573	408.97	405.414	401.905	398.442	395.024	391.651	388.321	385.034	381.79	378.586	375.424	372.301	369.218	366.173	363.166	360.197	357.264	354.368	351.507	348.68	345.889	343.131	340.406	337.714	335.055	332.426	329.83	327.263	324.727	322.221	319.744
	1.73173	478.505	474.018	469.595	465.234	460.935	456.696	452.517	448.395	444.33	440.321	436.367	432.467	428.619	424.824	421.079	417.385	413.739	410.142	406.592	403.089	399.631	396.218	392.85	389.525	386.242	383.001	379.802	376.643	373.523	370.443	367.401	364.397	361.43	358.5	355.606	352.747	349.922	347.132	344.376	341.653	338.962	336.303	333.676	331.08	328.514	325.979	323.472	320.996
	1.74174	479.514	475.039	470.628	466.279	461.991	457.763	453.594	449.482	445.426	441.426	437.481	433.589	429.749	425.961	422.224	418.536	414.897	411.306	407.762	404.264	400.812	397.405	394.041	390.72	387.442	384.205	381.01	377.854	374.738	371.661	368.622	365.621	362.657	359.729	356.836	353.979	351.157	348.369	345.614	342.892	340.202	337.545	334.918	332.323	329.758	327.223	324.717	322.241
	1.75175	480.515	476.053	471.654	467.317	463.04	458.822	454.663	450.561	446.515	442.524	438.587	434.703	430.871	427.091	423.361	419.68	416.047	412.463	408.925	405.433	401.986	398.583	395.224	391.908	388.634	385.402	382.21	379.058	375.945	372.871	369.835	366.837	363.875	360.95	358.06	355.205	352.384	349.598	346.844	344.124	341.436	338.779	336.154	333.559	330.995	328.46	325.955	323.479
	1.76176	481.509	477.06	472.673	468.347	464.081	459.874	455.725	451.632	447.596	443.614	439.685	435.81	431.986	428.213	424.49	420.816	417.19	413.611	410.079	406.593	403.151	399.754	396.4	393.088	389.819	386.59	383.402	380.254	377.145	374.074	371.041	368.046	365.087	362.164	359.276	356.423	353.605	350.82	348.068	345.349	342.662	340.006	337.382	334.788	332.225	329.691	327.186	324.71
	1.77177	482.496	478.059	473.684	469.37	465.115	460.918	456.779	452.696	448.669	444.696	440.776	436.909	433.093	429.327	425.611	421.944	418.325	414.752	411.226	407.746	404.309	400.917	397.568	394.261	390.996	387.771	384.587	381.443	378.337	375.27	372.24	369.247	366.291	363.37	360.485	357.634	354.818	352.034	349.284	346.567	343.881	341.227	338.604	336.011	333.448	330.915	328.411	325.935
	1.78178	483.476	479.052	474.688	470.385	466.141	461.955	457.826	453.753	449.735	445.771	441.86	438	434.192	430.434	426.725	423.065	419.452	415.886	412.366	408.891	405.46	402.073	398.729	395.426	392.165	388.945	385.765	382.624	379.522	376.458	373.431	370.441	367.488	364.57	361.687	358.838	356.024	353.242	350.494	347.778	345.093	342.441	339.818	337.227	334.665	332.132	329.629	327.153
	1.79179	484.449	480.037	475.685	471.393	467.16	462.985	458.866	454.802	450.794	446.838	442.936	439.084	435.284	431.534	427.832	424.178	420.572	417.012	413.498	410.029	406.603	403.221	399.882	396.584	393.328	390.112	386.935	383.798	380.7	377.639	374.615	371.628	368.678	365.762	362.881	360.035	357.222	354.443	351.696	348.982	346.299	343.647	341.026	338.435	335.874	333.343	330.84	328.365
	1.8018	485.415	481.015	476.675	472.394	468.172	464.007	459.898	455.844	451.845	447.898	444.004	440.161	436.369	432.625	428.931	425.284	421.685	418.131	414.623	411.159	407.739	404.362	401.028	397.735	394.483	391.271	388.099	384.965	381.87	378.813	375.792	372.808	369.86	366.947	364.069	361.225	358.414	355.637	352.892	350.179	347.498	344.847	342.227	339.638	337.078	334.547	332.044	329.57
	1.81181	486.374	481.986	477.658	473.389	469.177	465.022	460.923	456.879	452.889	448.951	445.065	441.231	437.446	433.71	430.023	426.383	422.79	419.242	415.74	412.282	408.868	405.496	402.166	398.878	395.63	392.423	389.255	386.125	383.033	379.979	376.962	373.981	371.036	368.125	365.25	362.408	359.599	356.824	354.081	351.369	348.69	346.041	343.422	340.833	338.274	335.744	333.242	330.769
	1.82182	487.327	482.95	478.634	474.376	470.175	466.031	461.942	457.907	453.926	449.997	446.12	442.293	438.516	434.788	431.107	427.474	423.888	420.347	416.85	413.398	409.989	406.622	403.298	400.014	396.771	393.568	390.403	387.278	384.19	381.139	378.125	375.147	372.204	369.297	366.423	363.584	360.778	358.004	355.263	352.553	349.875	347.227	344.61	342.022	339.464	336.935	334.434	331.961
	1.83183	488.272	483.908	479.603	475.356	471.166	467.032	462.953	458.928	454.955	451.035	447.167	443.348	439.579	435.858	432.185	428.559	424.979	421.444	417.953	414.507	411.103	407.742	404.422	401.143	397.904	394.705	391.545	388.423	385.339	382.292	379.281	376.306	373.366	370.461	367.59	364.753	361.949	359.177	356.438	353.73	351.053	348.407	345.791	343.205	340.647	338.119	335.619	333.147
	1.84184	489.211	484.859	480.565	476.329	472.15	468.026	463.957	459.941	455.978	452.067	448.206	444.396	440.634	436.921	433.255	429.636	426.062	422.534	419.049	415.608	412.21	408.854	405.539	402.265	399.031	395.836	392.68	389.562	386.481	383.437	380.43	377.458	374.521	371.619	368.75	365.915	363.114	360.344	357.607	354.9	352.225	349.58	346.966	344.381	341.824	339.297	336.798	334.326
	1.85185	490.143	485.803	481.521	477.296	473.127	469.014	464.954	460.948	456.994	453.092	449.239	445.437	441.683	437.977	434.318	430.706	427.139	423.616	420.138	416.703	413.31	409.959	406.649	403.38	400.15	396.96	393.808	390.693	387.616	384.576	381.572	378.603	375.669	372.769	369.904	367.071	364.272	361.504	358.769	356.064	353.391	350.747	348.134	345.55	342.995	340.469	337.97	335.5
	1.86186	491.069	486.741	482.47	478.256	474.098	469.994	465.945	461.948	458.003	454.109	450.265	446.471	442.725	439.026	435.375	431.769	428.208	424.692	421.22	417.79	414.403	411.057	407.753	404.488	401.263	398.076	394.928	391.818	388.745	385.708	382.707	379.741	376.81	373.913	371.05	368.22	365.423	362.658	359.924	357.221	354.549	351.908	349.296	346.713	344.159	341.634	339.136	336.667
	1.87187	491.988	487.672	483.412	479.209	475.062	470.968	466.928	462.941	459.005	455.12	451.285	447.498	443.76	440.069	436.424	432.825	429.271	425.761	422.295	418.871	415.489	412.149	408.849	405.589	402.368	399.186	396.043	392.936	389.866	386.833	383.835	380.873	377.945	375.051	372.19	369.363	366.568	363.804	361.073	358.372	355.702	353.062	350.451	347.87	345.317	342.793	340.296	337.827
	1.88188	492.901	488.596	484.348	480.156	476.019	471.936	467.906	463.927	460.001	456.124	452.297	448.519	444.788	441.104	437.467	433.875	430.327	426.823	423.363	419.945	416.569	413.233	409.938	406.683	403.467	400.29	397.15	394.047	390.981	387.952	384.957	381.998	379.073	376.182	373.324	370.499	367.706	364.945	362.215	359.516	356.848	354.209	351.6	349.02	346.469	343.946	341.45	338.982
	1.89189	493.808	489.515	485.278	481.096	476.97	472.896	468.876	464.907	460.989	457.122	453.303	449.532	445.809	442.133	438.503	434.917	431.376	427.879	424.424	421.012	417.641	414.311	411.021	407.771	404.559	401.386	398.25	395.152	392.09	389.063	386.072	383.116	380.194	377.306	374.451	371.628	368.838	366.079	363.351	360.654	357.988	355.351	352.743	350.165	347.614	345.092	342.598	340.13
	1.9019	494.708	490.426	486.201	482.03	477.914	473.851	469.84	465.881	461.972	458.112	454.302	450.539	446.824	443.155	439.532	435.953	432.419	428.927	425.479	422.072	418.707	415.382	412.097	408.852	405.645	402.476	399.344	396.25	393.191	390.169	387.181	384.228	381.309	378.423	375.571	372.751	369.963	367.206	364.481	361.786	359.121	356.486	353.88	351.303	348.754	346.233	343.739	341.273
	1.91191	495.602	491.332	487.118	482.958	478.852	474.799	470.797	466.847	462.947	459.097	455.294	451.54	447.832	444.17	440.554	436.982	433.454	429.969	426.527	423.126	419.766	416.447	413.167	409.926	406.724	403.559	400.432	397.341	394.286	391.267	388.283	385.333	382.417	379.535	376.685	373.868	371.082	368.328	365.604	362.911	360.248	357.615	355.01	352.434	349.887	347.367	344.875	342.409
	1.92192	496.49	492.232	488.028	483.879	479.783	475.74	471.749	467.808	463.916	460.074	456.28	452.534	448.834	445.179	441.57	438.005	434.483	431.005	427.568	424.173	420.819	417.504	414.23	410.994	407.796	404.636	401.513	398.426	395.375	392.36	389.379	386.432	383.519	380.64	377.793	374.978	372.195	369.443	366.721	364.03	361.369	358.737	356.134	353.56	351.014	348.495	346.004	343.54
	1.93193	497.372	493.125	488.933	484.794	480.709	476.675	472.693	468.762	464.879	461.046	457.26	453.521	449.829	446.182	442.579	439.021	435.506	432.034	428.603	425.214	421.865	418.556	415.286	412.055	408.862	405.706	402.587	399.504	396.457	393.445	390.468	387.525	384.615	381.738	378.894	376.082	373.301	370.551	367.832	365.143	362.484	359.854	357.253	354.68	352.135	349.618	347.127	344.664
	1.94194	498.248	494.012	489.831	485.703	481.628	477.604	473.632	469.709	465.836	462.011	458.233	454.502	450.817	447.178	443.582	440.031	436.522	433.056	429.631	426.248	422.904	419.601	416.336	413.11	409.921	406.77	403.655	400.576	397.533	394.525	391.551	388.611	385.704	382.83	379.989	377.179	374.401	371.654	368.937	366.25	363.593	360.964	358.365	355.793	353.25	350.734	348.245	345.783
	1.95195	499.118	494.894	490.723	486.606	482.541	478.527	474.564	470.65	466.786	462.969	459.2	455.477	451.8	448.167	444.579	441.034	437.532	434.072	430.653	427.275	423.938	420.639	417.379	414.158	410.974	407.827	404.717	401.642	398.603	395.598	392.628	389.691	386.787	383.916	381.078	378.271	375.495	372.75	370.035	367.351	364.695	362.069	359.471	356.901	354.359	351.844	349.357	346.895
	1.96196	499.983	495.769	491.609	487.503	483.448	479.444	475.49	471.586	467.73	463.922	460.16	456.445	452.775	449.15	445.569	442.031	438.535	435.082	431.669	428.297	424.964	421.671	418.417	415.2	412.021	408.878	405.772	402.701	399.666	396.665	393.698	390.765	387.864	384.996	382.16	379.356	376.583	373.84	371.128	368.445	365.792	363.167	360.571	358.003	355.462	352.949	350.462	348.002
	1.97197	500.841	496.639	492.49	488.393	484.349	480.354	476.41	472.515	468.668	464.868	461.115	457.407	453.745	450.127	446.553	443.022	439.533	436.085	432.678	429.312	425.985	422.697	419.447	416.236	413.061	409.923	406.821	403.754	400.723	397.725	394.762	391.832	388.935	386.07	383.237	380.435	377.665	374.925	372.214	369.534	366.882	364.26	361.665	359.099	356.56	354.048	351.562	349.104
	1.98198	501.693	497.502	493.364	489.278	485.243	481.259	477.324	473.438	469.599	465.808	462.063	458.363	454.709	451.098	447.531	444.006	440.523	437.082	433.681	430.321	426.999	423.717	420.472	417.265	414.095	410.962	407.864	404.801	401.774	398.78	395.82	392.893	389.999	387.138	384.308	381.509	378.741	376.003	373.295	370.617	367.967	365.346	362.754	360.189	357.651	355.141	352.657	350.199
	1.99199	502.54	498.36	494.233	490.157	486.132	482.158	478.232	474.355	470.525	466.742	463.005	459.313	455.666	452.063	448.502	444.984	441.508	438.073	434.678	431.323	428.007	424.73	421.491	418.289	415.123	411.994	408.901	405.842	402.818	399.828	396.872	393.949	391.058	388.199	385.372	382.576	379.81	377.075	374.37	371.693	369.046	366.427	363.836	361.273	358.737	356.228	353.745	351.289
	2.002	503.382	499.213	495.096	491.03	487.016	483.05	479.134	475.266	471.445	467.67	463.941	460.257	456.617	453.021	449.468	445.957	442.487	439.058	435.669	432.32	429.009	425.737	422.503	419.306	416.145	413.02	409.931	406.877	403.857	400.871	397.918	394.998	392.111	389.255	386.431	383.637	380.874	378.142	375.438	372.764	370.119	367.502	364.913	362.351	359.817	357.309	354.828	352.373
	2.01201	504.217	500.059	495.953	491.898	487.893	483.937	480.03	476.171	472.358	468.592	464.871	461.195	457.563	453.974	450.427	446.923	443.459	440.037	436.654	433.31	430.005	426.739	423.509	420.317	417.161	414.041	410.956	407.906	404.89	401.907	398.958	396.041	393.157	390.305	387.483	384.693	381.932	379.202	376.501	373.829	371.186	368.571	365.984	363.424	360.891	358.385	355.905	353.451
	2.02202	505.047	500.9	496.805	492.76	488.765	484.819	480.921	477.07	473.266	469.508	465.795	462.127	458.502	454.92	451.381	447.883	444.426	441.009	437.633	434.295	430.995	427.734	424.51	421.322	418.171	415.055	411.974	408.928	405.916	402.938	399.992	397.079	394.198	391.348	388.53	385.742	382.985	380.257	377.558	374.889	372.248	369.635	367.049	364.491	361.96	359.456	356.977	354.524
	2.03203	505.872	501.736	497.651	493.616	489.631	485.694	481.805	477.964	474.168	470.419	466.714	463.053	459.436	455.861	452.328	448.837	445.387	441.976	438.605	435.273	431.979	428.723	425.504	422.321	419.175	416.063	412.987	409.945	406.937	403.962	401.02	398.11	395.233	392.386	389.571	386.786	384.031	381.306	378.61	375.942	373.304	370.693	368.109	365.553	363.023	360.52	358.043	355.592
	2.04204	506.691	502.566	498.491	494.467	490.491	486.564	482.684	478.852	475.065	471.323	467.626	463.973	460.363	456.796	453.27	449.786	446.341	442.937	439.572	436.246	432.957	429.706	426.492	423.315	420.173	417.066	413.994	410.956	407.952	404.981	402.042	399.136	396.262	393.418	390.606	387.824	385.072	382.349	379.655	376.99	374.354	371.745	369.163	366.609	364.081	361.579	359.104	356.654
	2.05205	507.505	503.39	499.326	495.312	491.346	487.428	483.558	479.734	475.955	472.222	468.533	464.888	461.285	457.725	454.206	450.728	447.29	443.892	440.533	437.212	433.93	430.684	427.475	424.302	421.165	418.063	414.995	411.961	408.961	405.994	403.059	400.156	397.285	394.445	391.635	388.856	386.107	383.387	380.696	378.033	375.398	372.791	370.212	367.659	365.133	362.633	360.159	357.711
	2.06206	508.313	504.209	500.156	496.151	492.195	488.287	484.425	480.61	476.84	473.115	469.434	465.797	462.201	458.648	455.136	451.665	448.233	444.842	441.488	438.173	434.896	431.656	428.452	425.284	422.151	419.054	415.99	412.96	409.964	407.001	404.07	401.17	398.303	395.466	392.659	389.883	387.136	384.419	381.73	379.07	376.437	373.832	371.255	368.704	366.18	363.681	361.209	358.762
	2.07207	509.117	505.023	500.98	496.985	493.039	489.14	485.288	481.481	477.72	474.003	470.33	466.7	463.112	459.566	456.061	452.596	449.171	445.785	442.438	439.129	435.857	432.622	429.423	426.26	423.132	420.039	416.98	413.954	410.962	408.002	405.075	402.179	399.314	396.481	393.677	390.904	388.16	385.445	382.759	380.101	377.471	374.868	372.292	369.743	367.221	364.724	362.253	359.807
	2.08208	509.915	505.832	501.799	497.814	493.877	489.988	486.144	482.347	478.594	474.885	471.22	467.597	464.017	460.478	456.979	453.521	450.103	446.723	443.382	440.078	436.812	433.582	430.388	427.23	424.107	421.018	417.963	414.942	411.954	408.998	406.074	403.182	400.321	397.49	394.69	391.919	389.178	386.466	383.782	381.127	378.499	375.898	373.325	370.777	368.257	365.762	363.292	360.848
	2.09209	510.707	506.635	502.612	498.638	494.711	490.83	486.996	483.207	479.462	475.762	472.104	468.489	464.916	461.384	457.892	454.441	451.029	447.655	444.32	441.022	437.761	434.536	431.348	428.195	425.076	421.992	418.941	415.924	412.94	409.988	407.068	404.179	401.321	398.494	395.697	392.929	390.191	387.481	384.8	382.147	379.521	376.923	374.351	371.806	369.287	366.794	364.326	361.883
	2.1021	511.495	507.434	503.421	499.456	495.538	491.667	487.842	484.061	480.325	476.633	472.983	469.375	465.81	462.285	458.8	455.355	451.949	448.582	445.252	441.96	438.705	435.485	432.302	429.153	426.04	422.96	419.914	416.901	413.921	410.973	408.056	405.171	402.317	399.492	396.698	393.934	391.198	388.491	385.812	383.162	380.538	377.942	375.373	372.829	370.312	367.821	365.354	362.913
	2.11211	512.278	508.227	504.224	500.269	496.361	492.499	488.682	484.911	481.183	477.498	473.856	470.256	466.698	463.18	459.702	456.264	452.864	449.503	446.179	442.893	439.643	436.429	433.25	430.107	426.998	423.923	420.881	417.872	414.896	411.952	409.039	406.157	403.306	400.485	397.694	394.933	392.2	389.496	386.82	384.171	381.55	378.956	376.389	373.847	371.332	368.842	366.378	363.938
	2.12212	513.055	509.015	505.022	501.077	497.178	493.325	489.518	485.755	482.035	478.359	474.724	471.132	467.581	464.07	460.599	457.167	453.774	450.418	447.101	443.82	440.575	437.367	434.193	431.055	427.95	424.88	421.843	418.838	415.866	412.925	410.016	407.138	404.29	401.473	398.685	395.926	393.196	390.495	387.821	385.175	382.557	379.965	377.399	374.86	372.347	369.859	367.396	364.957
	2.13213	513.828	509.798	505.815	501.88	497.99	494.147	490.348	486.593	482.882	479.213	475.587	472.002	468.458	464.954	461.49	458.065	454.678	451.329	448.017	444.742	441.503	438.299	435.131	431.997	428.898	425.832	422.799	419.798	416.83	413.893	410.988	408.114	405.269	402.455	399.67	396.914	394.187	391.489	388.818	386.174	383.558	380.968	378.405	375.868	373.356	370.87	368.409	365.972
	2.14214	514.596	510.576	506.603	502.677	498.798	494.963	491.173	487.427	483.724	480.063	476.445	472.867	469.33	465.833	462.376	458.957	455.576	452.233	448.927	445.658	442.424	439.226	436.063	432.934	429.839	426.778	423.749	420.753	417.789	414.856	411.955	409.084	406.243	403.432	400.65	397.897	395.173	392.477	389.809	387.168	384.554	381.966	379.405	376.87	374.36	371.876	369.416	366.981
	2.15215	515.359	511.349	507.386	503.47	499.6	495.774	491.993	488.255	484.56	480.908	477.297	473.727	470.197	466.707	463.256	459.844	456.47	453.133	449.833	446.569	443.341	440.148	436.99	433.866	430.776	427.719	424.695	421.703	418.742	415.814	412.916	410.048	407.211	404.403	401.625	398.875	396.154	393.46	390.795	388.156	385.545	382.959	380.4	377.867	375.36	372.877	370.419	367.986
	2.16216	516.117	512.117	508.164	504.258	500.397	496.58	492.808	489.078	485.392	481.747	478.144	474.581	471.059	467.576	464.132	460.726	457.358	454.027	450.733	447.474	444.252	441.064	437.911	434.792	431.707	428.654	425.634	422.647	419.691	416.766	413.872	411.008	408.174	405.369	402.594	399.847	397.129	394.438	391.775	389.139	386.53	383.947	381.391	378.859	376.354	373.873	371.417	368.985
	2.17217	516.87	512.881	508.938	505.041	501.189	497.381	493.617	489.896	486.218	482.581	478.986	475.43	471.915	468.439	465.002	461.602	458.241	454.916	451.627	448.375	445.158	441.975	438.827	435.713	432.633	429.585	426.569	423.586	420.634	417.713	414.822	411.962	409.132	406.33	403.558	400.815	398.099	395.411	392.751	390.117	387.511	384.93	382.375	379.846	377.343	374.864	372.409	369.979
	2.18218	517.618	513.639	509.706	505.819	501.976	498.177	494.422	490.71	487.039	483.41	479.822	476.275	472.766	469.297	465.867	462.474	459.118	455.799	452.517	449.27	446.058	442.881	439.738	436.629	433.553	430.51	427.499	424.519	421.571	418.654	415.768	412.911	410.084	407.286	404.517	401.777	399.064	396.379	393.721	391.09	388.486	385.908	383.355	380.828	378.327	375.85	373.397	370.968
	2.19219	518.362	514.393	510.47	506.592	502.758	498.968	495.222	491.518	487.856	484.235	480.654	477.114	473.613	470.15	466.726	463.34	459.991	456.678	453.401	450.16	446.954	443.782	440.644	437.54	434.468	431.43	428.423	425.448	422.504	419.591	416.708	413.855	411.031	408.237	405.471	402.733	400.024	397.342	394.687	392.058	389.456	386.88	384.33	381.805	379.306	376.83	374.38	371.953
	2.2022	519.101	515.142	511.229	507.36	503.536	499.755	496.017	492.321	488.667	485.054	481.481	477.948	474.454	470.998	467.581	464.201	460.858	457.551	454.28	451.045	447.844	444.677	441.545	438.445	435.379	432.344	429.342	426.371	423.431	420.522	417.643	414.794	411.974	409.182	406.42	403.685	400.979	398.299	395.647	393.021	390.422	387.848	385.3	382.778	380.28	377.806	375.357	372.932
	2.21221	519.836	515.887	511.983	508.124	504.308	500.536	496.807	493.119	489.473	485.868	482.303	478.777	475.29	471.841	468.431	465.057	461.72	458.42	455.155	451.925	448.729	445.568	442.44	439.346	436.284	433.254	430.256	427.289	424.354	421.448	418.573	415.727	412.911	410.123	407.364	404.632	401.928	399.252	396.602	393.979	391.382	388.811	386.265	383.745	381.249	378.778	376.33	373.907
	2.22222	520.566	516.627	512.732	508.882	505.076	501.313	497.592	493.913	490.275	486.677	483.119	479.601	476.121	472.679	469.275	465.908	462.578	459.283	456.024	452.799	449.609	446.453	443.331	440.241	437.184	434.159	431.165	428.203	425.271	422.37	419.498	416.656	413.843	411.058	408.302	405.574	402.873	400.199	397.553	394.932	392.338	389.769	387.225	384.707	382.213	379.744	377.299	374.877
	2.23223	521.291	517.362	513.477	509.637	505.839	502.085	498.373	494.702	491.072	487.482	483.931	480.42	476.947	473.513	470.115	466.754	463.43	460.141	456.888	453.669	450.484	447.334	444.216	441.131	438.079	435.058	432.069	429.111	426.183	423.286	420.418	417.58	414.77	411.989	409.236	406.511	403.813	401.142	398.498	395.88	393.288	390.722	388.181	385.664	383.173	380.705	378.262	375.842
	2.24224	522.012	518.093	514.218	510.386	506.598	502.852	499.148	495.486	491.863	488.281	484.739	481.235	477.769	474.341	470.95	467.596	464.277	460.995	457.747	454.534	451.355	448.209	445.096	442.017	438.969	435.953	432.968	430.014	427.091	424.197	421.333	418.498	415.692	412.915	410.165	407.443	404.748	402.08	399.439	396.823	394.234	391.67	389.131	386.617	384.127	381.662	379.22	376.802
	2.25225	522.729	518.819	514.954	511.131	507.352	503.615	499.919	496.265	492.651	489.076	485.541	482.044	478.585	475.164	471.78	468.432	465.12	461.843	458.601	455.393	452.22	449.079	445.972	442.897	439.854	436.842	433.862	430.912	427.993	425.103	422.243	419.412	416.609	413.835	411.089	408.37	405.678	403.013	400.374	397.762	395.175	392.613	390.077	387.565	385.077	382.614	380.174	377.758
	2.26226	523.441	519.541	515.685	511.872	508.102	504.373	500.686	497.04	493.433	489.866	486.339	482.849	479.397	475.983	472.605	469.263	465.957	462.687	459.45	456.248	453.08	449.945	446.843	443.772	440.734	437.727	434.751	431.806	428.89	426.005	423.148	420.321	417.522	414.751	412.008	409.292	406.603	403.941	401.305	398.695	396.111	393.552	391.017	388.508	386.022	383.561	381.123	378.709
	2.27227	524.149	520.259	516.412	512.608	508.846	505.127	501.448	497.81	494.211	490.652	487.131	483.649	480.204	476.797	473.425	470.09	466.79	463.525	460.295	457.099	453.936	450.806	447.708	444.643	441.609	438.607	435.636	432.694	429.783	426.901	424.049	421.225	418.429	415.662	412.922	410.209	407.524	404.864	402.231	399.624	397.042	394.485	391.954	389.446	386.963	384.504	382.068	379.655
	2.28228	524.852	520.972	517.134	513.34	509.587	505.876	502.205	498.575	494.984	491.433	487.92	484.444	481.007	477.606	474.241	470.912	467.618	464.359	461.135	457.944	454.786	451.662	448.569	445.509	442.48	439.482	436.515	433.578	430.671	427.793	424.944	422.124	419.332	416.568	413.832	411.122	408.439	405.783	403.153	400.548	397.969	395.414	392.885	390.38	387.899	385.441	383.008	380.597
	2.29229	525.552	521.68	517.852	514.067	510.323	506.62	502.958	499.336	495.753	492.209	488.703	485.235	481.804	478.41	475.052	471.729	468.442	465.189	461.97	458.784	455.632	452.513	449.425	446.37	443.346	440.353	437.39	434.457	431.554	428.68	425.835	423.019	420.23	417.47	414.736	412.03	409.35	406.697	404.069	401.467	398.891	396.339	393.812	391.309	388.83	386.375	383.943	381.534
	2.3023	526.247	522.385	518.566	514.79	511.054	507.36	503.706	500.092	496.517	492.981	489.482	486.021	482.597	479.21	475.858	472.542	469.26	466.013	462.8	459.62	456.473	453.359	450.277	447.226	444.207	441.218	438.26	435.331	432.432	429.562	426.721	423.908	421.124	418.366	415.636	412.933	410.256	407.606	404.981	402.382	399.808	397.259	394.734	392.233	389.757	387.303	384.874	382.467
	2.31231	526.937	523.085	519.276	515.508	511.782	508.096	504.45	500.844	497.277	493.748	490.257	486.803	483.386	480.005	476.66	473.35	470.074	466.833	463.626	460.451	457.31	454.201	451.124	448.078	445.063	442.079	439.125	436.201	433.306	430.44	427.603	424.794	422.012	419.258	416.532	413.832	411.158	408.51	405.889	403.292	400.721	398.174	395.651	393.153	390.679	388.228	385.8	383.395
	2.32232	527.624	523.781	519.981	516.222	512.505	508.827	505.19	501.592	498.032	494.511	491.027	487.58	484.17	480.796	477.457	474.153	470.884	467.648	464.447	461.278	458.142	455.038	451.966	448.925	445.915	442.935	439.985	437.066	434.175	431.313	428.479	425.674	422.896	420.146	417.422	414.726	412.055	409.41	406.791	404.198	401.629	399.084	396.564	394.068	391.596	389.147	386.721	384.318
	2.33233	528.306	524.473	520.682	516.932	513.223	509.554	505.925	502.335	498.783	495.269	491.792	488.353	484.949	481.582	478.249	474.952	471.689	468.459	465.263	462.1	458.969	455.87	452.803	449.767	446.762	443.787	440.841	437.926	435.039	432.181	429.351	426.55	423.776	421.029	418.308	415.615	412.947	410.306	407.689	405.098	402.532	399.99	397.473	394.979	392.509	390.062	387.638	385.237
	2.34234	528.985	525.161	521.379	517.638	513.938	510.277	506.656	503.074	499.529	496.023	492.554	489.121	485.724	482.363	479.037	475.746	472.489	469.265	466.075	462.917	459.792	456.698	453.636	450.605	447.604	444.634	441.693	438.781	435.899	433.045	430.219	427.421	424.65	421.907	419.19	416.5	413.835	411.196	408.583	405.995	403.431	400.892	398.377	395.885	393.418	390.973	388.551	386.152
	2.35235	529.659	525.845	522.072	518.34	514.648	510.996	507.382	503.808	500.271	496.772	493.31	489.885	486.495	483.14	479.821	476.536	473.285	470.067	466.882	463.73	460.61	457.522	454.464	451.438	448.442	445.476	442.54	439.632	436.754	433.904	431.082	428.288	425.521	422.78	420.067	417.38	414.718	412.083	409.472	406.887	404.326	401.789	399.276	396.787	394.322	391.879	389.459	387.062
	2.36236	530.329	526.524	522.76	519.037	515.354	511.71	508.105	504.538	501.009	497.518	494.063	490.644	487.261	483.913	480.6	477.321	474.076	470.864	467.685	464.538	461.424	458.34	455.288	452.267	449.275	446.314	443.382	440.479	437.605	434.758	431.94	429.15	426.386	423.65	420.94	418.256	415.597	412.965	410.357	407.774	405.216	402.682	400.171	397.685	395.221	392.781	390.363	387.968
	2.37237	530.996	527.2	523.445	519.73	516.056	512.42	508.823	505.264	501.743	498.259	494.811	491.399	488.023	484.682	481.375	478.102	474.863	471.657	468.483	465.342	462.233	459.155	456.108	453.091	450.104	447.147	444.22	441.321	438.451	435.609	432.794	430.007	427.248	424.514	421.808	419.127	416.472	413.842	411.237	408.657	406.101	403.57	401.062	398.578	396.117	393.679	391.263	388.87
	2.38238	531.658	527.872	524.125	520.42	516.753	513.126	509.537	505.986	502.472	498.995	495.555	492.15	488.78	485.446	482.145	478.879	475.646	472.445	469.278	466.142	463.038	459.965	456.922	453.911	450.929	447.976	445.053	442.158	439.292	436.454	433.644	430.861	428.104	425.375	422.671	419.994	417.342	414.715	412.113	409.536	406.983	404.454	401.948	399.467	397.008	394.572	392.158	389.767
	2.39239	532.317	528.539	524.802	521.105	517.447	513.828	510.247	506.704	503.197	499.728	496.294	492.896	489.534	486.205	482.911	479.651	476.424	473.229	470.067	466.937	463.838	460.77	457.733	454.726	451.749	448.801	445.882	442.992	440.13	437.295	434.489	431.709	428.957	426.23	423.53	420.856	418.207	415.583	412.984	410.41	407.86	405.333	402.83	400.351	397.894	395.461	393.049	390.66
	2.4024	532.971	529.203	525.475	521.786	518.137	514.526	510.953	507.417	503.918	500.456	497.03	493.639	490.283	486.961	483.673	480.419	477.198	474.009	470.852	467.728	464.634	461.571	458.539	455.537	452.564	449.621	446.706	443.82	440.963	438.132	435.33	432.554	429.805	427.082	424.385	421.714	419.068	416.448	413.852	411.28	408.732	406.208	403.708	401.231	398.777	396.345	393.936	391.549
	2.41241	533.622	529.863	526.143	522.463	518.822	515.219	511.654	508.126	504.635	501.18	497.761	494.377	491.027	487.712	484.431	481.183	477.967	474.784	471.633	468.514	465.426	462.368	459.341	456.344	453.376	450.437	447.527	444.645	441.791	438.965	436.166	433.394	430.648	427.929	425.236	422.568	419.925	417.307	414.714	412.145	409.601	407.079	404.582	402.107	399.655	397.225	394.818	392.433
	2.42242	534.269	530.519	526.808	523.137	519.504	515.909	512.352	508.832	505.348	501.9	498.488	495.111	491.768	488.459	485.184	481.942	478.733	475.556	472.41	469.296	466.213	463.161	460.138	457.146	454.183	451.248	448.343	445.465	442.615	439.793	436.998	434.23	431.488	428.772	426.082	423.417	420.778	418.163	415.573	413.007	410.465	407.946	405.451	402.978	400.529	398.102	395.697	393.313
	2.43243	534.912	531.171	527.469	523.806	520.182	516.595	513.046	509.533	506.057	502.616	499.211	495.841	492.504	489.202	485.933	482.697	479.494	476.323	473.183	470.074	466.996	463.949	460.932	457.944	454.985	452.055	449.154	446.281	443.435	440.617	437.826	435.061	432.323	429.611	426.924	424.262	421.626	419.014	416.427	413.864	411.324	408.808	406.316	403.846	401.398	398.974	396.571	394.19
	2.44244	535.552	531.819	528.126	524.472	520.856	517.277	513.735	510.23	506.762	503.328	499.93	496.566	493.237	489.941	486.678	483.448	480.251	477.085	473.951	470.848	467.775	464.733	461.721	458.738	455.784	452.858	449.961	447.092	444.251	441.437	438.649	435.888	433.154	430.445	427.762	425.103	422.47	419.862	417.277	414.717	412.18	409.667	407.176	404.709	402.264	399.841	397.441	395.062
	2.45245	536.187	532.464	528.78	525.134	521.526	517.955	514.421	510.924	507.462	504.036	500.645	497.288	493.965	490.676	487.419	484.196	481.004	477.844	474.715	471.618	468.55	465.513	462.506	459.527	456.578	453.657	450.765	447.9	445.062	442.252	439.469	436.711	433.98	431.275	428.595	425.94	423.31	420.705	418.123	415.566	413.032	410.521	408.033	405.568	403.125	400.705	398.306	395.929
	2.46246	536.82	533.105	529.429	525.792	522.192	518.629	515.103	511.613	508.159	504.74	501.356	498.006	494.689	491.406	488.156	484.938	481.753	478.598	475.475	472.383	469.321	466.289	463.286	460.313	457.368	454.452	451.564	448.703	445.87	443.063	440.284	437.53	434.803	432.101	429.424	426.773	424.146	421.543	418.965	416.41	413.879	411.371	408.886	406.423	403.983	401.565	399.168	396.793
	2.47247	537.448	533.742	530.075	526.446	522.854	519.299	515.781	512.299	508.852	505.44	502.063	498.719	495.41	492.133	488.889	485.677	482.497	479.349	476.231	473.144	470.088	467.06	464.063	461.094	458.154	455.242	452.358	449.502	446.673	443.87	441.095	438.345	435.621	432.923	430.25	427.601	424.977	422.378	419.802	417.251	414.722	412.217	409.734	407.274	404.836	402.42	400.026	397.653
	2.48248	538.073	534.376	530.717	527.096	523.513	519.966	516.455	512.981	509.541	506.136	502.766	499.429	496.126	492.856	489.618	486.412	483.238	480.095	476.983	473.902	470.85	467.828	464.835	461.871	458.936	456.029	453.149	450.297	447.472	444.673	441.901	439.156	436.435	433.74	431.071	428.426	425.805	423.208	420.636	418.087	415.561	413.058	410.578	408.121	405.685	403.271	400.879	398.509
	2.49249	538.694	535.006	531.356	527.743	524.168	520.629	517.126	513.659	510.226	506.829	503.465	500.135	496.838	493.574	490.343	487.143	483.975	480.838	477.731	474.655	471.608	468.591	465.604	462.644	459.714	456.811	453.936	451.088	448.267	445.472	442.704	439.962	437.245	434.554	431.888	429.246	426.628	424.035	421.465	418.919	416.396	413.896	411.418	408.963	406.53	404.119	401.729	399.361
	2.5025	539.312	535.632	531.991	528.386	524.819	521.288	517.793	514.333	510.908	507.517	504.16	500.837	497.547	494.289	491.064	487.87	484.708	481.576	478.475	475.404	472.363	469.351	466.368	463.414	460.487	457.589	454.718	451.875	449.058	446.267	443.503	440.764	438.051	435.363	432.7	430.062	427.448	424.857	422.291	419.747	417.227	414.73	412.255	409.802	407.371	404.962	402.575	400.208
	2.51251	539.926	536.255	532.622	529.026	525.467	521.943	518.456	515.003	511.585	508.202	504.852	501.535	498.251	495	491.781	488.593	485.436	482.31	479.215	476.149	473.113	470.106	467.128	464.179	461.257	458.363	455.497	452.657	449.845	447.058	444.298	441.563	438.853	436.169	433.509	430.874	428.263	425.676	423.112	420.572	418.054	415.559	413.087	410.637	408.209	405.802	403.417	401.052
	2.52252	540.537	536.874	533.25	529.662	526.11	522.595	519.115	515.67	512.259	508.882	505.539	502.229	498.952	495.707	492.494	489.312	486.161	483.041	479.951	476.891	473.86	470.858	467.885	464.94	462.023	459.133	456.271	453.436	450.627	447.845	445.088	442.357	439.651	436.97	434.314	431.682	429.074	426.49	423.929	421.392	418.877	416.385	413.915	411.468	409.042	406.637	404.254	401.892
	2.53253	541.144	537.49	533.874	530.294	526.751	523.243	519.77	516.333	512.929	509.56	506.223	502.92	499.649	496.41	493.203	490.027	486.882	483.768	480.683	477.628	474.602	471.605	468.637	465.697	462.785	459.9	457.042	454.211	451.406	448.628	445.875	443.148	440.445	437.768	435.115	432.487	429.882	427.301	424.743	422.208	419.696	417.207	414.74	412.295	409.871	407.469	405.088	402.728
	2.54254	541.748	538.103	534.495	530.923	527.387	523.887	520.422	516.992	513.596	510.233	506.903	503.607	500.342	497.11	493.909	490.739	487.599	484.49	481.411	478.361	475.341	472.349	469.386	466.45	463.542	460.662	457.809	454.982	452.181	449.407	446.658	443.934	441.235	438.562	435.912	433.287	430.685	428.107	425.552	423.021	420.512	418.025	415.56	413.118	410.697	408.297	405.918	403.561
	2.55255	542.348	538.711	535.112	531.548	528.021	524.528	521.071	517.648	514.258	510.903	507.58	504.29	501.032	497.805	494.61	491.446	488.313	485.209	482.136	479.091	476.076	473.089	470.13	467.2	464.296	461.42	458.571	455.749	452.952	450.182	447.436	444.717	442.022	439.351	436.705	434.083	431.485	428.91	426.358	423.829	421.323	418.839	416.377	413.937	411.518	409.121	406.744	404.389
	2.56256	542.945	539.317	535.725	532.17	528.65	525.166	521.716	518.3	514.918	511.569	508.253	504.969	501.717	498.497	495.308	492.15	489.022	485.924	482.856	479.817	476.807	473.825	470.871	467.945	465.047	462.175	459.33	456.512	453.719	450.953	448.211	445.495	442.804	440.137	437.494	434.876	432.28	429.709	427.16	424.634	422.13	419.649	417.19	414.752	412.336	409.941	407.567	405.213
	2.57257	543.539	539.919	536.336	532.788	529.277	525.799	522.357	518.948	515.573	512.231	508.922	505.645	502.399	499.185	496.003	492.85	489.728	486.636	483.573	480.539	477.534	474.557	471.608	468.687	465.793	462.926	460.085	457.271	454.483	451.72	448.982	446.27	443.582	440.919	438.28	435.664	433.072	430.504	427.958	425.435	422.934	420.455	417.999	415.563	413.15	410.757	408.385	406.034
	2.58258	544.129	540.518	536.943	533.403	529.899	526.43	522.995	519.593	516.225	512.89	509.587	506.317	503.078	499.87	496.693	493.547	490.43	487.343	484.286	481.257	478.257	475.285	472.341	469.425	466.535	463.673	460.836	458.026	455.242	452.483	449.75	447.041	444.357	441.697	439.061	436.449	433.86	431.295	428.752	426.232	423.734	421.258	418.804	416.371	413.96	411.57	409.2	406.851
	2.59259	544.716	541.113	537.546	534.015	530.519	527.057	523.629	520.235	516.874	513.545	510.249	506.985	503.752	500.551	497.38	494.239	491.129	488.047	484.995	481.972	478.977	476.01	473.071	470.159	467.274	464.416	461.584	458.778	455.998	453.243	450.513	447.808	445.128	442.471	439.839	437.23	434.644	432.082	429.542	427.025	424.53	422.057	419.605	417.175	414.766	412.378	410.011	407.664
	2.6026	545.3	541.705	538.147	534.623	531.134	527.68	524.26	520.873	517.519	514.197	510.908	507.65	504.424	501.228	498.063	494.928	491.823	488.748	485.701	482.683	479.693	476.731	473.796	470.889	468.009	465.155	462.327	459.526	456.75	453.999	451.273	448.572	445.895	443.242	440.613	438.007	435.425	432.865	430.329	427.814	425.322	422.852	420.403	417.975	415.569	413.183	410.819	408.474
	2.61261	545.88	542.294	538.744	535.228	531.747	528.3	524.887	521.507	518.16	514.845	511.562	508.311	505.091	501.902	498.743	495.614	492.514	489.444	486.403	483.39	480.405	477.448	474.518	471.616	468.74	465.891	463.067	460.27	457.498	454.751	452.029	449.331	446.658	444.009	441.383	438.781	436.202	433.645	431.111	428.6	426.111	423.643	421.197	418.772	416.368	413.985	411.622	409.28
	2.62262	546.458	542.88	539.337	535.83	532.356	528.917	525.511	522.138	518.798	515.49	512.214	508.969	505.755	502.572	499.419	496.296	493.202	490.137	487.101	484.093	481.114	478.161	475.237	472.339	469.468	466.623	463.804	461.01	458.242	455.499	452.781	450.087	447.418	444.772	442.15	439.551	436.975	434.421	431.891	429.382	426.895	424.43	421.987	419.565	417.163	414.782	412.422	410.082
	2.63263	547.032	543.462	539.928	536.428	532.962	529.53	526.132	522.766	519.433	516.131	512.862	509.623	506.416	503.239	500.091	496.974	493.886	490.826	487.796	484.793	481.819	478.871	475.951	473.058	470.191	467.351	464.536	461.747	458.983	456.244	453.53	450.84	448.173	445.531	442.912	440.317	437.744	435.194	432.666	430.16	427.676	425.214	422.773	420.354	417.955	415.576	413.218	410.881
	2.64264	547.603	544.041	540.515	537.023	533.565	530.14	526.749	523.39	520.064	516.769	513.506	510.274	507.073	503.902	500.76	497.649	494.566	491.512	488.487	485.489	482.52	479.578	476.662	473.774	470.912	468.075	465.265	462.48	459.72	456.985	454.274	451.588	448.926	446.287	443.671	441.079	438.509	435.962	433.438	430.935	428.454	425.995	423.556	421.139	418.743	416.367	414.011	411.676
	2.65265	548.171	544.617	541.099	537.614	534.164	530.747	527.363	524.011	520.692	517.404	514.147	510.921	507.726	504.561	501.426	498.32	495.243	492.195	489.174	486.182	483.218	480.28	477.37	474.486	471.628	468.796	465.99	463.209	460.454	457.722	455.016	452.333	449.674	447.039	444.427	441.838	439.271	436.728	434.206	431.706	429.228	426.771	424.336	421.921	419.527	417.154	414.8	412.467
	2.66266	548.735	545.19	541.68	538.203	534.76	531.35	527.973	524.629	521.316	518.035	514.785	511.565	508.376	505.217	502.088	498.988	495.916	492.873	489.858	486.871	483.912	480.979	478.074	475.194	472.341	469.514	466.712	463.935	461.183	458.456	455.753	453.074	450.419	447.787	445.179	442.593	440.03	437.489	434.97	432.473	429.998	427.544	425.111	422.699	420.308	417.937	415.586	413.255
	2.67267	549.297	545.76	542.257	538.788	535.353	531.951	528.581	525.243	521.937	518.663	515.419	512.206	509.023	505.87	502.746	499.652	496.586	493.549	490.539	487.557	484.603	481.675	478.774	475.899	473.051	470.228	467.43	464.658	461.91	459.186	456.487	453.812	451.161	448.532	445.927	443.345	440.785	438.247	435.731	433.237	430.765	428.314	425.883	423.474	421.085	418.716	416.368	414.039
	2.68268	549.856	546.327	542.832	539.371	535.943	532.547	529.185	525.854	522.555	519.287	516.05	512.843	509.666	506.519	503.402	500.313	497.252	494.22	491.216	488.239	485.29	482.367	479.471	476.601	473.757	470.938	468.145	465.376	462.633	459.913	457.218	454.546	451.898	449.274	446.672	444.093	441.536	439.001	436.489	433.998	431.528	429.08	426.652	424.245	421.859	419.492	417.146	414.82
	2.69269	550.411	546.89	543.403	539.95	536.529	533.141	529.786	526.462	523.17	519.908	516.677	513.477	510.306	507.165	504.053	500.97	497.915	494.889	491.89	488.918	485.973	483.056	480.164	477.299	474.459	471.645	468.856	466.091	463.352	460.636	457.945	455.277	452.633	450.011	447.413	444.837	442.283	439.752	437.242	434.754	432.288	429.842	427.417	425.013	422.629	420.265	417.921	415.597
	2.7027	550.964	547.451	543.972	540.526	537.113	533.732	530.383	527.066	523.781	520.526	517.302	514.108	510.943	507.808	504.702	501.624	498.575	495.554	492.56	489.593	486.654	483.741	480.854	477.993	475.158	472.348	469.563	466.803	464.067	461.356	458.668	456.004	453.363	450.746	448.15	445.578	443.028	440.499	437.993	435.508	433.044	430.601	428.179	425.777	423.395	421.034	418.693	416.371
	2.71271	551.514	548.008	544.537	541.099	537.693	534.319	530.978	527.668	524.389	521.141	517.923	514.735	511.576	508.447	505.347	502.275	499.231	496.215	493.227	490.265	487.331	484.422	481.54	478.684	475.853	473.048	470.267	467.511	464.78	462.072	459.388	456.728	454.091	451.476	448.885	446.315	443.768	441.243	438.74	436.257	433.796	431.356	428.937	426.538	424.159	421.8	419.461	417.141
	2.72272	552.06	548.563	545.099	541.668	538.27	534.904	531.569	528.266	524.994	521.752	518.541	515.359	512.207	509.083	505.989	502.922	499.884	496.873	493.89	490.934	488.004	485.101	482.223	479.372	476.546	473.744	470.968	468.216	465.488	462.785	460.105	457.448	454.814	452.204	449.615	447.049	444.506	441.983	439.483	437.004	434.545	432.108	429.691	427.295	424.918	422.562	420.225	417.908
	2.73273	552.604	549.115	545.659	542.235	538.844	535.485	532.158	528.861	525.596	522.36	519.155	515.98	512.833	509.716	506.627	503.566	500.534	497.528	494.55	491.599	488.674	485.776	482.903	480.056	477.234	474.437	471.665	468.917	466.194	463.494	460.818	458.165	455.535	452.927	450.343	447.78	445.239	442.72	440.223	437.747	435.291	432.857	430.442	428.049	425.675	423.321	420.986	418.671
	2.74274	553.145	549.663	546.215	542.799	539.415	536.063	532.743	529.453	526.194	522.966	519.767	516.597	513.457	510.345	507.262	504.207	501.18	498.18	495.207	492.261	489.341	486.447	483.579	480.737	477.919	475.127	472.359	469.615	466.896	464.2	461.527	458.878	456.252	453.648	451.066	448.507	445.97	443.454	440.959	438.486	436.033	433.602	431.19	428.799	426.428	424.076	421.744	419.431
	2.75275	553.683	550.209	546.768	543.36	539.983	536.639	533.325	530.042	526.79	523.568	520.375	517.212	514.077	510.972	507.894	504.845	501.823	498.828	495.861	492.919	490.004	487.116	484.252	481.414	478.601	475.813	473.05	470.31	467.594	464.902	462.234	459.588	456.965	454.365	451.787	449.231	446.697	444.184	441.692	439.222	436.772	434.343	431.935	429.546	427.177	424.828	422.499	420.188
	2.76276	554.218	550.752	547.319	543.918	540.548	537.211	533.904	530.628	527.382	524.166	520.98	517.823	514.695	511.595	508.523	505.479	502.463	499.473	496.511	493.575	490.665	487.78	484.922	482.088	479.28	476.496	473.737	471.001	468.29	465.601	462.937	460.295	457.675	455.079	452.504	449.951	447.42	444.911	442.422	439.955	437.508	435.082	432.676	430.29	427.923	425.577	423.25	420.941
	2.77277	554.75	551.292	547.866	544.473	541.111	537.78	534.48	531.211	527.972	524.762	521.582	518.431	515.309	512.215	509.149	506.11	503.099	500.115	497.158	494.227	491.322	488.442	485.588	482.759	479.955	477.176	474.42	471.689	468.981	466.297	463.636	460.998	458.382	455.789	453.218	450.668	448.14	445.634	443.149	440.684	438.24	435.817	433.413	431.03	428.666	426.322	423.997	421.692
	2.78278	555.28	551.829	548.411	545.025	541.67	538.346	535.053	531.791	528.558	525.355	522.181	519.036	515.92	512.832	509.771	506.738	503.733	500.754	497.801	494.875	491.975	489.101	486.251	483.427	480.627	477.852	475.101	472.374	469.67	466.99	464.332	461.698	459.086	456.496	453.928	451.382	448.857	446.354	443.872	441.41	438.969	436.548	434.148	431.767	429.406	427.064	424.742	422.438
	2.79279	555.806	552.363	548.953	545.574	542.226	538.909	535.623	532.367	529.141	525.945	522.777	519.638	516.528	513.445	510.39	507.363	504.363	501.389	498.442	495.521	492.626	489.756	486.911	484.091	481.296	478.525	475.778	473.055	470.355	467.679	465.025	462.394	459.786	457.2	454.635	452.092	449.571	447.071	444.591	442.133	439.695	437.277	434.879	432.501	430.142	427.803	425.483	423.182
	2.8028	556.33	552.895	549.492	546.12	542.779	539.47	536.19	532.941	529.721	526.531	523.37	520.237	517.132	514.056	511.007	507.985	504.99	502.021	499.079	496.163	493.273	490.408	487.568	484.752	481.962	479.195	476.452	473.733	471.037	468.365	465.715	463.088	460.483	457.9	455.339	452.799	450.281	447.784	445.308	442.852	440.417	438.002	435.607	433.231	430.875	428.538	426.221	423.922
	2.81281	556.851	553.424	550.028	546.663	543.33	540.027	536.755	533.512	530.299	527.115	523.96	520.833	517.734	514.663	511.62	508.603	505.614	502.651	499.714	496.802	493.917	491.057	488.221	485.41	482.624	479.862	477.123	474.408	471.716	469.047	466.401	463.778	461.177	458.597	456.039	453.503	450.988	448.494	446.021	443.568	441.136	438.724	436.331	433.958	431.605	429.271	426.955	424.659
	2.82282	557.37	553.95	550.561	547.204	543.878	540.582	537.316	534.08	530.873	527.695	524.546	521.426	518.333	515.268	512.23	509.219	506.235	503.277	500.345	497.439	494.558	491.702	488.871	486.065	483.283	480.525	477.791	475.08	472.392	469.727	467.085	464.465	461.867	459.291	456.737	454.204	451.692	449.201	446.731	444.281	441.852	439.442	437.052	434.682	432.331	430	427.687	425.393
	2.83283	557.885	554.473	551.092	547.742	544.422	541.133	537.874	534.645	531.445	528.273	525.13	522.015	518.928	515.869	512.837	509.831	506.852	503.9	500.973	498.072	495.196	492.345	489.518	486.717	483.939	481.185	478.455	475.748	473.064	470.403	467.765	465.148	462.554	459.982	457.431	454.901	452.393	449.905	447.438	444.991	442.564	440.158	437.771	435.403	433.055	430.725	428.415	426.123
	2.84284	558.398	554.993	551.62	548.277	544.964	541.682	538.43	535.207	532.013	528.848	525.711	522.602	519.521	516.467	513.441	510.441	507.467	504.519	501.598	498.701	495.83	492.984	490.162	487.365	484.592	481.842	479.116	476.413	473.733	471.076	468.442	465.829	463.238	460.669	458.122	455.595	453.09	450.606	448.141	445.698	443.274	440.87	438.485	436.121	433.775	431.448	429.14	426.851
	2.85285	558.909	555.511	552.145	548.809	545.504	542.228	538.983	535.766	532.579	529.42	526.289	523.186	520.111	517.063	514.042	511.047	508.079	505.136	502.22	499.328	496.462	493.62	490.803	488.01	485.241	482.496	479.774	477.076	474.4	471.746	469.115	466.506	463.919	461.354	458.81	456.287	453.784	451.303	448.842	446.401	443.98	441.579	439.197	436.835	434.492	432.168	429.862	427.575
	2.86286	559.416	556.026	552.667	549.339	546.04	542.772	539.533	536.323	533.142	529.989	526.864	523.767	520.698	517.655	514.64	511.65	508.687	505.75	502.838	499.952	497.09	494.254	491.441	488.653	485.888	483.147	480.429	477.735	475.063	472.413	469.786	467.18	464.597	462.035	459.494	456.974	454.475	451.997	449.539	447.101	444.683	442.285	439.906	437.546	435.206	432.884	430.581	428.296
	2.87287	559.921	556.539	553.187	549.865	546.574	543.312	540.08	536.876	533.702	530.555	527.436	524.345	521.282	518.245	515.235	512.251	509.293	506.361	503.454	500.573	497.716	494.884	492.076	489.292	486.532	483.795	481.081	478.39	475.722	473.077	470.453	467.852	465.272	462.713	460.176	457.659	455.163	452.688	450.233	447.798	445.383	442.987	440.611	438.254	435.916	433.597	431.296	429.014
	2.88288	560.424	557.048	553.704	550.389	547.105	543.85	540.624	537.427	534.259	531.118	528.006	524.92	521.863	518.831	515.827	512.848	509.896	506.969	504.067	501.19	498.338	495.511	492.707	489.928	487.172	484.439	481.73	479.043	476.379	473.737	471.118	468.52	465.943	463.388	460.854	458.341	455.848	453.376	450.924	448.492	446.08	443.687	441.314	438.959	436.624	434.307	432.009	429.729
	2.89289	560.924	557.556	554.218	550.911	547.633	544.385	541.166	537.975	534.813	531.679	528.572	525.493	522.441	519.415	516.416	513.443	510.495	507.574	504.677	501.805	498.958	496.135	493.336	490.561	487.809	485.081	482.376	479.693	477.033	474.395	471.779	469.184	466.612	464.06	461.529	459.019	456.53	454.061	451.612	449.183	446.774	444.384	442.013	439.661	437.328	435.014	432.718	430.441
	2.9029	561.421	558.06	554.73	551.43	548.159	544.917	541.705	538.52	535.365	532.236	529.136	526.062	523.016	519.996	517.002	514.034	511.092	508.175	505.284	502.417	499.574	496.756	493.962	491.191	488.444	485.72	483.019	480.34	477.684	475.049	472.437	469.846	467.277	464.729	462.202	459.695	457.209	454.743	452.297	449.871	447.464	445.077	442.709	440.36	438.03	435.718	433.425	431.149
	2.91291	561.916	558.562	555.239	551.946	548.682	545.447	542.241	539.063	535.913	532.791	529.697	526.629	523.588	520.574	517.586	514.623	511.686	508.775	505.888	503.026	500.188	497.374	494.585	491.818	489.075	486.355	483.658	480.984	478.331	475.701	473.092	470.505	467.939	465.395	462.871	460.367	457.884	455.422	452.979	450.556	448.152	445.768	443.402	441.056	438.728	436.419	434.128	431.855
	2.92292	562.408	559.062	555.746	552.459	549.202	545.974	542.774	539.603	536.459	533.343	530.255	527.193	524.158	521.149	518.166	515.209	512.277	509.371	506.489	503.632	500.799	497.99	495.204	492.442	489.704	486.988	484.295	481.624	478.976	476.349	473.744	471.161	468.599	466.057	463.537	461.037	458.557	456.097	453.658	451.237	448.837	446.455	444.092	441.749	439.424	437.117	434.828	432.558
	2.93293	562.898	559.559	556.25	552.97	549.72	546.498	543.305	540.14	537.003	533.893	530.81	527.754	524.725	521.721	518.744	515.792	512.865	509.964	507.087	504.235	501.406	498.602	495.821	493.064	490.329	487.618	484.929	482.262	479.618	476.995	474.394	471.814	469.255	466.717	464.2	461.703	459.227	456.77	454.333	451.916	449.518	447.139	444.78	442.438	440.116	437.812	435.526	433.258
	2.94294	563.385	560.053	556.751	553.479	550.235	547.02	543.833	540.675	537.543	534.439	531.363	528.312	525.289	522.291	519.319	516.372	513.451	510.554	507.682	504.835	502.011	499.211	496.435	493.682	490.952	488.245	485.56	482.897	480.256	477.637	475.04	472.464	469.908	467.374	464.86	462.367	459.893	457.44	455.006	452.592	450.197	447.821	445.464	443.125	440.805	438.504	436.22	433.954
	2.95295	563.87	560.545	557.25	553.984	550.748	547.539	544.359	541.206	538.081	534.983	531.913	528.868	525.85	522.858	519.891	516.95	514.033	511.142	508.275	505.432	502.613	499.818	497.046	494.297	491.572	488.868	486.188	483.529	480.892	478.277	475.683	473.11	470.559	468.028	465.517	463.027	460.557	458.107	455.676	453.264	450.872	448.499	446.145	443.809	441.492	439.193	436.911	434.648
	2.96296	564.352	561.035	557.747	554.488	551.258	548.056	544.882	541.736	538.617	535.525	532.46	529.421	526.408	523.422	520.46	517.524	514.613	511.727	508.864	506.026	503.212	500.422	497.654	494.91	492.188	489.489	486.813	484.158	481.525	478.914	476.323	473.754	471.206	468.679	466.172	463.685	461.218	458.77	456.343	453.934	451.545	449.175	446.823	444.49	442.175	439.878	437.6	435.339
	2.97297	564.832	561.522	558.241	554.989	551.765	548.57	545.402	542.262	539.149	536.063	533.004	529.971	526.964	523.983	521.027	518.096	515.19	512.309	509.451	506.618	503.809	501.022	498.26	495.52	492.802	490.107	487.435	484.784	482.155	479.547	476.961	474.395	471.851	469.327	466.823	464.339	461.875	459.431	457.007	454.601	452.215	449.847	447.498	445.168	442.856	440.562	438.285	436.027
	2.98298	565.309	562.006	558.732	555.487	552.27	549.081	545.92	542.786	539.679	536.599	533.546	530.519	527.517	524.541	521.591	518.665	515.764	512.888	510.035	507.207	504.402	501.62	498.862	496.126	493.413	490.723	488.054	485.407	482.782	480.178	477.595	475.034	472.493	469.972	467.471	464.991	462.53	460.089	457.668	455.265	452.882	450.517	448.171	445.843	443.533	441.242	438.968	436.712
	2.99299	565.784	562.488	559.221	555.983	552.772	549.59	546.435	543.307	540.207	537.133	534.085	531.064	528.068	525.097	522.152	519.232	516.336	513.464	510.617	507.793	504.993	502.216	499.462	496.73	494.022	491.335	488.67	486.028	483.406	480.806	478.227	475.669	473.131	470.614	468.117	465.64	463.182	460.744	458.326	455.926	453.546	451.184	448.84	446.515	444.208	441.919	439.648	437.394
	3.003	566.257	562.968	559.708	556.476	553.272	550.096	546.948	543.826	540.732	537.664	534.622	531.606	528.616	525.65	522.71	519.795	516.904	514.038	511.195	508.376	505.581	502.808	500.059	497.332	494.627	491.945	489.284	486.645	484.028	481.431	478.856	476.301	473.767	471.253	468.76	466.286	463.831	461.397	458.981	456.584	454.207	451.847	449.507	447.184	444.88	442.593	440.324	438.073
	3.01301	566.727	563.445	560.192	556.967	553.77	550.6	547.458	544.343	541.254	538.192	535.156	532.145	529.161	526.201	523.266	520.356	517.471	514.609	511.771	508.957	506.166	503.398	500.653	497.93	495.23	492.551	489.895	487.26	484.646	482.054	479.482	476.931	474.4	471.89	469.399	466.929	464.478	462.046	459.633	457.24	454.865	452.508	450.17	447.851	445.549	443.265	440.998	438.749
	3.02302	567.195	563.92	560.674	557.455	554.265	551.102	547.966	544.856	541.774	538.718	535.687	532.683	529.703	526.749	523.82	520.915	518.034	515.177	512.344	509.535	506.748	503.985	501.244	498.526	495.83	493.155	490.503	487.872	485.262	482.673	480.105	477.558	475.031	472.524	470.036	467.569	465.121	462.692	460.283	457.892	455.52	453.167	450.831	448.514	446.215	443.933	441.669	439.423
	3.03303	567.661	564.393	561.153	557.941	554.757	551.6	548.471	545.368	542.291	539.241	536.216	533.217	530.243	527.294	524.37	521.47	518.595	515.743	512.915	510.11	507.328	504.569	501.833	499.119	496.427	493.757	491.108	488.481	485.875	483.29	480.726	478.182	475.658	473.154	470.671	468.206	465.762	463.336	460.93	458.542	456.173	453.822	451.489	449.175	446.878	444.599	442.338	440.094
	3.04304	568.124	564.863	561.63	558.425	555.247	552.097	548.973	545.877	542.806	539.761	536.742	533.749	530.78	527.837	524.918	522.023	519.153	516.306	513.482	510.682	507.905	505.151	502.419	499.709	497.021	494.355	491.711	489.087	486.485	483.904	481.343	478.803	476.283	473.782	471.302	468.841	466.399	463.977	461.573	459.189	456.822	454.474	452.145	449.833	447.539	445.262	443.003	440.761
	3.05305	568.586	565.331	562.105	558.906	555.735	552.591	549.474	546.383	543.318	540.279	537.266	534.278	531.315	528.377	525.463	522.574	519.708	516.866	514.048	511.252	508.479	505.729	503.002	500.296	497.613	494.951	492.31	489.691	487.093	484.515	481.958	479.421	476.905	474.408	471.931	469.473	467.035	464.615	462.215	459.833	457.469	455.124	452.797	450.488	448.196	445.923	443.666	441.427
	3.06306	569.044	565.797	562.577	559.385	556.221	553.083	549.972	546.887	543.828	540.795	537.787	534.805	531.848	528.915	526.006	523.122	520.261	517.424	514.61	511.819	509.051	506.306	503.582	500.881	498.202	495.544	492.907	490.292	487.697	485.124	482.57	480.037	477.524	475.03	472.557	470.102	467.667	465.25	462.853	460.474	458.113	455.771	453.447	451.14	448.851	446.58	444.326	442.089
	3.07307	569.501	566.26	563.047	559.862	556.704	553.572	550.467	547.388	544.335	541.308	538.306	535.329	532.377	529.45	526.546	523.667	520.811	517.979	515.17	512.384	509.62	506.879	504.16	501.463	498.788	496.134	493.502	490.89	488.3	485.729	483.18	480.65	478.14	475.65	473.18	470.728	468.296	465.883	463.489	461.113	458.755	456.415	454.094	451.79	449.504	447.235	444.983	442.748
	3.08308	569.955	566.721	563.515	560.336	557.184	554.059	550.96	547.887	544.84	541.819	538.823	535.851	532.904	529.982	527.084	524.21	521.359	518.531	515.727	512.946	510.187	507.45	504.735	502.043	499.372	496.722	494.093	491.486	488.899	486.332	483.786	481.26	478.754	476.267	473.8	471.352	468.923	466.513	464.121	461.748	459.394	457.057	454.738	452.437	450.153	447.887	445.638	443.405
	3.09309	570.407	567.18	563.981	560.808	557.663	554.544	551.451	548.384	545.343	542.327	539.336	536.371	533.429	530.512	527.619	524.75	521.904	519.081	516.282	513.505	510.75	508.018	505.308	502.62	499.953	497.307	494.682	492.079	489.496	486.933	484.39	481.868	479.365	476.882	474.418	471.973	469.547	467.14	464.752	462.381	460.03	457.696	455.379	453.081	450.8	448.536	446.289	444.059
	3.1031	570.857	567.637	564.444	561.278	558.139	555.026	551.939	548.878	545.843	542.833	539.848	536.887	533.951	531.04	528.152	525.288	522.447	519.629	516.834	514.062	511.312	508.584	505.878	503.194	500.531	497.889	495.269	492.669	490.09	487.531	484.992	482.473	479.973	477.493	475.033	472.591	470.169	467.765	465.379	463.012	460.663	458.332	456.018	453.722	451.444	449.183	446.938	444.711
	3.11311	571.305	568.091	564.905	561.745	558.612	555.506	552.425	549.37	546.341	543.336	540.357	537.402	534.471	531.565	528.682	525.823	522.987	520.174	517.384	514.616	511.87	509.147	506.446	503.766	501.107	498.469	495.853	493.257	490.681	488.126	485.59	483.075	480.579	478.102	475.645	473.207	470.787	468.386	466.004	463.64	461.293	458.965	456.654	454.361	452.085	449.826	447.585	445.36
	3.12312	571.751	568.544	565.364	562.211	559.084	555.983	552.909	549.86	546.836	543.837	540.863	537.914	534.989	532.087	529.21	526.355	523.524	520.716	517.931	515.168	512.427	509.708	507.01	504.335	501.68	499.047	496.434	493.842	491.27	488.718	486.186	483.674	481.182	478.709	476.255	473.82	471.403	469.006	466.626	464.265	461.921	459.596	457.288	454.997	452.724	450.468	448.228	446.006
	3.13313	572.194	568.994	565.82	562.673	559.553	556.459	553.39	550.347	547.329	544.336	541.368	538.424	535.504	532.607	529.735	526.886	524.059	521.256	518.475	515.717	512.98	510.266	507.573	504.901	502.251	499.621	497.012	494.424	491.856	489.308	486.78	484.271	481.782	479.313	476.862	474.43	472.017	469.622	467.245	464.887	462.547	460.224	457.918	455.631	453.36	451.106	448.869	446.649
	3.14314	572.635	569.441	566.275	563.134	560.02	556.932	553.869	550.832	547.82	544.832	541.869	538.931	536.016	533.125	530.258	527.413	524.592	521.793	519.017	516.263	513.531	510.821	508.132	505.465	502.819	500.193	497.588	495.004	492.44	489.895	487.371	484.866	482.38	479.914	477.466	475.038	472.628	470.236	467.862	465.507	463.169	460.849	458.547	456.261	453.993	451.742	449.508	447.29
	3.15315	573.074	569.887	566.727	563.593	560.485	557.403	554.346	551.315	548.308	545.326	542.369	539.436	536.526	533.64	530.778	527.939	525.122	522.328	519.557	516.807	514.08	511.374	508.69	506.026	503.384	500.763	498.162	495.581	493.021	490.48	487.959	485.458	482.975	480.512	478.068	475.643	473.236	470.847	468.477	466.124	463.789	461.472	459.172	456.89	454.624	452.375	450.143	447.928
	3.16316	573.511	570.331	567.177	564.049	560.947	557.871	554.821	551.795	548.794	545.818	542.866	539.938	537.034	534.153	531.296	528.462	525.65	522.861	520.094	517.349	514.626	511.925	509.244	506.585	503.947	501.33	498.733	496.156	493.599	491.062	488.545	486.047	483.568	481.108	478.667	476.245	473.841	471.456	469.088	466.739	464.407	462.092	459.795	457.515	455.252	453.006	450.777	448.564
	3.17317	573.946	570.772	567.625	564.503	561.408	558.338	555.293	552.273	549.278	546.307	543.361	540.438	537.539	534.664	531.812	528.982	526.175	523.391	520.629	517.888	515.17	512.473	509.797	507.142	504.508	501.894	499.301	496.728	494.175	491.642	489.128	486.633	484.158	481.702	479.264	476.845	474.444	472.062	469.697	467.351	465.021	462.71	460.415	458.138	455.878	453.634	451.407	449.197
	3.18318	574.379	571.212	568.07	564.955	561.866	558.802	555.763	552.749	549.76	546.794	543.853	540.936	538.043	535.172	532.325	529.5	526.698	523.919	521.161	518.425	515.711	513.018	510.347	507.696	505.066	502.456	499.867	497.298	494.748	492.219	489.709	487.218	484.746	482.293	479.858	477.442	475.045	472.665	470.304	467.96	465.634	463.325	461.033	458.758	456.501	454.26	452.035	449.827
	3.19319	574.81	571.649	568.514	565.405	562.322	559.264	556.231	553.223	550.239	547.279	544.344	541.432	538.543	535.678	532.836	530.016	527.219	524.444	521.691	518.96	516.25	513.561	510.894	508.247	505.621	503.016	500.43	497.865	495.319	492.793	490.287	487.799	485.331	482.881	480.45	478.037	475.643	473.266	470.908	468.567	466.243	463.937	461.648	459.376	457.121	454.883	452.661	450.455
	3.2032	575.238	572.084	568.956	565.853	562.776	559.724	556.697	553.694	550.716	547.762	544.832	541.925	539.042	536.182	533.344	530.529	527.737	524.967	522.218	519.492	516.786	514.102	511.439	508.796	506.174	503.573	500.991	498.43	495.888	493.365	490.862	488.378	485.913	483.467	481.039	478.629	476.238	473.865	471.509	469.171	466.85	464.547	462.261	459.992	457.739	455.503	453.284	451.08
	3.21321	575.665	572.517	569.395	566.299	563.227	560.181	557.16	554.163	551.191	548.242	545.317	542.416	539.538	536.683	533.85	531.041	528.253	525.487	522.743	520.021	517.32	514.64	511.981	509.343	506.725	504.127	501.55	498.992	496.454	493.935	491.435	488.955	486.493	484.05	481.626	479.219	476.831	474.461	472.108	469.773	467.455	465.155	462.871	460.604	458.354	456.121	453.904	451.703
	3.22322	576.09	572.948	569.832	566.742	563.677	560.637	557.621	554.63	551.663	548.72	545.801	542.905	540.032	537.182	534.354	531.549	528.766	526.005	523.266	520.548	517.852	515.176	512.521	509.887	507.273	504.68	502.106	499.552	497.017	494.502	492.006	489.529	487.071	484.631	482.21	479.807	477.421	475.054	472.704	470.372	468.057	465.759	463.479	461.215	458.967	456.736	454.522	452.323
	3.23323	576.512	573.377	570.268	567.183	564.124	561.09	558.081	555.095	552.134	549.196	546.282	543.391	540.524	537.679	534.856	532.056	529.278	526.521	523.787	521.073	518.381	515.71	513.059	510.429	507.819	505.229	502.659	500.109	497.578	495.067	492.574	490.101	487.646	485.209	482.791	480.391	478.009	475.645	473.298	470.969	468.657	466.362	464.084	461.822	459.578	457.349	455.137	452.941
	3.24324	576.933	573.804	570.701	567.623	564.57	561.542	558.538	555.558	552.602	549.67	546.761	543.876	541.013	538.173	535.355	532.56	529.787	527.035	524.305	521.596	518.908	516.241	513.594	510.968	508.362	505.777	503.211	500.664	498.137	495.629	493.14	490.67	488.218	485.785	483.37	480.974	478.595	476.233	473.89	471.563	469.254	466.962	464.686	462.428	460.186	457.96	455.75	453.556
	3.25325	577.352	574.229	571.132	568.06	565.013	561.991	558.993	556.018	553.068	550.141	547.238	544.358	541.5	538.665	535.852	533.062	530.293	527.546	524.82	522.116	519.432	516.77	514.127	511.505	508.904	506.322	503.759	501.217	498.693	496.189	493.704	491.237	488.789	486.359	483.947	481.554	479.178	476.819	474.479	472.155	469.849	467.559	465.287	463.031	460.791	458.568	456.36	454.169
	3.26326	577.768	574.652	571.561	568.496	565.454	562.438	559.445	556.477	553.532	550.611	547.713	544.838	541.985	539.155	536.347	533.562	530.798	528.055	525.334	522.634	519.955	517.296	514.658	512.04	509.442	506.864	504.306	501.767	499.247	496.746	494.264	491.801	489.356	486.93	484.522	482.131	479.758	477.403	475.065	472.745	470.441	468.154	465.884	463.631	461.394	459.173	456.968	454.779
	3.27327	578.183	575.073	571.989	568.929	565.894	562.883	559.896	556.933	553.994	551.078	548.185	545.315	542.468	539.643	536.84	534.059	531.3	528.562	525.845	523.149	520.475	517.82	515.186	512.572	509.979	507.404	504.85	502.315	499.799	497.301	494.823	492.363	489.922	487.499	485.093	482.706	480.336	477.984	475.649	473.332	471.031	468.747	466.48	464.229	461.994	459.776	457.574	455.387
	3.28328	578.596	575.492	572.414	569.36	566.331	563.326	560.345	557.388	554.454	551.543	548.656	545.791	542.948	540.128	537.33	534.554	531.799	529.066	526.354	523.663	520.992	518.342	515.712	513.102	510.513	507.942	505.392	502.86	500.348	497.854	495.379	492.923	490.485	488.065	485.663	483.279	480.912	478.563	476.231	473.916	471.618	469.337	467.073	464.824	462.592	460.377	458.177	455.993
	3.29329	579.007	575.909	572.837	569.789	566.766	563.767	560.791	557.84	554.911	552.006	549.124	546.264	543.427	540.612	537.819	535.047	532.297	529.568	526.861	524.174	521.507	518.862	516.236	513.63	511.044	508.478	505.931	503.403	500.894	498.404	495.933	493.48	491.045	488.629	486.23	483.849	481.485	479.139	476.81	474.498	472.203	469.925	467.663	465.417	463.188	460.975	458.778	456.596
	3.3033	579.416	576.325	573.258	570.217	567.199	564.206	561.236	558.29	555.367	552.467	549.59	546.735	543.903	541.093	538.305	535.538	532.792	530.068	527.365	524.683	522.021	519.379	516.757	514.156	511.574	509.011	506.468	503.944	501.439	498.952	496.485	494.035	491.604	489.19	486.795	484.417	482.056	479.713	477.387	475.078	472.786	470.51	468.251	466.008	463.781	461.571	459.376	457.197
	3.31331	579.823	576.738	573.678	570.642	567.63	564.643	561.679	558.738	555.82	552.926	550.054	547.205	544.377	541.572	538.788	536.026	533.286	530.566	527.867	525.189	522.531	519.894	517.276	514.679	512.101	509.542	507.003	504.482	501.981	499.498	497.034	494.588	492.16	489.75	487.357	484.982	482.625	480.285	477.962	475.656	473.366	471.093	468.837	466.596	464.372	462.164	459.972	457.795
	3.32332	580.228	577.149	574.095	571.065	568.059	565.077	562.119	559.184	556.272	553.383	550.516	547.672	544.849	542.049	539.27	536.513	533.777	531.062	528.367	525.693	523.04	520.407	517.793	515.2	512.626	510.071	507.535	505.019	502.521	500.041	497.581	495.138	492.713	490.306	487.917	485.546	483.191	480.854	478.534	476.231	473.944	471.674	469.42	467.182	464.961	462.755	460.565	458.391
	3.33333	580.631	577.559	574.511	571.487	568.487	565.51	562.558	559.628	556.721	553.837	550.976	548.136	545.319	542.524	539.75	536.997	534.266	531.555	528.865	526.196	523.546	520.917	518.308	515.718	513.148	510.597	508.066	505.553	503.058	500.583	498.125	495.686	493.264	490.861	488.475	486.106	483.755	481.421	479.104	476.803	474.52	472.252	470.001	467.766	465.547	463.344	461.156	458.984
	3.34334	581.033	577.966	574.924	571.906	568.912	565.941	562.994	560.07	557.169	554.29	551.433	548.599	545.787	542.996	540.227	537.479	534.752	532.046	529.361	526.696	524.051	521.426	518.82	516.235	513.669	511.122	508.593	506.084	503.594	501.121	498.667	496.231	493.813	491.413	489.03	486.665	484.317	481.986	479.671	477.374	475.093	472.828	470.58	468.347	466.131	463.93	461.745	459.576
	3.35335	581.432	578.372	575.336	572.324	569.335	566.37	563.429	560.51	557.614	554.74	551.889	549.06	546.253	543.467	540.702	537.959	535.237	532.535	529.854	527.193	524.553	521.932	519.331	516.749	514.187	511.644	509.119	506.614	504.127	501.658	499.207	496.775	494.36	491.963	489.584	487.221	484.876	482.548	480.237	477.942	475.664	473.402	471.156	468.926	466.712	464.514	462.332	460.164
	3.36336	581.83	578.776	575.746	572.739	569.757	566.797	563.861	560.948	558.057	555.189	552.343	549.519	546.716	543.935	541.176	538.437	535.719	533.022	530.346	527.689	525.053	522.436	519.839	517.261	514.703	512.163	509.643	507.141	504.657	502.192	499.745	497.316	494.905	492.511	490.134	487.775	485.433	483.108	480.8	478.508	476.232	473.973	471.73	469.503	467.292	465.096	462.916	460.751
	3.37337	582.226	579.178	576.154	573.153	570.176	567.223	564.292	561.384	558.499	555.636	552.795	549.975	547.178	544.402	541.647	538.913	536.2	533.507	530.835	528.182	525.55	522.938	520.345	517.771	515.216	512.681	510.164	507.666	505.186	502.724	500.281	497.855	495.447	493.056	490.683	488.327	485.988	483.666	481.36	479.071	476.799	474.542	472.302	470.077	467.869	465.675	463.498	461.335
	3.38338	582.62	579.578	576.56	573.565	570.594	567.646	564.721	561.818	558.938	556.08	553.244	550.43	547.637	544.866	542.116	539.387	536.678	533.99	531.322	528.674	526.046	523.437	520.848	518.279	515.728	513.196	510.683	508.188	505.712	503.254	500.814	498.391	495.987	493.599	491.229	488.876	486.54	484.221	481.919	479.632	477.363	475.109	472.871	470.649	468.443	466.253	464.077	461.917
	3.39339	583.013	579.976	576.964	573.975	571.01	568.067	565.147	562.25	559.375	556.523	553.692	550.883	548.095	545.328	542.583	539.858	537.154	534.47	531.807	529.163	526.539	523.935	521.35	518.784	516.237	513.709	511.2	508.709	506.236	503.782	501.345	498.926	496.524	494.14	491.773	489.424	487.091	484.774	482.475	480.191	477.924	475.673	473.438	471.219	469.016	466.827	464.655	462.497
	3.4034	583.403	580.373	577.366	574.383	571.423	568.486	565.572	562.68	559.811	556.963	554.138	551.333	548.55	545.789	543.048	540.328	537.628	534.949	532.29	529.65	527.03	524.43	521.849	519.287	516.744	514.22	511.715	509.227	506.758	504.307	501.874	499.458	497.06	494.679	492.315	489.969	487.639	485.325	483.029	480.748	478.484	476.236	474.003	471.787	469.586	467.4	465.23	463.075
	3.41341	583.792	580.768	577.767	574.79	571.835	568.904	565.995	563.109	560.244	557.402	554.581	551.782	549.004	546.247	543.511	540.795	538.1	535.425	532.77	530.135	527.52	524.923	522.347	519.789	517.25	514.729	512.227	509.743	507.278	504.83	502.4	499.988	497.593	495.215	492.855	490.511	488.184	485.874	483.58	481.303	479.041	476.796	474.566	472.352	470.153	467.97	465.802	463.65
	3.42342	584.179	581.161	578.166	575.194	572.246	569.32	566.416	563.535	560.676	557.839	555.023	552.229	549.456	546.703	543.972	541.261	538.57	535.9	533.249	530.618	528.007	525.415	522.842	520.288	517.752	515.236	512.738	510.257	507.795	505.351	502.925	500.516	498.124	495.75	493.392	491.052	488.728	486.421	484.13	481.855	479.596	477.353	475.126	472.915	470.719	468.538	466.373	464.223
	3.43343	584.564	581.552	578.563	575.597	572.654	569.733	566.835	563.96	561.106	558.274	555.463	552.673	549.905	547.158	544.431	541.724	539.038	536.372	533.726	531.099	528.492	525.904	523.335	520.785	518.253	515.74	513.246	510.769	508.311	505.87	503.447	501.042	498.653	496.282	493.928	491.59	489.269	486.965	484.677	482.405	480.149	477.909	475.685	473.476	471.282	469.104	466.941	464.793
	3.44344	584.948	581.941	578.958	575.998	573.06	570.145	567.253	564.382	561.533	558.706	555.901	553.116	550.353	547.61	544.888	542.186	539.504	536.842	534.2	531.578	528.975	526.391	523.826	521.28	518.752	516.243	513.752	511.279	508.824	506.387	503.967	501.565	499.18	496.812	494.461	492.126	489.809	487.507	485.222	482.953	480.7	478.462	476.241	474.034	471.844	469.668	467.508	465.362
	3.45345	585.33	582.329	579.352	576.397	573.465	570.556	567.668	564.803	561.959	559.137	556.337	553.557	550.798	548.06	545.343	542.645	539.968	537.311	534.673	532.055	529.456	526.876	524.315	521.772	519.249	516.743	514.256	511.787	509.335	506.902	504.485	502.086	499.705	497.34	494.992	492.66	490.346	488.047	485.765	483.498	481.248	479.014	476.794	474.591	472.403	470.23	468.071	465.928
	3.46346	585.71	582.715	579.743	576.794	573.868	570.964	568.082	565.222	562.383	559.566	556.771	553.996	551.242	548.509	545.796	543.103	540.43	537.777	535.143	532.529	529.934	527.359	524.802	522.263	519.743	517.242	514.758	512.292	509.844	507.414	505.001	502.606	500.227	497.865	495.521	493.192	490.88	488.585	486.305	484.042	481.794	479.563	477.346	475.145	472.959	470.789	468.633	466.492
	3.47347	586.088	583.099	580.133	577.19	574.269	571.37	568.494	565.639	562.806	559.994	557.203	554.433	551.684	548.955	546.247	543.558	540.89	538.241	535.612	533.002	530.411	527.839	525.286	522.752	520.236	517.738	515.258	512.796	510.351	507.925	505.515	503.123	500.747	498.389	496.047	493.722	491.413	489.121	486.844	484.583	482.339	480.109	477.896	475.697	473.514	471.346	469.193	467.054
	3.48348	586.465	583.482	580.521	577.584	574.668	571.775	568.904	566.054	563.226	560.419	557.633	554.868	552.124	549.4	546.696	544.012	541.348	538.704	536.079	533.473	530.886	528.318	525.769	523.238	520.726	518.232	515.756	513.297	510.856	508.433	506.027	503.638	501.266	498.91	496.572	494.25	491.944	489.654	487.38	485.123	482.881	480.654	478.443	476.247	474.067	471.901	469.75	467.614
	3.49349	586.84	583.863	580.908	577.976	575.066	572.178	569.312	566.468	563.644	560.843	558.062	555.301	552.562	549.842	547.143	544.464	541.804	539.164	536.543	533.942	531.359	528.795	526.25	523.723	521.215	518.724	516.251	513.796	511.359	508.939	506.536	504.151	501.782	499.43	497.094	494.775	492.472	490.185	487.915	485.66	483.42	481.197	478.988	476.795	474.617	472.454	470.306	468.172
	3.5035	587.213	584.242	581.293	578.366	575.462	572.579	569.718	566.879	564.061	561.264	558.488	555.733	552.998	550.283	547.588	544.913	542.258	539.622	537.006	534.408	531.83	529.27	526.729	524.206	521.701	519.214	516.745	514.294	511.86	509.443	507.044	504.661	502.296	499.947	497.614	495.298	492.999	490.715	488.447	486.195	483.958	481.737	479.531	477.341	475.165	473.005	470.859	468.727
	3.51351	587.585	584.619	581.676	578.755	575.856	572.979	570.123	567.289	564.476	561.684	558.913	556.162	553.432	550.722	548.032	545.361	542.71	540.079	537.467	534.873	532.299	529.743	527.205	524.686	522.185	519.702	517.237	514.789	512.359	509.945	507.549	505.17	502.808	500.462	498.133	495.82	493.523	491.242	488.977	486.728	484.494	482.275	480.072	477.884	475.711	473.553	471.41	469.281
	3.52352	587.955	584.995	582.057	579.142	576.248	573.376	570.526	567.697	564.889	562.102	559.336	556.59	553.864	551.159	548.473	545.807	543.161	540.533	537.925	535.336	532.766	530.214	527.68	525.165	522.668	520.188	517.726	515.282	512.855	510.445	508.053	505.677	503.318	500.975	498.649	496.339	494.045	491.767	489.505	487.258	485.027	482.812	480.611	478.426	476.255	474.1	471.959	469.832
	3.53353	588.323	585.369	582.437	579.527	576.639	573.772	570.927	568.103	565.3	562.518	559.757	557.016	554.295	551.594	548.913	546.251	543.609	540.986	538.382	535.797	533.231	530.683	528.153	525.641	523.148	520.672	518.214	515.773	513.35	510.944	508.554	506.182	503.826	501.486	499.163	496.856	494.565	492.29	490.031	487.787	485.559	483.346	481.148	478.965	476.797	474.644	472.505	470.381
	3.54354	588.69	585.742	582.815	579.91	577.028	574.166	571.327	568.508	565.71	562.933	560.176	557.44	554.723	552.027	549.35	546.693	544.055	541.437	538.837	536.256	533.694	531.15	528.624	526.116	523.626	521.154	518.7	516.262	513.842	511.44	509.054	506.684	504.332	501.995	499.675	497.371	495.083	492.811	490.555	488.314	486.088	483.878	481.683	479.502	477.337	475.186	473.05	470.928
	3.55355	589.055	586.112	583.191	580.292	577.415	574.559	571.724	568.911	566.118	563.345	560.594	557.862	555.15	552.458	549.786	547.134	544.5	541.886	539.29	536.713	534.155	531.615	529.093	526.589	524.103	521.634	519.183	516.75	514.333	511.934	509.551	507.185	504.835	502.502	500.185	497.884	495.599	493.33	491.076	488.838	486.615	484.408	482.215	480.038	477.875	475.727	473.593	471.473
	3.56356	589.419	586.482	583.566	580.673	577.8	574.95	572.12	569.312	566.524	563.756	561.009	558.282	555.575	552.888	550.22	547.572	544.943	542.333	539.741	537.168	534.614	532.078	529.56	527.06	524.577	522.112	519.665	517.235	514.822	512.426	510.046	507.683	505.337	503.007	500.693	498.395	496.113	493.847	491.596	489.361	487.141	484.936	482.746	480.571	478.41	476.265	474.133	472.016
	3.57357	589.781	586.849	583.939	581.051	578.184	575.339	572.514	569.711	566.928	564.165	561.423	558.701	555.998	553.316	550.652	548.009	545.384	542.778	540.19	537.622	535.071	532.539	530.025	527.528	525.05	522.589	520.145	517.718	515.308	512.916	510.54	508.18	505.837	503.51	501.199	498.904	496.625	494.362	492.114	489.881	487.664	485.462	483.274	481.102	478.944	476.801	474.672	472.557
	3.58358	590.142	587.215	584.311	581.428	578.567	575.726	572.907	570.108	567.33	564.573	561.835	559.118	556.42	553.742	551.083	548.443	545.823	543.221	540.638	538.073	535.527	532.998	530.488	527.995	525.52	523.063	520.623	518.199	515.793	513.404	511.031	508.675	506.335	504.011	501.703	499.411	497.135	494.875	492.63	490.4	488.185	485.986	483.801	481.631	479.476	477.335	475.208	473.096
	3.59359	590.5	587.58	584.681	581.803	578.947	576.112	573.298	570.504	567.731	564.978	562.246	559.533	556.84	554.166	551.511	548.876	546.26	543.662	541.083	538.522	535.98	533.456	530.949	528.46	525.989	523.535	521.098	518.679	516.276	513.89	511.52	509.167	506.831	504.51	502.205	499.916	497.643	495.386	493.143	490.916	488.704	486.508	484.325	482.158	480.005	477.867	475.743	473.633
	3.6036	590.858	587.943	585.049	582.177	579.326	576.496	573.687	570.898	568.13	565.382	562.654	559.946	557.257	554.588	551.938	549.307	546.695	544.102	541.527	538.97	536.432	533.911	531.408	528.923	526.456	524.006	521.572	519.156	516.757	514.374	512.008	509.658	507.325	505.007	502.705	500.42	498.149	495.894	493.655	491.431	489.222	487.027	484.848	482.683	480.533	478.397	476.275	474.168
	3.61361	591.213	588.304	585.416	582.549	579.703	576.879	574.074	571.291	568.528	565.784	563.061	560.358	557.674	555.009	552.363	549.737	547.129	544.539	541.969	539.416	536.881	534.365	531.866	529.385	526.921	524.474	522.044	519.632	517.236	514.856	512.494	510.147	507.817	505.502	503.203	500.921	498.653	496.401	494.165	491.943	489.737	487.545	485.368	483.206	481.058	478.925	476.806	474.701
	3.62362	591.568	588.664	585.781	582.919	580.079	577.259	574.46	571.682	568.923	566.185	563.466	560.767	558.088	555.428	552.786	550.164	547.56	544.975	542.409	539.86	537.329	534.817	532.322	529.844	527.384	524.941	522.515	520.105	517.713	515.337	512.977	510.634	508.307	505.995	503.7	501.42	499.155	496.906	494.673	492.454	490.25	488.061	485.887	483.727	481.582	479.451	477.334	475.231
	3.63363	591.92	589.022	586.144	583.288	580.453	577.639	574.845	572.071	569.317	566.584	563.87	561.176	558.501	555.845	553.208	550.59	547.99	545.409	542.847	540.302	537.776	535.267	532.775	530.301	527.845	525.405	522.983	520.577	518.188	515.815	513.459	511.119	508.795	506.486	504.194	501.917	499.655	497.409	495.178	492.962	490.761	488.575	486.403	484.246	482.104	479.975	477.861	475.76
	3.64364	592.271	589.378	586.506	583.656	580.826	578.016	575.227	572.458	569.71	566.981	564.272	561.582	558.911	556.26	553.628	551.014	548.419	545.842	543.283	540.743	538.22	535.715	533.227	530.757	528.304	525.868	523.449	521.047	518.661	516.292	513.939	511.602	509.281	506.976	504.686	502.412	500.154	497.91	495.682	493.469	491.271	489.087	486.918	484.763	482.623	480.497	478.385	476.287
	3.65365	592.621	589.733	586.867	584.021	581.196	578.392	575.608	572.844	570.1	567.376	564.672	561.987	559.321	556.674	554.046	551.436	548.845	546.272	543.718	541.181	538.662	536.161	533.677	531.211	528.762	526.329	523.914	521.515	519.132	516.766	514.417	512.083	509.765	507.463	505.176	502.905	500.65	498.409	496.184	493.974	491.778	489.597	487.431	485.279	483.141	481.017	478.908	476.812
	3.66366	592.969	590.087	587.226	584.385	581.566	578.766	575.987	573.229	570.489	567.77	565.07	562.39	559.728	557.086	554.462	551.857	549.27	546.701	544.151	541.618	539.103	536.606	534.126	531.663	529.217	526.788	524.376	521.981	519.602	517.239	514.893	512.562	510.247	507.948	505.665	503.397	501.144	498.907	496.684	494.476	492.283	490.105	487.941	485.792	483.657	481.535	479.428	477.335
	3.67367	593.316	590.439	587.583	584.748	581.933	579.139	576.365	573.611	570.877	568.162	565.467	562.791	560.134	557.496	554.876	552.275	549.693	547.128	544.582	542.053	539.542	537.048	534.572	532.113	529.671	527.246	524.837	522.445	520.069	517.71	515.367	513.039	510.728	508.432	506.151	503.886	501.637	499.402	497.182	494.977	492.787	490.611	488.45	486.303	484.17	482.052	479.947	477.856
	3.68368	593.661	590.79	587.939	585.109	582.3	579.51	576.741	573.992	571.263	568.553	565.862	563.191	560.538	557.904	555.289	552.692	550.114	547.553	545.011	542.486	539.979	537.489	535.017	532.561	530.123	527.701	525.296	522.907	520.535	518.179	515.839	513.515	511.206	508.914	506.636	504.374	502.127	499.895	497.678	495.476	493.289	491.116	488.957	486.812	484.682	482.566	480.464	478.375
	3.69369	594.005	591.139	588.293	585.469	582.664	579.88	577.116	574.372	571.647	568.942	566.256	563.589	560.94	558.311	555.7	553.108	550.533	547.977	545.438	542.918	540.414	537.928	535.46	533.008	530.573	528.155	525.753	523.368	520.999	518.646	516.309	513.988	511.683	509.393	507.119	504.86	502.616	500.387	498.173	495.973	493.788	491.618	489.462	487.32	485.192	483.078	480.978	478.892
	3.7037	594.347	591.486	588.646	585.827	583.027	580.248	577.489	574.749	572.029	569.329	566.647	563.985	561.341	558.716	556.11	553.521	550.951	548.399	545.864	543.347	540.848	538.366	535.901	533.453	531.021	528.607	526.209	523.827	521.461	519.112	516.778	514.46	512.158	509.871	507.6	505.344	503.103	500.876	498.665	496.468	494.286	492.118	489.965	487.825	485.7	483.589	481.491	479.407
	3.71371	594.688	591.832	588.998	586.183	583.389	580.615	577.86	575.126	572.41	569.714	567.038	564.38	561.74	559.12	556.517	553.933	551.367	548.819	546.288	543.775	541.28	538.801	536.34	533.896	531.468	529.057	526.662	524.284	521.922	519.575	517.245	514.93	512.631	510.347	508.079	505.826	503.587	501.364	499.155	496.961	494.782	492.617	490.466	488.329	486.206	484.097	482.002	479.921
	3.72372	595.027	592.177	589.347	586.538	583.749	580.98	578.23	575.5	572.79	570.099	567.426	564.773	562.138	559.521	556.923	554.343	551.781	549.237	546.711	544.202	541.71	539.235	536.778	534.337	531.913	529.505	527.114	524.739	522.38	520.037	517.71	515.398	513.102	510.822	508.556	506.306	504.071	501.85	499.644	497.453	495.276	493.114	490.965	488.831	486.711	484.604	482.511	480.432
	3.73373	595.365	592.52	589.696	586.892	584.107	581.343	578.599	575.874	573.168	570.481	567.813	565.164	562.534	559.922	557.328	554.752	552.194	549.654	547.131	544.626	542.138	539.667	537.213	534.776	532.356	529.952	527.564	525.192	522.837	520.497	518.173	515.865	513.572	511.294	509.032	506.784	504.552	502.334	500.131	497.942	495.768	493.608	491.463	489.331	487.213	485.109	483.018	480.942
	3.74374	595.701	592.862	590.043	587.244	584.465	581.705	578.965	576.245	573.544	570.862	568.199	565.554	562.928	560.32	557.731	555.159	552.605	550.069	547.55	545.049	542.565	540.098	537.648	535.214	532.797	530.396	528.012	525.644	523.292	520.955	518.634	516.329	514.039	511.765	509.505	507.261	505.031	502.816	500.616	498.43	496.259	494.101	491.958	489.829	487.714	485.612	483.524	481.449
	3.75375	596.037	593.202	590.388	587.594	584.82	582.066	579.331	576.615	573.919	571.241	568.582	565.942	563.321	560.717	558.132	555.564	553.015	550.482	547.968	545.47	542.99	540.527	538.08	535.65	533.237	530.839	528.459	526.094	523.745	521.411	519.094	516.792	514.505	512.233	509.977	507.735	505.509	503.297	501.099	498.916	496.747	494.592	492.452	490.325	488.212	486.113	484.027	481.955
	3.76376	596.37	593.541	590.732	587.943	585.174	582.425	579.695	576.984	574.292	571.619	568.965	566.329	563.712	561.112	558.531	555.968	553.422	550.894	548.383	545.89	543.413	540.954	538.511	536.084	533.674	531.281	528.903	526.542	524.196	521.866	519.552	517.253	514.969	512.7	510.447	508.208	505.984	503.775	501.58	499.4	497.234	495.082	492.944	490.819	488.709	486.612	484.529	482.459
	3.77377	596.702	593.879	591.075	588.291	585.527	582.782	580.057	577.351	574.663	571.995	569.345	566.714	564.101	561.506	558.929	556.37	553.828	551.304	548.797	546.308	543.835	541.379	538.94	536.517	534.11	531.72	529.346	526.988	524.646	522.319	520.008	517.712	515.431	513.166	510.915	508.679	506.458	504.252	502.06	499.882	497.719	495.569	493.434	491.312	489.204	487.11	485.029	482.961
	3.78378	597.033	594.215	591.416	588.637	585.878	583.138	580.418	577.716	575.034	572.37	569.724	567.098	564.489	561.898	559.325	556.77	554.233	551.713	549.21	546.724	544.255	541.802	539.367	536.948	534.545	532.158	529.787	527.433	525.094	522.77	520.462	518.169	515.892	513.629	511.382	509.149	506.931	504.727	502.538	500.363	498.202	496.055	493.922	491.803	489.697	487.605	485.527	483.461
	3.79379	597.363	594.549	591.756	588.982	586.228	583.493	580.777	578.08	575.402	572.743	570.102	567.479	564.875	562.289	559.72	557.169	554.635	552.119	549.62	547.138	544.673	542.224	539.792	537.377	534.978	532.594	530.227	527.875	525.54	523.219	520.914	518.625	516.35	514.091	511.846	509.616	507.401	505.2	503.013	500.841	498.683	496.539	494.408	492.292	490.189	488.099	486.023	483.96
	3.8038	597.691	594.883	592.094	589.325	586.576	583.846	581.135	578.443	575.769	573.114	570.478	567.86	565.26	562.678	560.113	557.566	555.037	552.524	550.029	547.551	545.09	542.645	540.216	537.804	535.408	533.029	530.665	528.317	525.984	523.667	521.365	519.079	516.807	514.551	512.309	510.082	507.869	505.671	503.488	501.318	499.162	497.021	494.893	492.779	490.678	488.591	486.517	484.457
	3.81381	598.018	595.214	592.431	589.667	586.923	584.197	581.491	578.804	576.135	573.485	570.853	568.239	565.643	563.065	560.505	557.962	555.436	552.928	550.437	547.962	545.504	543.063	540.639	538.23	535.838	533.461	531.101	528.756	526.427	524.113	521.814	519.531	517.262	515.009	512.77	510.546	508.336	506.141	503.96	501.793	499.64	497.501	495.376	493.264	491.166	489.081	487.01	484.951
	3.82382	598.343	595.545	592.767	590.008	587.268	584.547	581.846	579.163	576.499	573.853	571.226	568.616	566.025	563.451	560.895	558.356	555.834	553.33	550.842	548.372	545.918	543.48	541.059	538.654	536.265	533.892	531.535	529.194	526.868	524.557	522.262	519.981	517.716	515.465	513.23	511.008	508.801	506.609	504.431	502.266	500.116	497.98	495.857	493.748	491.652	489.57	487.501	485.445
	3.83383	598.667	595.874	593.101	590.347	587.612	584.896	582.199	579.521	576.861	574.22	571.597	568.992	566.405	563.835	561.283	558.748	556.231	553.73	551.247	548.78	546.329	543.896	541.478	539.077	536.691	534.322	531.968	529.63	527.307	525	522.707	520.43	518.168	515.92	513.687	511.469	509.265	507.075	504.899	502.738	500.59	498.456	496.336	494.229	492.136	490.056	487.989	485.936
	3.84384	598.99	596.202	593.433	590.684	587.954	585.243	582.551	579.878	577.223	574.586	571.967	569.366	566.783	564.218	561.67	559.139	556.626	554.129	551.649	549.186	546.74	544.309	541.895	539.498	537.116	534.75	532.399	530.064	527.745	525.44	523.151	520.877	518.618	516.373	514.143	511.928	509.726	507.539	505.367	503.208	501.063	498.931	496.814	494.709	492.619	490.541	488.477	486.425
	3.85385	599.311	596.528	593.765	591.021	588.296	585.589	582.902	580.233	577.582	574.95	572.336	569.739	567.16	564.599	562.055	559.528	557.019	554.526	552.05	549.591	547.148	544.722	542.311	539.917	537.538	535.176	532.829	530.497	528.181	525.88	523.594	521.322	519.066	516.824	514.597	512.385	510.186	508.002	505.832	503.676	501.533	499.405	497.289	495.188	493.099	491.024	488.962	486.913
	3.86386	599.631	596.853	594.095	591.356	588.635	585.934	583.251	580.587	577.941	575.313	572.703	570.11	567.536	564.979	562.439	559.916	557.41	554.922	552.45	549.994	547.555	545.132	542.725	540.334	537.959	535.6	533.256	530.928	528.615	526.317	524.034	521.766	519.513	517.274	515.05	512.84	510.644	508.463	506.296	504.142	502.002	499.876	497.763	495.664	493.578	491.506	489.446	487.399
	3.87387	599.95	597.177	594.424	591.689	588.974	586.277	583.599	580.939	578.297	575.674	573.068	570.48	567.91	565.357	562.821	560.302	557.801	555.316	552.847	550.396	547.96	545.541	543.138	540.75	538.379	536.023	533.682	531.357	529.048	526.753	524.473	522.208	519.958	517.722	515.501	513.294	511.101	508.922	506.758	504.607	502.469	500.346	498.236	496.139	494.055	491.985	489.928	487.883
	3.88388	600.267	597.5	594.751	592.021	589.311	586.619	583.945	581.29	578.653	576.033	573.432	570.848	568.282	565.733	563.202	560.687	558.189	555.708	553.244	550.796	548.364	545.948	543.549	541.165	538.797	536.444	534.107	531.785	529.479	527.187	524.91	522.648	520.401	518.168	515.95	513.746	511.556	509.38	507.218	505.07	502.935	500.814	498.706	496.612	494.531	492.463	490.408	488.366
	3.89389	600.583	597.821	595.077	592.352	589.646	586.959	584.29	581.639	579.007	576.392	573.795	571.215	568.653	566.109	563.581	561.07	558.576	556.099	553.639	551.194	548.766	546.354	543.958	541.578	539.213	536.864	534.53	532.211	529.908	527.619	525.346	523.087	520.843	518.613	516.397	514.196	512.009	509.836	507.676	505.531	503.399	501.28	499.175	497.083	495.005	492.939	490.887	488.847
	3.9039	600.898	598.14	595.402	592.682	589.981	587.298	584.634	581.987	579.359	576.749	574.156	571.581	569.023	566.482	563.959	561.452	558.962	556.489	554.032	551.591	549.167	546.758	544.366	541.989	539.627	537.282	534.951	532.636	530.336	528.05	525.78	523.524	521.283	519.056	516.843	514.645	512.46	510.29	508.133	505.99	503.861	501.745	499.642	497.553	495.477	493.414	491.363	489.326
	3.91391	601.212	598.459	595.725	593.01	590.314	587.635	584.976	582.334	579.71	577.104	574.516	571.945	569.391	566.854	564.335	561.832	559.346	556.877	554.423	551.986	549.566	547.161	544.772	542.398	540.04	537.698	535.371	533.059	530.762	528.48	526.212	523.959	521.721	519.497	517.287	515.092	512.91	510.742	508.588	506.448	504.321	502.208	500.108	498.021	495.947	493.886	491.838	489.803
	3.92392	601.524	598.776	596.047	593.337	590.645	587.972	585.316	582.679	580.06	577.458	574.874	572.307	569.758	567.225	564.71	562.211	559.729	557.263	554.814	552.38	549.963	547.562	545.176	542.806	540.452	538.113	535.789	533.48	531.186	528.907	526.643	524.393	522.158	519.937	517.73	515.537	513.358	511.193	509.042	506.904	504.78	502.669	500.572	498.487	496.416	494.357	492.312	490.279
	3.93393	601.835	599.092	596.368	593.662	590.975	588.307	585.656	583.023	580.408	577.811	575.231	572.668	570.123	567.594	565.083	562.588	560.11	557.648	555.202	552.773	550.359	547.961	545.579	543.213	540.862	538.526	536.205	533.9	531.609	529.333	527.072	524.825	522.593	520.375	518.171	515.981	513.805	511.642	509.494	507.359	505.237	503.129	501.034	498.952	496.883	494.827	492.784	490.753
	3.94394	602.145	599.407	596.687	593.987	591.304	588.64	585.994	583.366	580.755	578.162	575.586	573.028	570.487	567.962	565.455	562.964	560.489	558.031	555.589	553.163	550.754	548.359	545.981	543.618	541.27	538.938	536.62	534.318	532.03	529.758	527.499	525.256	523.026	520.811	518.61	516.423	514.249	512.09	509.944	507.812	505.693	503.587	501.494	499.415	497.348	495.295	493.254	491.225
	3.95395	602.453	599.72	597.006	594.31	591.632	588.972	586.331	583.707	581.101	578.512	575.94	573.386	570.849	568.329	565.825	563.338	560.867	558.413	555.975	553.553	551.146	548.756	546.381	544.021	541.677	539.348	537.034	534.735	532.45	530.18	527.925	525.685	523.458	521.246	519.048	516.863	514.693	512.536	510.393	508.263	506.146	504.043	501.953	499.876	497.812	495.761	493.722	491.696
	3.96396	602.761	600.032	597.323	594.631	591.958	589.303	586.666	584.047	581.445	578.86	576.293	573.743	571.21	568.694	566.194	563.711	561.244	558.794	556.359	553.941	551.538	549.151	546.779	544.423	542.082	539.756	537.445	535.15	532.868	530.602	528.35	526.112	523.888	521.679	519.484	517.302	515.134	512.98	510.84	508.712	506.599	504.498	502.41	500.336	498.274	496.225	494.189	492.165
	3.97397	603.067	600.343	597.638	594.952	592.283	589.633	587	584.385	581.788	579.207	576.644	574.099	571.569	569.057	566.562	564.082	561.619	559.173	556.742	554.327	551.928	549.544	547.176	544.823	542.486	540.163	537.856	535.563	533.285	531.021	528.772	526.538	524.317	522.11	519.918	517.739	515.574	513.423	511.285	509.16	507.049	504.951	502.866	500.794	498.734	496.688	494.654	492.632
	3.98398	603.371	600.653	597.953	595.271	592.607	589.961	587.333	584.722	582.129	579.553	576.994	574.453	571.928	569.419	566.928	564.452	561.993	559.55	557.123	554.712	552.316	549.936	547.571	545.222	542.888	540.569	538.264	535.975	533.7	531.44	529.193	526.962	524.744	522.54	520.351	518.175	516.013	513.864	511.729	509.607	507.498	505.402	503.32	501.25	499.193	497.149	495.117	493.098
	3.99399	603.675	600.961	598.266	595.589	592.929	590.288	587.664	585.058	582.469	579.897	577.343	574.805	572.284	569.78	567.292	564.821	562.365	559.926	557.503	555.095	552.703	550.327	547.965	545.619	543.289	540.973	538.672	536.385	534.113	531.856	529.613	527.384	525.17	522.969	520.782	518.609	516.449	514.303	512.171	510.051	507.945	505.852	503.772	501.705	499.65	497.608	495.579	493.562
	4.004	603.977	601.268	598.578	595.905	593.25	590.614	587.994	585.392	582.808	580.24	577.69	575.157	572.64	570.139	567.655	565.188	562.736	560.301	557.881	555.477	553.089	550.716	548.358	546.015	543.688	541.375	539.077	536.794	534.525	532.271	530.031	527.805	525.594	523.396	521.212	519.041	516.885	514.741	512.611	510.494	508.391	506.3	504.223	502.158	500.106	498.066	496.039	494.024
	4.01401	604.278	601.574	598.888	596.22	593.57	590.938	588.323	585.726	583.145	580.582	578.036	575.506	572.994	570.497	568.017	565.553	563.106	560.674	558.258	555.857	553.473	551.103	548.749	546.41	544.085	541.776	539.481	537.201	534.936	532.685	530.448	528.225	526.016	523.821	521.64	519.472	517.318	515.177	513.05	510.936	508.835	506.747	504.672	502.609	500.559	498.522	496.498	494.485
	4.02402	604.578	601.879	599.198	596.534	593.889	591.261	588.65	586.057	583.481	580.922	578.38	575.855	573.346	570.854	568.378	565.918	563.474	561.046	558.633	556.236	553.855	551.489	549.138	546.802	544.481	542.175	539.884	537.607	535.345	533.097	530.863	528.643	526.437	524.245	522.066	519.901	517.75	515.612	513.488	511.376	509.277	507.192	505.119	503.059	501.012	498.977	496.954	494.944
	4.03403	604.877	602.183	599.506	596.847	594.206	591.583	588.977	586.388	583.816	581.261	578.724	576.202	573.697	571.209	568.737	566.281	563.84	561.416	559.007	556.614	554.236	551.874	549.526	547.194	544.876	542.573	540.285	538.011	535.752	533.507	531.276	529.059	526.856	524.667	522.491	520.329	518.181	516.045	513.923	511.814	509.718	507.635	505.565	503.507	501.462	499.43	497.41	495.402
	4.04404	605.175	602.485	599.813	597.159	594.522	591.903	589.302	586.717	584.15	581.599	579.065	576.548	574.047	571.563	569.094	566.642	564.206	561.785	559.38	556.99	554.616	552.257	549.913	547.584	545.269	542.97	540.685	538.414	536.158	533.916	531.688	529.474	527.274	525.087	522.915	520.755	518.61	516.477	514.358	512.251	510.158	508.077	506.009	503.954	501.912	499.881	497.863	495.858
	4.05405	605.471	602.786	600.119	597.469	594.837	592.223	589.625	587.045	584.482	581.936	579.406	576.893	574.396	571.915	569.451	567.002	564.569	562.152	559.751	557.365	554.994	552.638	550.298	547.972	545.661	543.365	541.083	538.816	536.562	534.323	532.098	529.887	527.69	525.507	523.337	521.18	519.037	516.907	514.79	512.686	510.596	508.517	506.452	504.399	502.359	500.331	498.316	496.312
	4.06406	605.766	603.086	600.423	597.778	595.151	592.541	589.948	587.372	584.813	582.271	579.745	577.236	574.743	572.266	569.806	567.361	564.932	562.519	560.121	557.738	555.371	553.019	550.681	548.359	546.051	543.758	541.48	539.215	536.965	534.729	532.507	530.299	528.105	525.924	523.757	521.603	519.463	517.335	515.221	513.12	511.032	508.956	506.893	504.843	502.805	500.779	498.766	496.765
	4.07407	606.06	603.385	600.727	598.086	595.463	592.857	590.269	587.697	585.142	582.604	580.083	577.578	575.089	572.616	570.159	567.718	565.293	562.883	560.489	558.11	555.746	553.397	551.064	548.745	546.44	544.15	541.875	539.614	537.367	535.134	532.915	530.71	528.518	526.34	524.176	522.025	519.887	517.762	515.651	513.552	511.466	509.393	507.333	505.285	503.249	501.226	499.215	497.216
	4.08408	606.353	603.682	601.029	598.393	595.774	593.173	590.589	588.021	585.471	582.937	580.419	577.918	575.433	572.964	570.511	568.074	565.653	563.247	560.856	558.481	556.12	553.775	551.444	549.129	546.828	544.541	542.269	540.011	537.767	535.537	533.321	531.118	528.93	526.755	524.593	522.445	520.31	518.188	516.079	513.983	511.9	509.829	507.771	505.725	503.692	501.671	499.663	497.666
	4.09409	606.645	603.979	601.33	598.698	596.084	593.487	590.907	588.344	585.798	583.268	580.755	578.258	575.777	573.311	570.862	568.429	566.011	563.609	561.222	558.85	556.493	554.151	551.824	549.511	547.213	544.93	542.661	540.406	538.165	535.938	533.725	531.526	529.34	527.168	525.009	522.864	520.731	518.612	516.506	514.412	512.331	510.263	508.208	506.164	504.134	502.115	500.109	498.114
	4.1041	606.936	604.274	601.63	599.003	596.393	593.8	591.225	588.666	586.124	583.598	581.089	578.595	576.118	573.657	571.212	568.782	566.368	563.969	561.586	559.217	556.864	554.525	552.202	549.893	547.598	545.318	543.052	540.8	538.562	536.338	534.128	531.932	529.749	527.58	525.423	523.281	521.151	519.034	516.931	514.84	512.761	510.696	508.643	506.602	504.573	502.557	500.553	498.561
	4.11411	607.225	604.568	601.928	599.306	596.701	594.112	591.541	588.986	586.448	583.927	581.421	578.932	576.459	574.002	571.56	569.134	566.724	564.329	561.949	559.584	557.234	554.899	552.578	550.272	547.981	545.704	543.441	541.193	538.958	536.737	534.53	532.336	530.156	527.99	525.836	523.696	521.569	519.455	517.354	515.266	513.19	511.127	509.076	507.038	505.012	502.998	500.996	499.006
	4.12412	607.513	604.861	602.226	599.608	597.007	594.423	591.856	589.306	586.772	584.254	581.753	579.268	576.798	574.345	571.907	569.485	567.078	564.686	562.31	559.949	557.602	555.27	552.953	550.651	548.363	546.089	543.829	541.584	539.352	537.134	534.93	532.739	530.562	528.398	526.248	524.11	521.986	519.875	517.776	515.69	513.617	511.556	509.508	507.472	505.448	503.437	501.437	499.449
	4.13413	607.801	605.153	602.522	599.909	597.312	594.733	592.17	589.623	587.094	584.58	582.083	579.602	577.136	574.687	572.253	569.834	567.431	565.043	562.67	560.312	557.969	555.641	553.327	551.028	548.743	546.472	544.216	541.973	539.745	537.53	535.328	533.141	530.966	528.805	526.658	524.523	522.401	520.293	518.197	516.113	514.043	511.984	509.938	507.905	505.883	503.874	501.877	499.891
	4.14414	608.087	605.443	602.817	600.208	597.616	595.041	592.482	589.94	587.415	584.905	582.412	579.935	577.473	575.027	572.597	570.182	567.783	565.398	563.029	560.675	558.335	556.01	553.7	551.404	549.122	546.854	544.601	542.362	540.136	537.924	535.726	533.541	531.369	529.211	527.066	524.934	522.815	520.709	518.616	516.535	514.467	512.411	510.367	508.336	506.317	504.31	502.315	500.332
	4.15415	608.372	605.733	603.111	600.507	597.919	595.348	592.794	590.256	587.734	585.229	582.74	580.266	577.808	575.366	572.94	570.529	568.133	565.752	563.386	561.035	558.699	556.378	554.071	551.778	549.499	547.235	544.985	542.748	540.526	538.317	536.121	533.939	531.771	529.615	527.473	525.344	523.228	521.124	519.033	516.955	514.889	512.836	510.795	508.766	506.749	504.745	502.752	500.771
	4.16416	608.656	606.021	603.404	600.804	598.221	595.654	593.104	590.57	588.053	585.551	583.066	580.596	578.143	575.704	573.282	570.874	568.482	566.105	563.743	561.395	559.062	556.744	554.44	552.151	549.876	547.614	545.367	543.134	540.914	538.708	536.516	534.337	532.171	530.018	527.879	525.752	523.639	521.538	519.449	517.374	515.31	513.26	511.221	509.194	507.18	505.178	503.187	501.208
	4.17417	608.938	606.309	603.696	601.1	598.521	595.959	593.413	590.883	588.37	585.873	583.391	580.926	578.476	576.041	573.622	571.218	568.83	566.456	564.097	561.753	559.424	557.109	554.809	552.522	550.25	547.992	545.748	543.518	541.301	539.098	536.909	534.732	532.57	530.42	528.283	526.159	524.048	521.95	519.864	517.791	515.73	513.682	511.645	509.621	507.609	505.609	503.621	501.644
	4.18418	609.22	606.595	603.987	601.395	598.82	596.262	593.721	591.195	588.686	586.193	583.715	581.253	578.807	576.377	573.961	571.561	569.176	566.806	564.451	562.11	559.784	557.473	555.176	552.893	550.624	548.369	546.128	543.901	541.687	539.487	537.3	535.127	532.967	530.82	528.686	526.564	524.456	522.36	520.277	518.207	516.148	514.102	512.068	510.047	508.037	506.039	504.053	502.079
	4.19419	609.501	606.88	604.276	601.689	599.119	596.565	594.027	591.506	589.001	586.511	584.038	581.58	579.138	576.711	574.299	571.903	569.521	567.155	564.803	562.466	560.143	557.835	555.541	553.261	550.996	548.744	546.506	544.282	542.071	539.874	537.69	535.52	533.363	531.218	529.087	526.968	524.863	522.77	520.689	518.621	516.565	514.522	512.49	510.471	508.463	506.468	504.484	502.512
	4.2042	609.78	607.164	604.564	601.982	599.416	596.866	594.333	591.815	589.314	586.829	584.359	581.905	579.467	577.044	574.636	572.243	569.865	567.502	565.154	562.82	560.501	558.196	555.905	553.629	551.366	549.118	546.883	544.662	542.454	540.26	538.079	535.911	533.757	531.615	529.487	527.371	525.268	523.177	521.099	519.034	516.98	514.939	512.91	510.893	508.888	506.895	504.913	502.943
	4.21421	610.059	607.447	604.852	602.273	599.712	597.166	594.637	592.124	589.627	587.145	584.68	582.23	579.795	577.375	574.971	572.582	570.208	567.848	565.503	563.173	560.857	558.556	556.268	553.995	551.736	549.49	547.259	545.04	542.836	540.644	538.466	536.302	534.15	532.011	529.885	527.772	525.672	523.584	521.508	519.445	517.394	515.356	513.329	511.314	509.311	507.32	505.341	503.373
	4.22422	610.336	607.729	605.138	602.564	600.006	597.465	594.94	592.431	589.938	587.461	584.999	582.552	580.122	577.706	575.305	572.92	570.549	568.193	565.852	563.525	561.212	558.914	556.63	554.36	552.104	549.861	547.633	545.418	543.216	541.028	538.852	536.69	534.542	532.406	530.282	528.172	526.074	523.989	521.916	519.855	517.807	515.77	513.746	511.734	509.733	507.745	505.768	503.802
	4.23423	610.612	608.009	605.423	602.853	600.3	597.763	595.242	592.737	590.248	587.775	585.317	582.874	580.447	578.035	575.638	573.256	570.889	568.537	566.199	563.875	561.566	559.271	556.99	554.723	552.47	550.231	548.006	545.793	543.595	541.409	539.237	537.078	534.932	532.799	530.678	528.57	526.475	524.392	522.322	520.264	518.218	516.184	514.162	512.152	510.154	508.167	506.193	504.229
	4.24424	610.888	608.289	605.707	603.142	600.593	598.06	595.543	593.042	590.557	588.087	585.633	583.195	580.771	578.363	575.97	573.592	571.228	568.879	566.545	564.224	561.919	559.627	557.349	555.086	552.836	550.6	548.377	546.168	543.972	541.79	539.62	537.464	535.321	533.19	531.072	528.967	526.875	524.794	522.726	520.671	518.627	516.596	514.576	512.569	510.573	508.589	506.616	504.655
	4.25425	611.162	608.568	605.99	603.429	600.884	598.355	595.843	593.346	590.865	588.399	585.949	583.514	581.095	578.69	576.3	573.926	571.566	569.22	566.889	564.572	562.27	559.982	557.707	555.447	553.2	550.967	548.747	546.541	544.348	542.169	540.002	537.849	535.708	533.58	531.465	529.363	527.273	525.195	523.13	521.077	519.036	517.007	514.989	512.984	510.991	509.009	507.038	505.079
	4.26426	611.435	608.845	606.272	603.715	601.175	598.65	596.141	593.648	591.171	588.71	586.263	583.832	581.416	579.016	576.63	574.258	571.902	569.56	567.232	564.919	562.62	560.335	558.064	555.806	553.563	551.333	549.116	546.913	544.723	542.546	540.383	538.232	536.094	533.969	531.857	529.757	527.669	525.594	523.532	521.481	519.442	517.416	515.401	513.398	511.407	509.427	507.459	505.502
	4.27427	611.707	609.122	606.553	604	601.464	598.943	596.439	593.95	591.477	589.019	586.577	584.149	581.737	579.34	576.958	574.59	572.237	569.898	567.574	565.264	562.968	560.687	558.419	556.165	553.924	551.697	549.484	547.283	545.097	542.923	540.762	538.614	536.479	534.357	532.247	530.15	528.065	525.992	523.932	521.884	519.848	517.824	515.811	513.811	511.822	509.844	507.878	505.924
	4.28428	611.978	609.397	606.833	604.284	601.752	599.236	596.735	594.25	591.781	589.327	586.889	584.465	582.057	579.663	577.285	574.92	572.571	570.236	567.915	565.608	563.316	561.037	558.773	556.522	554.284	552.06	549.85	547.653	545.469	543.298	541.14	538.995	536.862	534.743	532.636	530.541	528.459	526.389	524.331	522.286	520.252	518.23	516.22	514.222	512.235	510.26	508.296	506.344
	4.29429	612.248	609.672	607.111	604.567	602.039	599.527	597.03	594.55	592.084	589.634	587.199	584.78	582.375	579.985	577.61	575.25	572.904	570.572	568.255	565.951	563.662	561.387	559.125	556.877	554.643	552.422	550.215	548.021	545.839	543.671	541.516	539.374	537.245	535.128	533.023	530.931	528.852	526.784	524.729	522.686	520.654	518.635	516.627	514.631	512.647	510.674	508.713	506.762
	4.3043	612.517	609.945	607.389	604.849	602.325	599.817	597.325	594.848	592.386	589.94	587.509	585.093	582.692	580.306	577.935	575.578	573.235	570.907	568.593	566.293	564.007	561.735	559.477	557.232	555.001	552.783	550.578	548.387	546.209	544.044	541.892	539.752	537.625	535.511	533.409	531.32	529.243	527.178	525.125	523.085	521.056	519.039	517.033	515.04	513.058	511.087	509.128	507.18
	4.31431	612.785	610.217	607.666	605.13	602.61	600.106	597.618	595.145	592.687	590.245	587.818	585.406	583.008	580.626	578.258	575.904	573.565	571.241	568.93	566.633	564.351	562.082	559.827	557.585	555.357	553.142	550.941	548.752	546.577	544.415	542.265	540.129	538.005	535.893	533.794	531.707	529.633	527.571	525.52	523.482	521.456	519.441	517.438	515.447	513.467	511.498	509.541	507.595
	4.32432	613.052	610.489	607.941	605.41	602.894	600.394	597.91	595.441	592.987	590.549	588.125	585.717	583.323	580.944	578.58	576.23	573.894	571.573	569.266	566.972	564.693	562.427	560.175	557.937	555.712	553.5	551.302	549.116	546.944	544.785	542.638	540.504	538.383	536.274	534.178	532.093	530.022	527.962	525.914	523.878	521.854	519.842	517.841	515.852	513.875	511.909	509.954	508.01
	4.33433	613.318	610.759	608.216	605.689	603.177	600.681	598.201	595.736	593.286	590.851	588.432	586.027	583.637	581.262	578.901	576.554	574.222	571.904	569.6	567.31	565.034	562.772	560.523	558.288	556.066	553.857	551.662	549.479	547.31	545.153	543.009	540.878	538.76	536.653	534.56	532.478	530.409	528.352	526.306	524.273	522.251	520.242	518.243	516.257	514.281	512.317	510.365	508.423
	4.34434	613.583	611.028	608.489	605.966	603.459	600.967	598.49	596.029	593.583	591.153	588.737	586.336	583.949	581.578	579.221	576.878	574.549	572.234	569.934	567.647	565.374	563.115	560.869	558.637	556.418	554.213	552.02	549.841	547.674	545.52	543.379	541.251	539.135	537.032	534.941	532.862	530.795	528.74	526.697	524.666	522.647	520.64	518.644	516.659	514.686	512.725	510.774	508.835
	4.35435	613.847	611.297	608.762	606.243	603.74	601.252	598.779	596.322	593.88	591.453	589.041	586.644	584.261	581.893	579.539	577.2	574.874	572.563	570.266	567.983	565.713	563.457	561.214	558.985	556.77	554.567	552.377	550.201	548.037	545.886	543.748	541.622	539.509	537.409	535.32	533.244	531.18	529.127	527.087	525.059	523.042	521.037	519.043	517.061	515.09	513.131	511.182	509.245
	4.36436	614.11	611.564	609.033	606.519	604.019	601.535	599.067	596.614	594.175	591.752	589.344	586.95	584.571	582.207	579.856	577.521	575.199	572.891	570.597	568.317	566.051	563.798	561.558	559.332	557.12	554.92	552.733	550.56	548.399	546.251	544.116	541.993	539.882	537.784	535.698	533.625	531.563	529.513	527.475	525.449	523.435	521.432	519.441	517.461	515.493	513.535	511.589	509.654
	4.37437	614.373	611.83	609.304	606.793	604.298	601.818	599.354	596.904	594.47	592.05	589.646	587.256	584.88	582.519	580.173	577.84	575.522	573.217	570.927	568.65	566.387	564.137	561.901	559.678	557.468	555.272	553.088	550.918	548.76	546.614	544.482	542.362	540.254	538.158	536.075	534.004	531.945	529.898	527.862	525.839	523.827	521.826	519.837	517.86	515.894	513.939	511.995	510.062
	4.38438	614.634	612.096	609.573	607.067	604.576	602.1	599.639	597.194	594.763	592.347	589.947	587.56	585.188	582.831	580.488	578.159	575.844	573.543	571.256	568.982	566.722	564.476	562.243	560.023	557.816	555.622	553.442	551.274	549.119	546.976	544.847	542.729	540.624	538.531	536.451	534.382	532.326	530.281	528.248	526.227	524.217	522.219	520.233	518.257	516.293	514.341	512.399	510.468
	4.39439	614.894	612.36	609.842	607.339	604.852	602.38	599.924	597.482	595.055	592.643	590.246	587.864	585.495	583.142	580.802	578.476	576.165	573.867	571.583	569.313	567.056	564.813	562.583	560.366	558.162	555.972	553.794	551.629	549.477	547.337	545.21	543.096	540.993	538.903	536.825	534.759	532.705	530.663	528.633	526.614	524.607	522.611	520.627	518.654	516.692	514.741	512.802	510.873
	4.4044	615.153	612.623	610.109	607.611	605.128	602.66	600.207	597.769	595.347	592.938	590.545	588.166	585.801	583.451	581.115	578.793	576.484	574.19	571.909	569.642	567.389	565.149	562.922	560.708	558.508	556.32	554.145	551.983	549.834	547.697	545.573	543.461	541.361	539.274	537.198	535.135	533.083	531.044	529.016	526.999	524.995	523.001	521.019	519.049	517.089	515.141	513.203	511.277
	4.41441	615.411	612.886	610.376	607.882	605.402	602.938	600.49	598.056	595.637	593.232	590.842	588.467	586.106	583.759	581.427	579.108	576.803	574.512	572.235	569.971	567.721	565.484	563.26	561.049	558.852	556.667	554.495	552.336	550.189	548.055	545.934	543.825	541.728	539.643	537.57	535.509	533.46	531.423	529.398	527.384	525.381	523.39	521.411	519.442	517.485	515.539	513.603	511.679
	4.42442	615.668	613.147	610.641	608.151	605.676	603.216	600.771	598.341	595.926	593.525	591.139	588.767	586.41	584.066	581.737	579.422	577.12	574.833	572.559	570.298	568.051	565.817	563.596	561.389	559.194	557.013	554.844	552.687	550.544	548.413	546.294	544.187	542.093	540.011	537.941	535.882	533.836	531.801	529.778	527.767	525.767	523.778	521.8	519.834	517.879	515.935	514.002	512.08
	4.43443	615.925	613.408	610.906	608.42	605.949	603.493	601.051	598.625	596.214	593.817	591.434	589.066	586.712	584.372	582.047	579.735	577.437	575.152	572.882	570.624	568.38	566.15	563.932	561.727	559.536	557.357	555.191	553.038	550.897	548.768	546.652	544.549	542.457	540.377	538.31	536.254	534.21	532.178	530.157	528.148	526.151	524.164	522.189	520.225	518.272	516.331	514.4	512.48
	4.44444	616.18	613.667	611.17	608.687	606.22	603.768	601.331	598.908	596.501	594.107	591.729	589.364	587.014	584.677	582.355	580.047	577.752	575.471	573.203	570.949	568.708	566.481	564.266	562.065	559.876	557.7	555.537	553.387	551.249	549.123	547.01	544.909	542.82	540.743	538.678	536.625	534.583	532.554	530.535	528.529	526.533	524.549	522.577	520.615	518.664	516.725	514.796	512.878
	4.45445	616.435	613.926	611.432	608.954	606.491	604.043	601.609	599.191	596.787	594.397	592.022	589.661	587.314	584.981	582.662	580.357	578.066	575.788	573.524	571.273	569.035	566.811	564.599	562.401	560.215	558.043	555.882	553.735	551.599	549.477	547.366	545.268	543.181	541.107	539.045	536.994	534.955	532.928	530.912	528.908	526.915	524.933	522.963	521.003	519.055	517.118	515.191	513.275
	4.46446	616.688	614.183	611.694	609.22	606.76	604.316	601.887	599.472	597.071	594.686	592.314	589.957	587.613	585.284	582.969	580.667	578.379	576.104	573.843	571.596	569.361	567.14	564.931	562.736	560.553	558.383	556.226	554.081	551.949	549.829	547.721	545.625	543.542	541.47	539.41	537.362	535.326	533.301	531.288	529.286	527.295	525.316	523.348	521.39	519.444	517.509	515.585	513.671
	4.47447	616.941	614.44	611.955	609.484	607.029	604.589	602.163	599.752	597.355	594.973	592.605	590.251	587.912	585.586	583.274	580.976	578.691	576.42	574.162	571.917	569.686	567.468	565.262	563.07	560.89	558.723	556.569	554.427	552.297	550.18	548.075	545.982	543.901	541.832	539.775	537.729	535.695	533.673	531.662	529.662	527.674	525.697	523.731	521.776	519.832	517.899	515.977	514.066
	4.48448	617.192	614.696	612.214	609.748	607.297	604.86	602.438	600.031	597.638	595.26	592.895	590.545	588.209	585.886	583.578	581.283	579.002	576.734	574.479	572.238	570.009	567.794	565.592	563.403	561.226	559.062	556.91	554.771	552.644	550.53	548.427	546.337	544.259	542.192	540.138	538.095	536.063	534.043	532.035	530.038	528.052	526.077	524.113	522.161	520.219	518.288	516.368	514.459
	4.49449	617.443	614.951	612.473	610.011	607.563	605.131	602.713	600.309	597.92	595.545	593.184	590.838	588.505	586.186	583.881	581.589	579.311	577.047	574.795	572.557	570.332	568.12	565.921	563.734	561.56	559.399	557.251	555.114	552.99	550.879	548.779	546.691	544.616	542.552	540.499	538.459	536.43	534.413	532.407	530.412	528.428	526.456	524.495	522.544	520.605	518.676	516.758	514.851
	4.5045	617.693	615.204	612.731	610.273	607.829	605.4	602.986	600.586	598.201	595.83	593.472	591.129	588.8	586.485	584.183	581.895	579.62	577.358	575.11	572.875	570.653	568.444	566.248	564.065	561.894	559.736	557.59	555.456	553.335	551.226	549.129	547.044	544.971	542.91	540.86	538.822	536.796	534.781	532.777	530.785	528.804	526.833	524.874	522.926	520.989	519.062	517.147	515.242
	4.51451	617.942	615.457	612.988	610.534	608.094	605.669	603.258	600.862	598.481	596.113	593.759	591.42	589.094	586.782	584.484	582.199	579.927	577.669	575.424	573.192	570.973	568.767	566.574	564.394	562.226	560.071	557.928	555.797	553.679	551.572	549.478	547.396	545.325	543.267	541.22	539.184	537.16	535.148	533.146	531.156	529.178	527.21	525.253	523.307	521.372	519.448	517.534	515.631
	4.52452	618.19	615.71	613.244	610.794	608.358	605.937	603.53	601.138	598.759	596.395	594.045	591.709	589.387	587.078	584.783	582.502	580.234	577.979	575.737	573.508	571.293	569.09	566.9	564.722	562.557	560.405	558.265	556.137	554.021	551.918	549.826	547.746	545.678	543.622	541.578	539.545	537.523	535.513	533.514	531.527	529.55	527.585	525.63	523.687	521.754	519.832	517.92	516.019
	4.53453	618.437	615.961	613.499	611.053	608.621	606.203	603.8	601.412	599.037	596.677	594.33	591.998	589.679	587.374	585.082	582.804	580.539	578.287	576.049	573.823	571.611	569.411	567.224	565.049	562.887	560.737	558.6	556.475	554.362	552.262	550.173	548.096	546.03	543.977	541.935	539.904	537.885	535.878	533.881	531.896	529.922	527.959	526.006	524.065	522.134	520.214	518.305	516.406
	4.54454	618.683	616.211	613.753	611.311	608.883	606.469	604.07	601.685	599.314	596.957	594.614	592.285	589.97	587.668	585.38	583.105	580.843	578.595	576.359	574.137	571.927	569.731	567.547	565.375	563.216	561.069	558.935	556.813	554.702	552.604	550.518	548.444	546.381	544.33	542.291	540.263	538.246	536.241	534.247	532.264	530.292	528.331	526.381	524.442	522.514	520.596	518.689	516.792
	4.55455	618.928	616.46	614.007	611.568	609.144	606.734	604.338	601.957	599.59	597.237	594.897	592.572	590.26	587.961	585.676	583.405	581.146	578.901	576.669	574.45	572.243	570.049	567.868	565.7	563.544	561.4	559.268	557.149	555.041	552.946	550.863	548.791	546.731	544.682	542.645	540.62	538.606	536.603	534.611	532.631	530.661	528.703	526.755	524.818	522.892	520.976	519.071	517.176
	4.56456	619.173	616.709	614.259	611.824	609.404	606.998	604.606	602.228	599.865	597.515	595.179	592.857	590.549	588.254	585.972	583.704	581.449	579.207	576.978	574.761	572.558	570.367	568.189	566.023	563.87	561.729	559.6	557.484	555.379	553.287	551.206	549.137	547.079	545.033	542.999	540.976	538.964	536.964	534.975	532.996	531.029	529.073	527.127	525.193	523.269	521.355	519.452	517.559
	4.57457	619.416	616.956	614.511	612.08	609.663	607.261	604.873	602.499	600.139	597.793	595.46	593.142	590.837	588.545	586.267	584.002	581.75	579.511	577.285	575.072	572.872	570.684	568.509	566.346	564.196	562.058	559.932	557.818	555.716	553.626	551.548	549.481	547.426	545.383	543.351	541.331	539.322	537.324	535.337	533.361	531.396	529.442	527.499	525.566	523.644	521.733	519.832	517.941
	4.58458	619.659	617.203	614.761	612.334	609.921	607.523	605.138	602.768	600.412	598.069	595.74	593.425	591.123	588.835	586.56	584.299	582.05	579.814	577.591	575.381	573.184	570.999	568.827	566.667	564.52	562.385	560.262	558.151	556.051	553.964	551.889	549.825	547.773	545.732	543.702	541.684	539.678	537.682	535.698	533.724	531.761	529.81	527.869	525.938	524.019	522.109	520.211	518.322
	4.59459	619.901	617.449	615.011	612.588	610.179	607.784	605.403	603.036	600.684	598.345	596.019	593.708	591.409	589.124	586.853	584.594	582.349	580.116	577.897	575.69	573.496	571.314	569.145	566.988	564.843	562.711	560.591	558.482	556.386	554.301	552.228	550.167	548.118	546.079	544.052	542.037	540.033	538.039	536.057	534.086	532.126	530.176	528.237	526.309	524.392	522.485	520.588	518.702
	4.6046	620.142	617.694	615.26	612.84	610.435	608.044	605.667	603.304	600.955	598.619	596.297	593.989	591.694	589.413	587.144	584.889	582.647	580.418	578.201	575.997	573.806	571.627	569.461	567.307	565.165	563.036	560.918	558.813	556.719	554.637	552.567	550.508	548.461	546.426	544.401	542.388	540.386	538.396	536.416	534.447	532.489	530.542	528.605	526.679	524.764	522.859	520.964	519.08
	4.61461	620.382	617.938	615.508	613.092	610.69	608.303	605.93	603.57	601.225	598.893	596.574	594.27	591.978	589.7	587.435	585.183	582.944	580.718	578.504	576.304	574.115	571.94	569.776	567.625	565.487	563.36	561.245	559.142	557.051	554.972	552.905	550.849	548.804	546.771	544.749	542.738	540.739	538.751	536.773	534.807	532.851	530.906	528.972	527.048	525.135	523.232	521.339	519.457
	4.62462	620.621	618.181	615.755	613.343	610.945	608.561	606.192	603.836	601.494	599.165	596.851	594.549	592.261	589.986	587.724	585.476	583.24	581.017	578.806	576.609	574.424	572.251	570.091	567.943	565.807	563.683	561.571	559.471	557.382	555.306	553.241	551.188	549.146	547.115	545.096	543.087	541.09	539.104	537.129	535.165	533.212	531.269	529.337	527.415	525.504	523.604	521.713	519.833
	4.63463	620.86	618.423	616.001	613.593	611.199	608.819	606.453	604.101	601.762	599.437	597.126	594.828	592.543	590.271	588.013	585.767	583.535	581.315	579.108	576.913	574.731	572.561	570.404	568.259	566.125	564.004	561.895	559.798	557.712	555.638	553.576	551.525	549.486	547.458	545.441	543.435	541.441	539.457	537.484	535.522	533.571	531.631	529.701	527.782	525.873	523.974	522.086	520.208
	4.64464	621.097	618.665	616.246	613.842	611.452	609.075	606.713	604.364	602.029	599.708	597.4	595.105	592.824	590.556	588.3	586.058	583.829	581.612	579.408	577.216	575.037	572.87	570.716	568.574	566.443	564.325	562.219	560.124	558.041	555.97	553.91	551.862	549.825	547.8	545.785	543.782	541.79	539.809	537.838	535.879	533.93	531.992	530.064	528.147	526.24	524.344	522.457	520.581
	4.65465	621.334	618.905	616.49	614.09	611.703	609.331	606.972	604.627	602.296	599.978	597.673	595.382	593.104	590.839	588.587	586.348	584.122	581.908	579.707	577.518	575.342	573.179	571.027	568.888	566.76	564.645	562.541	560.449	558.369	556.3	554.243	552.198	550.163	548.14	546.128	544.128	542.138	540.159	538.191	536.234	534.287	532.351	530.426	528.511	526.606	524.712	522.828	520.954
	4.66466	621.57	619.145	616.734	614.337	611.954	609.586	607.23	604.889	602.561	600.247	597.945	595.658	593.383	591.121	588.872	586.637	584.413	582.203	580.005	577.82	575.646	573.486	571.337	569.2	567.076	564.963	562.862	560.773	558.696	556.63	554.575	552.532	550.501	548.48	546.471	544.472	542.485	540.508	538.543	536.588	534.643	532.71	530.786	528.874	526.971	525.079	523.197	521.325
	4.67467	621.805	619.384	616.977	614.584	612.205	609.839	607.488	605.15	602.826	600.515	598.217	595.932	593.661	591.403	589.157	586.924	584.704	582.497	580.302	578.12	575.95	573.792	571.646	569.512	567.391	565.281	563.183	561.096	559.021	556.958	554.906	552.866	550.836	548.818	546.811	544.816	542.831	540.856	538.893	536.94	534.998	533.067	531.146	529.235	527.335	525.445	523.565	521.695
	4.68468	622.039	619.622	617.219	614.829	612.454	610.092	607.744	605.41	603.089	600.782	598.487	596.206	593.938	591.683	589.441	587.211	584.994	582.79	580.598	578.419	576.252	574.097	571.954	569.823	567.704	565.597	563.502	561.418	559.346	557.285	555.236	553.198	551.171	549.156	547.151	545.158	543.175	541.203	539.242	537.292	535.352	533.423	531.504	529.596	527.698	525.81	523.932	522.064
	4.69469	622.273	619.859	617.46	615.074	612.702	610.344	608	605.669	603.352	601.048	598.757	596.479	594.214	591.962	589.723	587.497	585.283	583.082	580.893	578.717	576.553	574.401	572.261	570.133	568.017	565.912	563.82	561.739	559.669	557.611	555.565	553.529	551.505	549.492	547.49	545.499	543.519	541.549	539.591	537.643	535.705	533.778	531.861	529.955	528.059	526.173	524.297	522.432
	4.7047	622.505	620.095	617.7	615.318	612.95	610.595	608.255	605.927	603.613	601.313	599.025	596.751	594.489	592.241	590.005	587.782	585.571	583.373	581.187	579.014	576.853	574.704	572.567	570.442	568.328	566.227	564.137	562.059	559.992	557.936	555.892	553.859	551.838	549.827	547.828	545.839	543.861	541.894	539.938	537.992	536.057	534.132	532.217	530.313	528.419	526.536	524.662	522.798
	4.71471	622.737	620.331	617.939	615.561	613.197	610.846	608.509	606.185	603.874	601.577	599.293	597.022	594.764	592.518	590.286	588.066	585.858	583.663	581.481	579.31	577.152	575.006	572.872	570.749	568.639	566.54	564.453	562.377	560.313	558.26	556.219	554.189	552.169	550.161	548.164	546.178	544.202	542.238	540.284	538.34	536.407	534.485	532.572	530.67	528.779	526.897	525.025	523.164
	4.72472	622.968	620.566	618.178	615.803	613.442	611.095	608.762	606.441	604.134	601.84	599.56	597.292	595.037	592.795	590.565	588.349	586.144	583.952	581.773	579.605	577.45	575.307	573.175	571.056	568.948	566.852	564.768	562.695	560.633	558.583	556.544	554.517	552.5	550.494	548.5	546.516	544.543	542.58	540.629	538.687	536.757	534.836	532.926	531.026	529.137	527.257	525.388	523.528
	4.73473	623.198	620.8	618.415	616.044	613.687	611.344	609.014	606.697	604.393	602.103	599.825	597.561	595.309	593.07	590.844	588.631	586.429	584.24	582.064	579.899	577.747	575.607	573.478	571.362	569.257	567.163	565.082	563.011	560.953	558.905	556.869	554.843	552.829	550.826	548.834	546.853	544.882	542.922	540.972	539.033	537.105	535.187	533.279	531.381	529.494	527.616	525.749	523.891
	4.74474	623.427	621.033	618.652	616.285	613.931	611.591	609.265	606.952	604.651	602.364	600.09	597.829	595.581	593.345	591.122	588.912	586.713	584.528	582.354	580.192	578.043	575.906	573.78	571.666	569.564	567.474	565.395	563.327	561.271	559.226	557.192	555.169	553.158	551.157	549.167	547.188	545.22	543.262	541.315	539.378	537.452	535.536	533.63	531.735	529.849	527.974	526.109	524.253
	4.75475	623.656	621.265	618.888	616.525	614.175	611.838	609.515	607.205	604.909	602.625	600.354	598.096	595.851	593.619	591.399	589.192	586.997	584.814	582.643	580.485	578.338	576.204	574.081	571.97	569.87	567.783	565.706	563.641	561.588	559.546	557.514	555.494	553.485	551.487	549.499	547.523	545.557	543.601	541.657	539.722	537.798	535.884	533.981	532.087	530.204	528.331	526.468	524.614
	4.76476	623.884	621.497	619.123	616.763	614.417	612.084	609.765	607.458	605.165	602.885	600.617	598.363	596.121	593.892	591.675	589.471	587.279	585.099	582.931	580.776	578.632	576.501	574.381	572.272	570.176	568.091	566.017	563.955	561.904	559.864	557.836	555.818	553.811	551.816	549.831	547.856	545.893	543.94	541.997	540.065	538.143	536.232	534.33	532.439	530.558	528.687	526.825	524.974
	4.77477	624.111	621.727	619.358	617.001	614.659	612.329	610.013	607.71	605.421	603.144	600.88	598.628	596.39	594.164	591.95	589.749	587.56	585.383	583.219	581.066	578.925	576.797	574.679	572.574	570.48	568.398	566.327	564.267	562.219	560.182	558.156	556.141	554.137	552.143	550.161	548.189	546.227	544.277	542.336	540.407	538.487	536.578	534.678	532.789	530.91	529.041	527.182	525.332
	4.78478	624.337	621.957	619.591	617.239	614.9	612.574	610.261	607.962	605.675	603.402	601.141	598.893	596.657	594.435	592.224	590.026	587.84	585.667	583.505	581.355	579.218	577.092	574.977	572.875	570.784	568.704	566.636	564.579	562.533	560.499	558.475	556.462	554.461	552.47	550.49	548.52	546.561	544.613	542.675	540.747	538.83	536.923	535.026	533.139	531.262	529.395	527.537	525.69
	4.79479	624.562	622.186	619.824	617.475	615.14	612.817	610.508	608.212	605.929	603.659	601.401	599.157	596.924	594.705	592.497	590.302	588.12	585.949	583.79	581.644	579.509	577.386	575.274	573.174	571.086	569.009	566.944	564.889	562.846	560.814	558.793	556.783	554.784	552.795	550.818	548.85	546.894	544.948	543.012	541.087	539.172	537.267	535.372	533.487	531.612	529.747	527.892	526.046
	4.8048	624.787	622.415	620.056	617.711	615.379	613.06	610.754	608.462	606.182	603.915	601.661	599.419	597.19	594.974	592.77	590.578	588.398	586.23	584.075	581.931	579.799	577.679	575.57	573.473	571.387	569.313	567.25	565.199	563.158	561.129	559.11	557.103	555.106	553.12	551.145	549.18	547.226	545.282	543.348	541.425	539.512	537.609	535.717	533.834	531.961	530.098	528.245	526.402
	4.81481	625.011	622.642	620.287	617.945	615.617	613.302	611	608.71	606.434	604.17	601.92	599.681	597.456	595.242	593.041	590.852	588.676	586.511	584.358	582.217	580.088	577.971	575.865	573.771	571.688	569.616	567.556	565.507	563.469	561.442	559.426	557.421	555.427	553.443	551.47	549.508	547.556	545.615	543.683	541.763	539.852	537.951	536.061	534.18	532.309	530.449	528.597	526.756
	4.82482	625.234	622.869	620.517	618.179	615.854	613.543	611.244	608.958	606.685	604.425	602.177	599.942	597.72	595.509	593.312	591.126	588.952	586.79	584.641	582.503	580.376	578.262	576.159	574.067	571.987	569.919	567.861	565.815	563.779	561.755	559.741	557.739	555.747	553.766	551.795	549.835	547.886	545.946	544.018	542.099	540.19	538.292	536.403	534.525	532.656	530.798	528.949	527.109
	4.83483	625.456	623.095	620.747	618.413	616.091	613.783	611.488	609.205	606.936	604.679	602.434	600.202	597.983	595.776	593.581	591.398	589.228	587.069	584.922	582.787	580.664	578.552	576.452	574.363	572.286	570.22	568.165	566.121	564.088	562.066	560.055	558.055	556.066	554.087	552.119	550.161	548.214	546.277	544.351	542.434	540.528	538.632	536.745	534.869	533.002	531.146	529.299	527.461
	4.84484	625.678	623.32	620.976	618.645	616.327	614.022	611.73	609.451	607.185	604.931	602.69	600.462	598.246	596.042	593.85	591.67	589.502	587.347	585.203	583.071	580.95	578.841	576.744	574.658	572.583	570.52	568.468	566.426	564.396	562.377	560.369	558.371	556.384	554.408	552.442	550.486	548.542	546.607	544.683	542.768	540.864	538.97	537.086	535.212	533.347	531.493	529.648	527.812
	4.85485	625.898	623.545	621.204	618.876	616.562	614.261	611.972	609.697	607.434	605.183	602.946	600.72	598.507	596.306	594.118	591.941	589.776	587.624	585.483	583.353	581.236	579.13	577.035	574.952	572.88	570.819	568.769	566.731	564.703	562.687	560.681	558.685	556.701	554.727	552.764	550.811	548.868	546.936	545.013	543.101	541.2	539.308	537.426	535.553	533.691	531.839	529.996	528.162
	4.86486	626.119	623.768	621.431	619.107	616.796	614.499	612.213	609.941	607.682	605.434	603.2	600.978	598.768	596.57	594.384	592.211	590.049	587.899	585.761	583.635	581.52	579.417	577.325	575.245	573.175	571.117	569.07	567.034	565.009	562.995	560.992	558.999	557.017	555.045	553.084	551.134	549.193	547.263	545.343	543.434	541.534	539.644	537.764	535.894	534.034	532.183	530.342	528.511
	4.87487	626.338	623.991	621.658	619.337	617.03	614.735	612.454	610.185	607.929	605.685	603.453	601.234	599.028	596.833	594.65	592.48	590.321	588.174	586.039	583.916	581.804	579.703	577.614	575.537	573.47	571.415	569.37	567.337	565.314	563.303	561.302	559.312	557.332	555.363	553.404	551.456	549.518	547.59	545.672	543.765	541.867	539.98	538.102	536.234	534.376	532.527	530.688	528.859
	4.88488	626.556	624.213	621.883	619.567	617.263	614.972	612.693	610.428	608.175	605.934	603.706	601.49	599.287	597.095	594.916	592.748	590.592	588.449	586.316	584.196	582.087	579.989	577.903	575.827	573.764	571.711	569.669	567.638	565.618	563.609	561.611	559.623	557.646	555.679	553.723	551.777	549.841	547.916	546	544.095	542.199	540.314	538.438	536.572	534.716	532.87	531.033	529.205
	4.89489	626.774	624.435	622.108	619.795	617.495	615.207	612.932	610.67	608.42	606.183	603.958	601.745	599.545	597.356	595.18	593.015	590.863	588.722	586.592	584.475	582.368	580.273	578.19	576.118	574.056	572.006	569.967	567.939	565.921	563.915	561.919	559.934	557.959	555.994	554.04	552.097	550.163	548.24	546.327	544.424	542.531	540.647	538.774	536.91	535.056	533.211	531.377	529.551
	4.9049	626.991	624.655	622.333	620.023	617.726	615.441	613.17	610.911	608.665	606.431	604.209	601.999	599.802	597.617	595.443	593.282	591.132	588.994	586.868	584.753	582.649	580.557	578.476	576.407	574.348	572.301	570.264	568.238	566.224	564.22	562.226	560.243	558.271	556.309	554.357	552.416	550.485	548.564	546.653	544.752	542.861	540.98	539.108	537.247	535.395	533.552	531.719	529.896
	4.91491	627.208	624.875	622.556	620.25	617.956	615.675	613.407	611.151	608.908	606.678	604.459	602.253	600.058	597.876	595.706	593.547	591.4	589.265	587.142	585.03	582.929	580.84	578.762	576.695	574.639	572.594	570.56	568.537	566.525	564.523	562.532	560.552	558.582	556.622	554.673	552.734	550.805	548.886	546.978	545.079	543.19	541.311	539.442	537.582	535.732	533.892	532.061	530.239
	4.92492	627.423	625.094	622.779	620.476	618.186	615.908	613.643	611.391	609.151	606.924	604.708	602.505	600.314	598.135	595.967	593.812	591.668	589.536	587.415	585.306	583.208	581.122	579.046	576.982	574.929	572.887	570.855	568.835	566.825	564.826	562.837	560.859	558.892	556.935	554.988	553.051	551.124	549.208	547.301	545.405	543.518	541.641	539.774	537.917	536.069	534.23	532.401	530.582
	4.93493	627.638	625.313	623.001	620.701	618.414	616.14	613.879	611.63	609.393	607.169	604.957	602.757	600.569	598.393	596.228	594.076	591.935	589.805	587.688	585.581	583.486	581.402	579.33	577.268	575.218	573.178	571.149	569.132	567.124	565.128	563.142	561.166	559.201	557.246	555.301	553.367	551.443	549.528	547.624	545.73	543.845	541.97	540.105	538.25	536.404	534.568	532.741	530.923
	4.94494	627.852	625.531	623.222	620.926	618.643	616.372	614.114	611.868	609.635	607.413	605.204	603.008	600.823	598.649	596.488	594.339	592.201	590.074	587.959	585.856	583.763	581.682	579.613	577.554	575.506	573.469	571.443	569.427	567.423	565.428	563.445	561.472	559.509	557.556	555.614	553.682	551.76	549.848	547.946	546.054	544.171	542.299	540.436	538.582	536.739	534.904	533.079	531.264
	4.95495	628.066	625.747	623.442	621.15	618.87	616.603	614.348	612.105	609.875	607.657	605.451	603.257	601.076	598.906	596.747	594.601	592.466	590.342	588.23	586.129	584.04	581.962	579.894	577.838	575.793	573.759	571.735	569.722	567.72	565.728	563.747	561.776	559.816	557.866	555.926	553.996	552.076	550.167	548.267	546.377	544.496	542.626	540.765	538.914	537.072	535.24	533.417	531.603
	4.96496	628.278	625.964	623.662	621.373	619.096	616.832	614.581	612.342	610.115	607.9	605.697	603.507	601.328	599.161	597.005	594.862	592.73	590.609	588.5	586.402	584.315	582.24	580.175	578.122	576.079	574.047	572.026	570.016	568.016	566.027	564.048	562.08	560.122	558.174	556.237	554.309	552.392	550.484	548.587	546.699	544.821	542.952	541.093	539.244	537.404	535.574	533.753	531.942
	4.97497	628.49	626.179	623.881	621.595	619.322	617.062	614.813	612.577	610.354	608.142	605.943	603.755	601.579	599.415	597.263	595.122	592.993	590.875	588.769	586.674	584.59	582.517	580.455	578.404	576.364	574.335	572.317	570.309	568.312	566.325	564.349	562.383	560.427	558.482	556.547	554.621	552.706	550.801	548.905	547.02	545.144	543.277	541.421	539.574	537.736	535.908	534.089	532.279
	4.98498	628.702	626.394	624.099	621.817	619.547	617.29	615.045	612.812	610.592	608.383	606.187	604.002	601.83	599.669	597.519	595.382	593.255	591.141	589.037	586.945	584.863	582.793	580.734	578.686	576.649	574.622	572.606	570.601	568.606	566.622	564.648	562.685	560.732	558.788	556.855	554.933	553.02	551.116	549.223	547.34	545.466	543.602	541.747	539.902	538.066	536.24	534.423	532.615
	4.99499	628.912	626.608	624.317	622.038	619.772	617.518	615.276	613.046	610.829	608.624	606.431	604.249	602.08	599.922	597.775	595.64	593.517	591.405	589.304	587.215	585.136	583.069	581.013	578.967	576.932	574.908	572.895	570.892	568.9	566.918	564.947	562.986	561.035	559.094	557.163	555.243	553.332	551.431	549.54	547.659	545.787	543.925	542.072	540.229	538.396	536.571	534.756	532.951
	5.00501	629.122	626.821	624.533	622.258	619.995	617.744	615.506	613.28	611.066	608.864	606.673	604.495	602.328	600.173	598.03	595.898	593.778	591.669	589.571	587.484	585.408	583.344	581.29	579.247	577.215	575.193	573.183	571.183	569.193	567.213	565.244	563.286	561.337	559.399	557.47	555.552	553.643	551.745	549.856	547.977	546.107	544.247	542.397	540.556	538.724	536.902	535.089	533.285
	5.01502	629.331	627.034	624.75	622.478	620.218	617.971	615.735	613.512	611.302	609.103	606.915	604.74	602.577	600.425	598.284	596.155	594.038	591.931	589.836	587.752	585.679	583.617	581.566	579.526	577.497	575.478	573.47	571.472	569.485	567.508	565.541	563.585	561.639	559.702	557.776	555.86	553.954	552.058	550.171	548.294	546.426	544.569	542.72	540.881	539.052	537.231	535.42	533.618
	5.02503	629.54	627.246	624.965	622.696	620.44	618.196	615.964	613.744	611.537	609.341	607.157	604.984	602.824	600.675	598.537	596.411	594.297	592.193	590.101	588.02	585.949	583.89	581.842	579.804	577.777	575.761	573.755	571.76	569.775	567.801	565.837	563.883	561.939	560.005	558.081	556.168	554.264	552.369	550.485	548.61	546.745	544.889	543.043	541.206	539.378	537.56	535.751	533.951
	5.03504	629.748	627.457	625.18	622.914	620.661	618.421	616.192	613.975	611.771	609.578	607.397	605.228	603.07	600.924	598.79	596.667	594.555	592.454	590.365	588.286	586.219	584.162	582.117	580.082	578.057	576.044	574.04	572.048	570.065	568.093	566.132	564.18	562.239	560.307	558.386	556.474	554.572	552.68	550.798	548.925	547.062	545.208	543.364	541.529	539.704	537.887	536.08	534.282
	5.04505	629.955	627.668	625.394	623.132	620.882	618.644	616.419	614.206	612.004	609.815	607.637	605.471	603.316	601.173	599.041	596.921	594.812	592.714	590.628	588.552	586.487	584.433	582.39	580.358	578.336	576.325	574.325	572.334	570.354	568.385	566.426	564.476	562.537	560.608	558.689	556.779	554.88	552.99	551.11	549.239	547.378	545.527	543.684	541.852	540.028	538.214	536.408	534.612
	5.05506	630.161	627.878	625.607	623.348	621.102	618.868	616.645	614.435	612.237	610.05	607.876	605.713	603.561	601.421	599.292	597.175	595.069	592.974	590.89	588.817	586.755	584.704	582.663	580.634	578.614	576.606	574.608	572.62	570.643	568.676	566.719	564.772	562.835	560.908	558.991	557.084	555.187	553.299	551.421	549.553	547.694	545.844	544.004	542.173	540.352	538.539	536.736	534.942
	5.06507	630.367	628.087	625.819	623.564	621.321	619.09	616.871	614.664	612.469	610.286	608.114	605.954	603.805	601.668	599.542	597.428	595.324	593.232	591.151	589.081	587.022	584.973	582.935	580.908	578.892	576.886	574.89	572.905	570.93	568.965	567.011	565.066	563.132	561.207	559.292	557.388	555.492	553.607	551.731	549.865	548.008	546.161	544.322	542.494	540.674	538.864	537.062	535.27
	5.07508	630.572	628.295	626.031	623.779	621.539	619.312	617.096	614.892	612.7	610.52	608.351	606.194	604.049	601.914	599.792	597.68	595.579	593.49	591.412	589.344	587.288	585.242	583.207	581.182	579.168	577.165	575.172	573.189	571.216	569.254	567.302	565.36	563.428	561.505	559.593	557.69	555.797	553.914	552.04	550.176	548.321	546.476	544.64	542.813	540.996	539.187	537.388	535.598
	5.08509	630.776	628.503	626.242	623.994	621.757	619.533	617.32	615.119	612.931	610.753	608.588	606.434	604.291	602.16	600.04	597.931	595.834	593.747	591.671	589.607	587.553	585.509	583.477	581.455	579.444	577.443	575.452	573.472	571.502	569.542	567.592	565.652	563.722	561.803	559.892	557.992	556.101	554.22	552.349	550.487	548.634	546.791	544.957	543.132	541.316	539.51	537.712	535.924
	5.0951	630.98	628.71	626.453	624.207	621.974	619.753	617.544	615.346	613.16	610.986	608.824	606.673	604.533	602.405	600.288	598.182	596.087	594.003	591.93	589.868	587.817	585.776	583.747	581.727	579.718	577.72	575.732	573.754	571.786	569.829	567.881	565.944	564.017	562.099	560.191	558.293	556.404	554.525	552.656	550.796	548.945	547.104	545.272	543.45	541.636	539.832	538.036	536.25
	5.10511	631.183	628.917	626.663	624.42	622.191	619.972	617.766	615.572	613.389	611.218	609.059	606.911	604.774	602.649	600.534	598.431	596.339	594.258	592.188	590.129	588.08	586.042	584.015	581.998	579.992	577.996	576.011	574.035	572.07	570.115	568.17	566.235	564.31	562.394	560.489	558.593	556.706	554.83	552.962	551.105	549.256	547.417	545.587	543.766	541.955	540.152	538.359	536.574
	5.11512	631.385	629.122	626.872	624.633	622.406	620.191	617.988	615.797	613.618	611.45	609.293	607.148	605.014	602.892	600.78	598.68	596.591	594.513	592.445	590.389	588.343	586.308	584.283	582.269	580.265	578.272	576.289	574.316	572.353	570.4	568.458	566.525	564.602	562.689	560.785	558.892	557.008	555.133	553.268	551.412	549.566	547.729	545.901	544.082	542.273	540.472	538.68	536.898
	5.12513	631.587	629.328	627.08	624.845	622.621	620.409	618.21	616.021	613.845	611.68	609.527	607.384	605.254	603.134	601.026	598.928	596.842	594.766	592.702	590.648	588.605	586.572	584.55	582.538	580.537	578.546	576.566	574.595	572.635	570.685	568.744	566.814	564.893	562.982	561.081	559.19	557.308	555.435	553.572	551.719	549.875	548.04	546.214	544.397	542.589	540.791	539.001	537.22
	5.13514	631.788	629.532	627.288	625.056	622.835	620.627	618.43	616.245	614.072	611.91	609.759	607.62	605.492	603.376	601.27	599.176	597.092	595.019	592.957	590.906	588.866	586.836	584.816	582.807	580.809	578.82	576.842	574.874	572.916	570.968	569.03	567.102	565.184	563.275	561.376	559.487	557.607	555.737	553.876	552.025	550.182	548.349	546.526	544.711	542.905	541.109	539.321	537.542
	5.14515	631.989	629.736	627.495	625.266	623.049	620.844	618.65	616.468	614.298	612.139	609.991	607.855	605.73	603.617	601.514	599.422	597.341	595.271	593.212	591.164	589.126	587.098	585.082	583.075	581.079	579.093	577.117	575.152	573.196	571.251	569.315	567.389	565.473	563.567	561.67	559.783	557.906	556.038	554.179	552.329	550.489	548.658	546.837	545.024	543.22	541.425	539.64	537.863
	5.15516	632.188	629.939	627.701	625.475	623.262	621.06	618.869	616.69	614.523	612.367	610.223	608.09	605.968	603.857	601.757	599.668	597.59	595.523	593.466	591.42	589.385	587.36	585.346	583.342	581.349	579.365	577.392	575.429	573.476	571.532	569.599	567.676	565.762	563.858	561.964	560.079	558.203	556.337	554.481	552.633	550.795	548.966	547.147	545.336	543.534	541.741	539.958	538.182
	5.16517	632.388	630.141	627.907	625.684	623.474	621.275	619.088	616.912	614.748	612.595	610.453	608.323	606.204	604.096	601.999	599.913	597.838	595.773	593.719	591.676	589.644	587.621	585.61	583.608	581.617	579.636	577.666	575.705	573.754	571.813	569.882	567.961	566.05	564.148	562.256	560.373	558.5	556.636	554.782	552.936	551.1	549.274	547.456	545.647	543.847	542.057	540.275	538.501
	5.17518	632.586	630.343	628.112	625.893	623.685	621.49	619.305	617.133	614.972	612.822	610.683	608.556	606.44	604.335	602.24	600.157	598.085	596.023	593.972	591.931	589.901	587.882	585.873	583.874	581.885	579.907	577.938	575.98	574.032	572.093	570.165	568.246	566.337	564.437	562.547	560.667	558.796	556.934	555.082	553.239	551.405	549.58	547.764	545.957	544.16	542.371	540.591	538.819
	5.18519	632.784	630.544	628.316	626.1	623.896	621.703	619.522	617.353	615.195	613.048	610.912	608.788	606.675	604.572	602.481	600.4	598.331	596.272	594.223	592.185	590.158	588.141	586.135	584.138	582.152	580.176	578.211	576.255	574.309	572.373	570.446	568.53	566.623	564.726	562.838	560.959	559.091	557.231	555.381	553.54	551.708	549.885	548.071	546.267	544.471	542.684	540.906	539.136
	5.1952	632.981	630.745	628.52	626.307	624.106	621.917	619.739	617.572	615.417	613.273	611.141	609.019	606.909	604.809	602.721	600.643	598.576	596.52	594.474	592.439	590.414	588.4	586.396	584.402	582.419	580.445	578.482	576.528	574.585	572.651	570.727	568.813	566.908	565.013	563.127	561.251	559.385	557.527	555.679	553.84	552.01	550.19	548.378	546.575	544.781	542.996	541.22	539.452
	5.20521	633.178	630.944	628.723	626.514	624.316	622.129	619.954	617.791	615.639	613.498	611.368	609.25	607.142	605.046	602.96	600.885	598.821	596.767	594.724	592.692	590.67	588.658	586.656	584.665	582.684	580.713	578.752	576.801	574.86	572.928	571.007	569.095	567.192	565.3	563.416	561.542	559.678	557.822	555.976	554.14	552.312	550.493	548.683	546.883	545.091	543.307	541.533	539.767
	5.21522	633.373	631.144	628.926	626.719	624.524	622.341	620.169	618.009	615.86	613.722	611.595	609.48	607.375	605.281	603.198	601.126	599.065	597.014	594.973	592.944	590.924	588.915	586.916	584.927	582.949	580.98	579.022	577.073	575.134	573.205	571.286	569.376	567.476	565.585	563.704	561.832	559.97	558.117	556.273	554.438	552.612	550.796	548.988	547.189	545.399	543.618	541.845	540.082
	5.22523	633.569	631.342	629.127	626.924	624.732	622.552	620.384	618.226	616.08	613.945	611.822	609.709	607.607	605.516	603.436	601.367	599.308	597.26	595.222	593.195	591.178	589.171	587.175	585.189	583.213	581.246	579.29	577.344	575.408	573.481	571.564	569.656	567.759	565.87	563.991	562.122	560.261	558.41	556.569	554.736	552.912	551.097	549.292	547.495	545.707	543.927	542.157	540.395
	5.23524	633.763	631.54	629.328	627.128	624.94	622.763	620.597	618.443	616.3	614.168	612.047	609.937	607.838	605.75	603.673	601.606	599.55	597.505	595.47	593.445	591.431	589.427	587.433	585.449	583.476	581.512	579.558	577.614	575.68	573.756	571.841	569.936	568.04	566.154	564.277	562.41	560.552	558.703	556.863	555.033	553.211	551.398	549.595	547.8	546.014	544.236	542.467	540.707
	5.24525	633.957	631.737	629.529	627.332	625.147	622.973	620.81	618.659	616.519	614.39	612.272	610.165	608.069	605.984	603.909	601.845	599.792	597.749	595.717	593.695	591.683	589.681	587.69	585.709	583.738	581.777	579.825	577.884	575.952	574.03	572.118	570.215	568.321	566.437	564.563	562.698	560.842	558.995	557.157	555.328	553.509	551.698	549.896	548.104	546.319	544.544	542.777	541.019
	5.25526	634.151	631.934	629.729	627.535	625.353	623.182	621.023	618.874	616.737	614.611	612.496	610.392	608.299	606.216	604.144	602.083	600.033	597.992	595.963	593.943	591.934	589.935	587.947	585.968	583.999	582.04	580.092	578.152	576.223	574.303	572.393	570.493	568.601	566.72	564.847	562.984	561.13	559.286	557.45	555.624	553.806	551.997	550.197	548.407	546.624	544.851	543.086	541.33
	5.26527	634.344	632.13	629.928	627.737	625.558	623.391	621.234	619.089	616.955	614.832	612.719	610.618	608.528	606.448	604.379	602.321	600.273	598.235	596.208	594.191	592.185	590.189	588.202	586.226	584.26	582.303	580.357	578.42	576.493	574.576	572.668	570.77	568.881	567.001	565.131	563.27	561.418	559.576	557.742	555.918	554.102	552.295	550.498	548.709	546.928	545.157	543.394	541.639
	5.27528	634.536	632.325	630.127	627.939	625.763	623.598	621.445	619.303	617.172	615.051	612.942	610.844	608.756	606.679	604.613	602.557	600.512	598.477	596.453	594.439	592.435	590.441	588.457	586.483	584.52	582.566	580.622	578.687	576.763	574.847	572.942	571.046	569.159	567.282	565.414	563.555	561.705	559.865	558.033	556.211	554.397	552.593	550.797	549.01	547.232	545.462	543.701	541.948
	5.28529	634.727	632.52	630.324	628.14	625.967	623.806	621.655	619.516	617.388	615.27	613.164	611.069	608.984	606.91	604.846	602.793	600.751	598.719	596.697	594.685	592.684	590.693	588.711	586.74	584.779	582.827	580.885	578.953	577.031	575.118	573.215	571.321	569.437	567.562	565.696	563.839	561.992	560.153	558.324	556.503	554.692	552.889	551.095	549.31	547.534	545.766	544.007	542.256
	5.2953	634.918	632.714	630.522	628.341	626.171	624.012	621.865	619.729	617.603	615.489	613.385	611.293	609.211	607.139	605.079	603.028	600.989	598.959	596.94	594.931	592.932	590.943	588.965	586.996	585.037	583.088	581.149	579.219	577.299	575.388	573.487	571.596	569.714	567.841	565.977	564.122	562.277	560.441	558.613	556.795	554.986	553.185	551.393	549.61	547.835	546.069	544.312	542.563
	5.30531	635.109	632.908	630.718	628.54	626.374	624.218	622.074	619.94	617.818	615.707	613.606	611.516	609.437	607.369	605.31	603.263	601.226	599.199	597.182	595.176	593.18	591.193	589.217	587.251	585.294	583.348	581.411	579.483	577.566	575.658	573.759	571.869	569.989	568.119	566.257	564.405	562.562	560.727	558.902	557.086	555.278	553.48	551.69	549.908	548.136	546.372	544.616	542.869
	5.31532	635.298	633.101	630.915	628.74	626.576	624.423	622.282	620.152	618.032	615.924	613.826	611.739	609.663	607.597	605.542	603.497	601.462	599.438	597.424	595.42	593.427	591.443	589.469	587.505	585.551	583.607	581.672	579.747	577.832	575.926	574.029	572.142	570.265	568.396	566.537	564.686	562.845	561.013	559.19	557.376	555.57	553.773	551.986	550.206	548.435	546.673	544.92	543.174
	5.32533	635.488	633.293	631.11	628.938	626.778	624.628	622.49	620.362	618.246	616.14	614.045	611.961	609.887	607.824	605.772	603.73	601.698	599.676	597.665	595.664	593.673	591.691	589.72	587.759	585.807	583.865	581.933	580.01	578.097	576.194	574.299	572.415	570.539	568.673	566.815	564.967	563.128	561.298	559.477	557.665	555.861	554.067	552.28	550.503	548.734	546.974	545.222	543.479
	5.33534	635.676	633.485	631.305	629.136	626.979	624.832	622.697	620.572	618.459	616.356	614.264	612.182	610.112	608.051	606.002	603.962	601.933	599.914	597.905	595.907	593.918	591.939	589.97	588.011	586.062	584.123	582.193	580.273	578.362	576.46	574.568	572.686	570.812	568.948	567.093	565.247	563.41	561.582	559.763	557.953	556.151	554.359	552.575	550.799	549.032	547.274	545.524	543.782
	5.34535	635.864	633.676	631.499	629.333	627.179	625.035	622.903	620.781	618.671	616.571	614.482	612.403	610.335	608.278	606.23	604.194	602.167	600.151	598.145	596.149	594.162	592.186	590.22	588.263	586.317	584.38	582.452	580.534	578.626	576.726	574.837	572.956	571.085	569.223	567.37	565.526	563.691	561.866	560.048	558.24	556.441	554.65	552.868	551.094	549.329	547.573	545.825	544.085
	5.35536	636.051	633.866	631.693	629.53	627.379	625.238	623.109	620.99	618.882	616.785	614.699	612.623	610.558	608.503	606.459	604.425	602.401	600.387	598.383	596.39	594.406	592.433	590.469	588.515	586.57	584.636	582.71	580.795	578.889	576.992	575.104	573.226	571.357	569.497	567.646	565.805	563.972	562.148	560.333	558.527	556.729	554.94	553.16	551.389	549.626	547.871	546.125	544.387
	5.36537	636.238	634.056	631.886	629.726	627.578	625.44	623.314	621.198	619.093	616.999	614.915	612.843	610.78	608.728	606.686	604.655	602.634	600.622	598.621	596.63	594.649	592.678	590.717	588.765	586.823	584.891	582.968	581.055	579.151	577.256	575.371	573.495	571.628	569.77	567.922	566.082	564.251	562.43	560.617	558.812	557.017	555.23	553.452	551.682	549.921	548.168	546.424	544.688
	5.37538	636.424	634.246	632.078	629.922	627.776	625.642	623.518	621.405	619.303	617.212	615.131	613.061	611.001	608.952	606.913	604.884	602.866	600.857	598.859	596.87	594.892	592.923	590.964	589.015	587.075	585.145	583.225	581.314	579.412	577.52	575.637	573.763	571.898	570.043	568.196	566.359	564.53	562.71	560.9	559.097	557.304	555.519	553.743	551.975	550.216	548.465	546.722	544.988
	5.38539	636.61	634.434	632.27	630.116	627.974	625.843	623.722	621.612	619.513	617.424	615.347	613.279	611.222	609.176	607.139	605.113	603.097	601.091	599.095	597.109	595.133	593.167	591.211	589.264	587.327	585.399	583.481	581.572	579.673	577.783	575.902	574.03	572.168	570.315	568.47	566.635	564.808	562.99	561.182	559.381	557.59	555.807	554.033	552.267	550.509	548.76	547.02	545.287
	5.3954	636.795	634.622	632.461	630.311	628.171	626.043	623.925	621.818	619.722	617.636	615.561	613.496	611.442	609.398	607.365	605.341	603.328	601.324	599.331	597.348	595.374	593.41	591.456	589.512	587.577	585.652	583.736	581.83	579.933	578.045	576.166	574.297	572.437	570.585	568.743	566.91	565.085	563.27	561.463	559.665	557.875	556.094	554.322	552.558	550.802	549.055	547.316	545.586
	5.40541	636.979	634.81	632.652	630.504	628.368	626.242	624.128	622.024	619.93	617.847	615.775	613.713	611.662	609.62	607.589	605.569	603.558	601.557	599.566	597.585	595.614	593.653	591.701	589.759	587.827	585.904	583.991	582.086	580.192	578.306	576.43	574.563	572.705	570.855	569.015	567.184	565.362	563.548	561.743	559.947	558.159	556.38	554.61	552.848	551.094	549.349	547.612	545.883
	5.41542	637.163	634.997	632.842	630.697	628.564	626.441	624.329	622.228	620.138	618.058	615.988	613.929	611.88	609.842	607.813	605.795	603.787	601.789	599.801	597.822	595.854	593.895	591.946	590.006	588.076	586.156	584.244	582.343	580.45	578.567	576.693	574.828	572.972	571.125	569.287	567.458	565.637	563.826	562.023	560.229	558.443	556.666	554.897	553.137	551.385	549.642	547.907	546.18
	5.42543	637.347	635.183	633.031	630.89	628.759	626.64	624.531	622.432	620.345	618.268	616.201	614.144	612.098	610.063	608.037	606.021	604.016	602.02	600.034	598.059	596.093	594.136	592.189	590.252	588.324	586.406	584.497	582.598	580.708	578.827	576.955	575.092	573.238	571.393	569.557	567.73	565.912	564.102	562.302	560.509	558.726	556.951	555.184	553.426	551.676	549.934	548.201	546.476
	5.43544	637.529	635.369	633.22	631.082	628.954	626.837	624.731	622.636	620.551	618.477	616.413	614.359	612.316	610.283	608.26	606.247	604.244	602.251	600.267	598.294	596.331	594.377	592.432	590.497	588.572	586.656	584.75	582.852	580.964	579.086	577.216	575.355	573.504	571.661	569.827	568.002	566.186	564.378	562.58	560.789	559.008	557.234	555.47	553.713	551.965	550.226	548.494	546.771
	5.44545	637.712	635.554	633.408	631.273	629.148	627.035	624.931	622.839	620.757	618.685	616.624	614.573	612.533	610.502	608.482	606.471	604.471	602.48	600.5	598.529	596.568	594.616	592.674	590.742	588.819	586.905	585.001	583.106	581.22	579.344	577.476	575.618	573.768	571.928	570.096	568.273	566.459	564.654	562.857	561.069	559.289	557.518	555.755	554	552.254	550.516	548.787	547.065
	5.45546	637.893	635.739	633.596	631.463	629.342	627.231	625.131	623.041	620.962	618.893	616.835	614.787	612.749	610.721	608.703	606.695	604.697	602.71	600.731	598.763	596.804	594.855	592.916	590.986	589.065	587.154	585.252	583.359	581.476	579.601	577.736	575.88	574.032	572.194	570.364	568.544	566.731	564.928	563.133	561.347	559.569	557.8	556.039	554.286	552.542	550.806	549.078	547.358
	5.46547	638.074	635.923	633.783	631.654	629.535	627.427	625.33	623.243	621.166	619.1	617.045	614.999	612.964	610.939	608.924	606.919	604.923	602.938	600.962	598.997	597.04	595.094	593.156	591.229	589.311	587.402	585.502	583.612	581.73	579.858	577.995	576.141	574.296	572.459	570.632	568.813	567.003	565.202	563.409	561.624	559.849	558.081	556.322	554.572	552.829	551.095	549.369	547.651
	5.47548	638.255	636.107	633.969	631.843	629.727	627.622	625.528	623.444	621.37	619.307	617.254	615.211	613.179	611.156	609.144	607.141	605.149	603.166	601.193	599.229	597.275	595.331	593.396	591.471	589.555	587.649	585.751	583.863	581.984	580.114	578.253	576.401	574.558	572.724	570.899	569.082	567.274	565.474	563.684	561.901	560.127	558.362	556.605	554.856	553.115	551.383	549.659	547.943
	5.48549	638.435	636.29	634.155	632.032	629.919	627.817	625.725	623.644	621.573	619.513	617.463	615.423	613.393	611.373	609.363	607.363	605.373	603.393	601.422	599.461	597.51	595.568	593.636	591.713	589.799	587.895	586	584.114	582.237	580.369	578.511	576.661	574.82	572.988	571.165	569.35	567.544	565.746	563.958	562.177	560.405	558.642	556.887	555.14	553.401	551.67	549.948	548.234
	5.4955	638.614	636.472	634.341	632.22	630.11	628.011	625.922	623.844	621.776	619.718	617.671	615.634	613.606	611.589	609.582	607.585	605.597	603.619	601.651	599.693	597.744	595.804	593.874	591.954	590.043	588.141	586.248	584.364	582.49	580.624	578.767	576.92	575.081	573.251	571.43	569.617	567.813	566.018	564.231	562.452	560.682	558.921	557.168	555.422	553.686	551.957	550.236	548.524
	5.50551	638.793	636.654	634.526	632.408	630.301	628.205	626.119	624.043	621.978	619.923	617.878	615.844	613.819	611.805	609.8	607.805	605.82	603.845	601.879	599.923	597.977	596.04	594.112	592.194	590.285	588.385	586.495	584.613	582.741	580.878	579.023	577.178	575.341	573.513	571.694	569.884	568.082	566.288	564.503	562.727	560.959	559.199	557.448	555.704	553.969	552.243	550.524	548.813
	5.51552	638.971	636.835	634.71	632.595	630.491	628.398	626.315	624.242	622.179	620.127	618.085	616.053	614.031	612.019	610.017	608.025	606.043	604.07	602.107	600.153	598.209	596.275	594.349	592.434	590.527	588.63	586.741	584.862	582.992	581.131	579.279	577.435	575.601	573.775	571.958	570.149	568.349	566.558	564.775	563.001	561.234	559.477	557.727	555.986	554.253	552.527	550.81	549.101
	5.52553	639.149	637.016	634.893	632.782	630.681	628.59	626.51	624.44	622.38	620.331	618.291	616.262	614.243	612.234	610.234	608.244	606.265	604.294	602.334	600.383	598.441	596.509	594.586	592.672	590.768	588.873	586.987	585.11	583.242	581.383	579.533	577.692	575.859	574.036	572.221	570.414	568.616	566.827	565.046	563.273	561.509	559.753	558.006	556.266	554.535	552.812	551.096	549.389
	5.53554	639.326	637.196	635.077	632.968	630.87	628.782	626.704	624.637	622.58	620.534	618.497	616.47	614.454	612.447	610.45	608.463	606.486	604.518	602.56	600.611	598.672	596.742	594.822	592.91	591.008	589.116	587.232	585.357	583.492	581.635	579.787	577.948	576.117	574.296	572.483	570.678	568.882	567.095	565.316	563.546	561.783	560.029	558.283	556.546	554.816	553.095	551.381	549.676
	5.54555	639.502	637.375	635.259	633.153	631.058	628.973	626.898	624.834	622.78	620.736	618.702	616.678	614.664	612.66	610.666	608.681	606.706	604.741	602.785	600.839	598.902	596.975	595.057	593.148	591.248	589.358	587.476	585.604	583.74	581.886	580.04	578.203	576.375	574.555	572.744	570.942	569.148	567.363	565.586	563.817	562.057	560.304	558.56	556.825	555.097	553.377	551.666	549.962
	5.55556	639.679	637.555	635.441	633.338	631.246	629.164	627.092	625.03	622.979	620.938	618.906	616.885	614.874	612.872	610.881	608.899	606.926	604.963	603.01	601.066	599.132	597.207	595.291	593.385	591.487	589.599	587.72	585.85	583.988	582.136	580.292	578.457	576.631	574.814	573.005	571.204	569.413	567.629	565.854	564.087	562.329	560.579	558.837	557.103	555.377	553.659	551.949	550.247
	5.56557	639.854	637.733	635.623	633.523	631.433	629.354	627.285	625.226	623.177	621.139	619.11	617.092	615.083	613.084	611.095	609.115	607.145	605.185	603.234	601.293	599.361	597.438	595.525	593.621	591.726	589.84	587.963	586.095	584.235	582.385	580.544	578.711	576.887	575.072	573.265	571.466	569.677	567.895	566.122	564.357	562.601	560.852	559.112	557.38	555.656	553.94	552.232	550.532
	5.57558	640.029	637.911	635.803	633.706	631.62	629.543	627.477	625.421	623.375	621.339	619.313	617.297	615.291	613.295	611.308	609.331	607.364	605.406	603.458	601.519	599.589	597.669	595.758	593.856	591.963	590.079	588.205	586.339	584.482	582.634	580.795	578.964	577.142	575.329	573.524	571.728	569.94	568.16	566.389	564.626	562.872	561.125	559.387	557.657	555.935	554.22	552.514	550.816
	5.58559	640.204	638.088	635.984	633.89	631.806	629.732	627.669	625.615	623.572	621.539	619.516	617.502	615.499	613.505	611.521	609.547	607.582	605.627	603.681	601.744	599.817	597.899	595.99	594.091	592.2	590.319	588.446	586.583	584.728	582.882	581.045	579.216	577.396	575.585	573.782	571.988	570.202	568.425	566.655	564.895	563.142	561.397	559.661	557.932	556.212	554.5	552.795	551.099
	5.5956	640.378	638.265	636.164	634.072	631.991	629.92	627.86	625.809	623.769	621.738	619.718	617.707	615.706	613.715	611.733	609.762	607.799	605.846	603.903	601.969	600.044	598.128	596.222	594.325	592.436	590.557	588.687	586.826	584.973	583.129	581.294	579.468	577.65	575.841	574.04	572.248	570.464	568.688	566.921	565.162	563.411	561.669	559.934	558.207	556.489	554.778	553.076	551.381
	5.60561	640.551	638.442	636.343	634.254	632.176	630.108	628.05	626.002	623.965	621.937	619.919	617.911	615.913	613.924	611.945	609.976	608.016	606.065	604.124	602.193	600.27	598.357	596.453	594.558	592.672	590.795	588.927	587.068	585.217	583.376	581.543	579.719	577.903	576.096	574.297	572.507	570.725	568.951	567.186	565.429	563.68	561.939	560.206	558.482	556.765	555.056	553.355	551.662
	5.61562	640.724	638.617	636.522	634.436	632.36	630.295	628.24	626.195	624.16	622.135	620.12	618.114	616.119	614.133	612.156	610.189	608.232	606.284	604.345	602.416	600.496	598.585	596.683	594.791	592.907	591.032	589.166	587.309	585.461	583.622	581.791	579.969	578.155	576.35	574.553	572.765	570.985	569.213	567.45	565.695	563.948	562.209	560.478	558.755	557.04	555.333	553.634	551.943
	5.62563	640.896	638.793	636.7	634.617	632.544	630.482	628.43	626.387	624.355	622.333	620.32	618.317	616.324	614.34	612.367	610.402	608.447	606.502	604.566	602.639	600.721	598.812	596.913	595.022	593.141	591.269	589.405	587.55	585.704	583.867	582.038	580.218	578.406	576.603	574.809	573.022	571.244	569.475	567.713	565.96	564.215	562.478	560.749	559.028	557.315	555.61	553.912	552.223
	5.63564	641.068	638.968	636.877	634.797	632.728	630.668	628.618	626.579	624.549	622.529	620.519	618.519	616.529	614.548	612.576	610.614	608.662	606.719	604.785	602.861	600.945	599.039	597.142	595.254	593.375	591.504	589.643	587.79	585.946	584.111	582.285	580.467	578.657	576.856	575.063	573.279	571.503	569.736	567.976	566.225	564.482	562.746	561.019	559.3	557.589	555.885	554.19	552.502
	5.64565	641.239	639.142	637.054	634.977	632.91	630.854	628.807	626.77	624.743	622.726	620.718	618.721	616.733	614.754	612.786	610.826	608.876	606.935	605.004	603.082	601.169	599.265	597.37	595.484	593.607	591.739	589.88	588.03	586.188	584.355	582.53	580.715	578.907	577.108	575.318	573.535	571.761	569.996	568.238	566.489	564.747	563.014	561.289	559.571	557.862	556.16	554.466	552.78
	5.65566	641.41	639.315	637.231	635.157	633.093	631.038	628.994	626.96	624.936	622.922	620.917	618.922	616.936	614.96	612.994	611.037	609.09	607.151	605.222	603.303	601.392	599.49	597.598	595.714	593.84	591.974	590.117	588.269	586.429	584.598	582.776	580.962	579.156	577.359	575.571	573.791	572.019	570.255	568.499	566.752	565.012	563.281	561.557	559.842	558.134	556.434	554.742	553.057
	5.66567	641.581	639.489	637.407	635.336	633.274	631.223	629.182	627.15	625.128	623.117	621.115	619.122	617.139	615.166	613.202	611.248	609.303	607.367	605.44	603.523	601.614	599.715	597.825	595.944	594.071	592.208	590.353	588.507	586.669	584.84	583.02	581.208	579.405	577.61	575.824	574.045	572.275	570.513	568.76	567.014	565.276	563.547	561.825	560.111	558.405	556.707	555.017	553.334
	5.67568	641.75	639.661	637.583	635.514	633.455	631.407	629.368	627.339	625.32	623.311	621.312	619.322	617.342	615.371	613.409	611.457	609.515	607.581	605.657	603.742	601.836	599.939	598.051	596.172	594.302	592.441	590.588	588.744	586.909	585.082	583.264	581.454	579.653	577.86	576.075	574.299	572.531	570.771	569.019	567.276	565.54	563.812	562.092	560.38	558.676	556.98	555.291	553.61
	5.68569	641.92	639.834	637.758	635.692	633.636	631.59	629.554	627.528	625.512	623.505	621.508	619.521	617.543	615.575	613.616	611.667	609.726	607.795	605.874	603.961	602.057	600.163	598.277	596.4	594.532	592.673	590.823	588.981	587.148	585.323	583.507	581.699	579.9	578.109	576.327	574.552	572.786	571.028	569.278	567.536	565.803	564.077	562.359	560.649	558.946	557.252	555.565	553.886
	5.6957	642.088	640.005	637.932	635.869	633.816	631.773	629.74	627.716	625.703	623.699	621.704	619.72	617.744	615.779	613.822	611.875	609.937	608.009	606.089	604.179	602.278	600.385	598.502	596.628	594.762	592.905	591.057	589.217	587.386	585.563	583.749	581.944	580.147	578.358	576.577	574.805	573.041	571.285	569.537	567.797	566.065	564.341	562.624	560.916	559.216	557.523	555.838	554.16
	5.70571	642.257	640.176	638.106	636.046	633.995	631.955	629.925	627.904	625.893	623.892	621.9	619.918	617.945	615.982	614.028	612.083	610.148	608.222	606.305	604.397	602.498	600.608	598.726	596.854	594.991	593.136	591.29	589.452	587.623	585.803	583.991	582.188	580.392	578.606	576.827	575.057	573.294	571.54	569.794	568.056	566.326	564.604	562.889	561.183	559.484	557.793	556.11	554.434
	5.71572	642.425	640.347	638.279	636.222	634.174	632.137	630.109	628.091	626.083	624.084	622.095	620.115	618.145	616.184	614.233	612.291	610.358	608.434	606.519	604.614	602.717	600.829	598.95	597.08	595.219	593.366	591.522	589.687	587.86	586.042	584.232	582.431	580.638	578.853	577.076	575.308	573.547	571.795	570.051	568.315	566.587	564.866	563.154	561.449	559.752	558.063	556.381	554.707
	5.72573	642.592	640.517	638.452	636.398	634.353	632.318	630.293	628.277	626.272	624.276	622.289	620.312	618.344	616.386	614.437	612.497	610.567	608.645	606.733	604.83	602.935	601.05	599.173	597.306	595.446	593.596	591.754	589.921	588.097	586.28	584.473	582.673	580.882	579.099	577.325	575.558	573.8	572.049	570.307	568.573	566.846	565.128	563.417	561.714	560.019	558.331	556.652	554.979
	5.73574	642.759	640.687	638.625	636.573	634.531	632.499	630.476	628.463	626.46	624.467	622.483	620.508	618.543	616.587	614.641	612.704	610.775	608.856	606.946	605.045	603.153	601.27	599.396	597.53	595.673	593.825	591.986	590.155	588.332	586.518	584.712	582.915	581.126	579.345	577.572	575.808	574.051	572.303	570.563	568.83	567.106	565.389	563.68	561.979	560.285	558.6	556.921	555.251
	5.74575	642.925	640.856	638.797	636.747	634.708	632.679	630.659	628.649	626.648	624.657	622.676	620.704	618.741	616.788	614.844	612.909	610.983	609.067	607.159	605.26	603.371	601.49	599.618	597.754	595.9	594.054	592.216	590.387	588.567	586.755	584.951	583.156	581.369	579.59	577.819	576.057	574.302	572.556	570.817	569.087	567.364	565.649	563.942	562.243	560.551	558.867	557.191	555.522
	5.75576	643.091	641.024	638.968	636.922	634.885	632.858	630.841	628.834	626.836	624.847	622.869	620.899	618.939	616.988	615.047	613.114	611.191	609.277	607.371	605.475	603.587	601.709	599.839	597.978	596.125	594.282	592.446	590.619	588.801	586.991	585.19	583.396	581.611	579.834	578.066	576.305	574.553	572.808	571.071	569.343	567.622	565.909	564.203	562.506	560.816	559.134	557.459	555.792
	5.76577	643.256	641.192	639.139	637.095	635.061	633.037	631.023	629.018	627.023	625.037	623.061	621.094	619.136	617.188	615.249	613.319	611.398	609.486	607.583	605.689	603.804	601.927	600.06	598.201	596.35	594.509	592.676	590.851	589.035	587.227	585.427	583.636	581.853	580.078	578.311	576.553	574.802	573.059	571.325	569.598	567.879	566.168	564.464	562.768	561.08	559.4	557.727	556.061
	5.77578	643.421	641.36	639.309	637.268	635.237	633.216	631.204	629.202	627.209	625.226	623.252	621.288	619.333	617.387	615.45	613.522	611.604	609.694	607.794	605.902	604.019	602.145	600.28	598.423	596.575	594.735	592.904	591.082	589.268	587.462	585.664	583.875	582.094	580.321	578.556	576.8	575.051	573.31	571.577	569.852	568.135	566.426	564.724	563.03	561.344	559.665	557.993	556.33
	5.78579	643.585	641.527	639.479	637.441	635.413	633.394	631.385	629.385	627.395	625.414	623.443	621.481	619.529	617.585	615.651	613.726	611.809	609.902	608.004	606.114	604.234	602.362	600.499	598.644	596.799	594.961	593.132	591.312	589.5	587.696	585.901	584.113	582.334	580.564	578.801	577.046	575.299	573.56	571.829	570.106	568.391	566.683	564.983	563.291	561.606	559.929	558.26	556.598
	5.7958	643.749	641.694	639.649	637.613	635.587	633.571	631.565	629.568	627.58	625.602	623.633	621.674	619.724	617.783	615.851	613.928	612.014	610.11	608.214	606.326	604.448	602.579	600.718	598.865	597.022	595.186	593.36	591.541	589.731	587.93	586.136	584.351	582.574	580.805	579.044	577.291	575.547	573.81	572.081	570.359	568.646	566.94	565.242	563.551	561.868	560.193	558.525	556.865
	5.80581	643.912	641.86	639.817	637.785	635.762	633.748	631.744	629.75	627.765	625.79	623.823	621.866	619.919	617.98	616.051	614.13	612.219	610.316	608.423	606.538	604.662	602.794	600.936	599.086	597.244	595.411	593.586	591.77	589.962	588.163	586.371	584.588	582.813	581.046	579.287	577.536	575.793	574.058	572.331	570.612	568.9	567.196	565.5	563.811	562.13	560.456	558.79	557.131
	5.81582	644.075	642.026	639.986	637.956	635.935	633.925	631.923	629.932	627.949	625.976	624.013	622.058	620.113	618.177	616.25	614.332	612.423	610.522	608.631	606.749	604.875	603.01	601.153	599.305	597.466	595.635	593.813	591.998	590.193	588.395	586.606	584.825	583.052	581.287	579.53	577.781	576.04	574.306	572.581	570.863	569.154	567.451	565.757	564.07	562.39	560.719	559.054	557.397
	5.82583	644.238	642.191	640.154	638.126	636.109	634.101	632.102	630.113	628.133	626.163	624.201	622.249	620.307	618.373	616.448	614.533	612.626	610.728	608.839	606.959	605.087	603.224	601.37	599.524	597.687	595.858	594.038	592.226	590.422	588.627	586.839	585.06	583.289	581.526	579.771	578.024	576.285	574.554	572.83	571.114	569.406	567.706	566.013	564.328	562.65	560.98	559.317	557.662
	5.83584	644.4	642.355	640.321	638.297	636.281	634.276	632.28	630.293	628.316	626.348	624.39	622.44	620.5	618.568	616.646	614.733	612.829	610.933	609.046	607.168	605.299	603.438	601.586	599.743	597.908	596.081	594.263	592.453	590.651	588.858	587.073	585.295	583.526	581.765	580.012	578.267	576.53	574.8	573.079	571.365	569.659	567.96	566.269	564.586	562.91	561.241	559.58	557.926
	5.84585	644.561	642.52	640.488	638.466	636.454	634.451	632.457	630.473	628.499	626.533	624.577	622.63	620.692	618.763	616.844	614.933	613.031	611.138	609.253	607.377	605.51	603.652	601.802	599.961	598.128	596.303	594.487	592.679	590.88	589.088	587.305	585.53	583.763	582.004	580.253	578.509	576.774	575.046	573.327	571.614	569.91	568.213	566.524	564.842	563.168	561.501	559.842	558.19
	5.85586	644.722	642.683	640.655	638.635	636.626	634.625	632.634	630.653	628.681	626.718	624.764	622.82	620.884	618.958	617.04	615.132	613.232	611.341	609.459	607.586	605.721	603.865	602.017	600.178	598.347	596.525	594.711	592.905	591.107	589.318	587.537	585.764	583.999	582.241	580.492	578.751	577.017	575.292	573.574	571.863	570.161	568.466	566.778	565.098	563.426	561.761	560.103	558.453
	5.86587	644.883	642.847	640.82	638.804	636.797	634.799	632.811	630.832	628.862	626.902	624.951	623.009	621.076	619.152	617.237	615.331	613.433	611.545	609.665	607.794	605.931	604.077	602.232	600.395	598.566	596.746	594.934	593.13	591.335	589.547	587.768	585.997	584.234	582.478	580.731	578.992	577.26	575.536	573.82	572.112	570.411	568.718	567.032	565.354	563.683	562.02	560.364	558.715
	5.87588	645.043	643.009	640.986	638.972	636.968	634.973	632.987	631.011	629.044	627.086	625.137	623.197	621.267	619.345	617.432	615.529	613.634	611.747	609.87	608.001	606.141	604.289	602.445	600.611	598.784	596.966	595.156	593.354	591.561	589.776	587.999	586.229	584.468	582.715	580.97	579.232	577.502	575.78	574.066	572.359	570.66	568.969	567.285	565.609	563.94	562.278	560.624	558.977
	5.88589	645.202	643.172	641.151	639.14	637.138	635.145	633.162	631.189	629.224	627.269	625.322	623.385	621.457	619.538	617.628	615.726	613.833	611.949	610.074	608.207	606.349	604.5	602.659	600.826	599.002	597.186	595.378	593.578	591.787	590.004	588.228	586.461	584.702	582.951	581.207	579.472	577.744	576.024	574.311	572.606	570.909	569.22	567.537	565.863	564.195	562.536	560.883	559.238
	5.8959	645.361	643.334	641.315	639.307	637.308	635.318	633.337	631.366	629.404	627.451	625.507	623.573	621.647	619.73	617.822	615.923	614.033	612.151	610.278	608.414	606.558	604.71	602.871	601.041	599.219	597.405	595.599	593.802	592.012	590.231	588.458	586.692	584.935	583.186	581.444	579.711	577.985	576.266	574.556	572.853	571.157	569.469	567.789	566.116	564.451	562.792	561.142	559.498
	5.90591	645.52	643.495	641.479	639.473	637.477	635.49	633.512	631.543	629.584	627.633	625.692	623.76	621.836	619.922	618.016	616.119	614.231	612.352	610.481	608.619	606.765	604.92	603.083	601.255	599.435	597.623	595.82	594.024	592.237	590.458	588.686	586.923	585.168	583.42	581.681	579.949	578.225	576.508	574.8	573.098	571.405	569.719	568.04	566.369	564.705	563.049	561.399	559.757
	5.91592	645.678	643.656	641.643	639.64	637.646	635.661	633.686	631.72	629.763	627.815	625.876	623.946	622.025	620.113	618.21	616.315	614.43	612.552	610.684	608.824	606.973	605.13	603.295	601.469	599.651	597.841	596.039	594.246	592.461	590.684	588.914	587.153	585.4	583.654	581.916	580.186	578.464	576.75	575.043	573.343	571.652	569.967	568.29	566.621	564.959	563.304	561.656	560.016
	5.92593	645.836	643.816	641.806	639.805	637.814	635.832	633.859	631.896	629.941	627.996	626.059	624.132	622.213	620.304	618.403	616.511	614.627	612.752	610.886	609.028	607.179	605.338	603.506	601.682	599.866	598.058	596.259	594.467	592.684	590.909	589.142	587.382	585.631	583.887	582.152	580.423	578.703	576.99	575.285	573.588	571.898	570.215	568.54	566.872	565.212	563.559	561.913	560.274
	5.93594	645.993	643.976	641.969	639.971	637.982	636.002	634.032	632.071	630.119	628.176	626.242	624.317	622.401	620.494	618.595	616.705	614.824	612.952	611.088	609.232	607.385	605.546	603.716	601.894	600.08	598.275	596.477	594.688	592.907	591.134	589.368	587.611	585.862	584.12	582.386	580.66	578.941	577.23	575.527	573.831	572.143	570.462	568.789	567.123	565.464	563.813	562.169	560.532
	5.94595	646.15	644.136	642.131	640.135	638.149	636.172	634.205	632.246	630.297	628.356	626.425	624.502	622.588	620.683	618.787	616.899	615.021	613.15	611.289	609.435	607.59	605.754	603.926	602.106	600.294	598.491	596.696	594.908	593.129	591.358	589.595	587.839	586.092	584.352	582.62	580.896	579.179	577.47	575.768	574.074	572.388	570.709	569.037	567.373	565.716	564.066	562.424	560.788
	5.95596	646.306	644.295	642.293	640.3	638.316	636.342	634.377	632.421	630.474	628.535	626.606	624.686	622.775	620.872	618.978	617.093	615.217	613.348	611.489	609.638	607.795	605.961	604.135	602.317	600.508	598.706	596.913	595.128	593.351	591.581	589.82	588.067	586.321	584.583	582.853	581.131	579.416	577.709	576.009	574.317	572.632	570.955	569.285	567.622	565.967	564.319	562.678	561.045
	5.96597	646.462	644.453	642.454	640.464	638.483	636.511	634.548	632.595	630.65	628.714	626.788	624.87	622.961	621.061	619.169	617.286	615.412	613.546	611.689	609.84	608	606.167	604.344	602.528	600.72	598.921	597.13	595.347	593.572	591.804	590.045	588.294	586.55	584.814	583.086	581.365	579.652	577.947	576.249	574.559	572.876	571.2	569.532	567.871	566.218	564.571	562.932	561.3
	5.97598	646.618	644.612	642.615	640.627	638.649	636.679	634.719	632.768	630.826	628.893	626.969	625.053	623.147	621.249	619.359	617.479	615.607	613.743	611.888	610.041	608.203	606.373	604.552	602.738	600.933	599.135	597.346	595.565	593.792	592.027	590.269	588.52	586.778	585.044	583.318	581.599	579.888	578.184	576.488	574.8	573.119	571.445	569.778	568.119	566.467	564.823	563.185	561.555
	5.98599	646.773	644.769	642.775	640.79	638.814	636.847	634.89	632.941	631.001	629.071	627.149	625.236	623.332	621.436	619.549	617.671	615.801	613.94	612.087	610.242	608.406	606.579	604.759	602.948	601.144	599.349	597.562	595.783	594.012	592.248	590.493	588.745	587.006	585.273	583.549	581.832	580.123	578.421	576.727	575.04	573.361	571.689	570.024	568.367	566.716	565.073	563.437	561.809
	5.996	646.927	644.926	642.935	640.952	638.979	637.015	635.06	633.114	631.176	629.248	627.329	625.418	623.516	621.623	619.738	617.862	615.995	614.136	612.285	610.443	608.609	606.783	604.966	603.156	601.355	599.562	597.777	596	594.231	592.47	590.716	588.97	587.233	585.502	583.78	582.065	580.357	578.657	576.965	575.28	573.602	571.932	570.269	568.613	566.965	565.323	563.689	562.062
	6.00601	647.082	645.083	643.094	641.114	639.144	637.182	635.229	633.286	631.351	629.425	627.508	625.6	623.7	621.809	619.927	618.053	616.188	614.331	612.483	610.643	608.811	606.987	605.172	603.365	601.566	599.775	597.992	596.217	594.449	592.69	590.939	589.195	587.459	585.731	584.01	582.297	580.591	578.893	577.202	575.519	573.843	572.175	570.513	568.859	567.213	565.573	563.94	562.315
	6.01602	647.235	645.24	643.253	641.276	639.308	637.348	635.398	633.457	631.525	629.601	627.687	625.781	623.884	621.995	620.115	618.244	616.381	614.526	612.68	610.842	609.012	607.191	605.378	603.573	601.776	599.987	598.206	596.433	594.667	592.91	591.16	589.419	587.685	585.958	584.239	582.528	580.824	579.128	577.439	575.758	574.084	572.417	570.757	569.105	567.46	565.822	564.191	562.567
	6.02603	647.389	645.395	643.412	641.437	639.471	637.515	635.567	633.628	631.698	629.777	627.865	625.962	624.067	622.18	620.303	618.434	616.573	614.72	612.876	611.041	609.213	607.394	605.583	603.78	601.985	600.198	598.419	596.648	594.885	593.129	591.382	589.642	587.91	586.185	584.468	582.759	581.057	579.362	577.675	575.996	574.323	572.658	571	569.35	567.706	566.07	564.441	562.818
	6.03604	647.541	645.551	643.57	641.597	639.634	637.68	635.735	633.799	631.871	629.953	628.043	626.142	624.249	622.365	620.49	618.623	616.764	614.914	613.072	611.239	609.414	607.596	605.787	603.987	602.194	600.409	598.632	596.863	595.102	593.348	591.602	589.865	588.134	586.412	584.696	582.989	581.289	579.596	577.911	576.233	574.562	572.899	571.243	569.594	567.952	566.317	564.69	563.069
	6.04605	647.694	645.706	643.727	641.758	639.797	637.845	635.903	633.969	632.044	630.128	628.22	626.321	624.431	622.55	620.676	618.812	616.955	615.108	613.268	611.437	609.613	607.798	605.991	604.193	602.402	600.619	598.844	597.077	595.318	593.566	591.823	590.087	588.358	586.637	584.924	583.218	581.52	579.829	578.146	576.469	574.801	573.139	571.485	569.837	568.197	566.564	564.938	563.319
	6.05606	647.846	645.861	643.884	641.917	639.959	638.01	636.07	634.138	632.216	630.302	628.397	626.501	624.613	622.733	620.862	619	617.146	615.3	613.463	611.634	609.813	608	606.195	604.398	602.609	600.829	599.056	597.291	595.533	593.784	592.042	590.308	588.581	586.862	585.151	583.447	581.751	580.062	578.38	576.706	575.038	573.379	571.726	570.08	568.442	566.81	565.186	563.569
	6.06607	647.997	646.015	644.041	642.076	640.121	638.174	636.237	634.308	632.387	630.476	628.573	626.679	624.794	622.917	621.048	619.188	617.336	615.492	613.657	611.83	610.011	608.201	606.398	604.603	602.816	601.038	599.267	597.504	595.748	594.001	592.261	590.529	588.804	587.087	585.378	583.675	581.981	580.293	578.614	576.941	575.276	573.617	571.966	570.322	568.686	567.056	565.433	563.817
	6.07608	648.148	646.168	644.197	642.235	640.282	638.338	636.403	634.476	632.559	630.65	628.749	626.857	624.974	623.099	621.233	619.375	617.525	615.684	613.851	612.026	610.209	608.401	606.6	604.808	603.023	601.246	599.477	597.716	595.963	594.217	592.479	590.749	589.026	587.311	585.603	583.903	582.21	580.525	578.847	577.176	575.512	573.856	572.206	570.564	568.929	567.301	565.68	564.066
	6.08609	648.299	646.322	644.353	642.394	640.443	638.501	636.569	634.645	632.729	630.823	628.924	627.035	625.154	623.282	621.418	619.562	617.714	615.875	614.044	612.222	610.407	608.601	606.802	605.011	603.229	601.454	599.687	597.928	596.177	594.433	592.697	590.969	589.248	587.534	585.829	584.13	582.439	580.755	579.079	577.41	575.748	574.093	572.446	570.805	569.172	567.545	565.926	564.313
	6.0961	648.449	646.474	644.508	642.552	640.603	638.664	636.734	634.812	632.899	630.995	629.099	627.212	625.334	623.463	621.602	619.748	617.903	616.066	614.237	612.417	610.604	608.8	607.003	605.215	603.434	601.661	599.897	598.139	596.39	594.648	592.914	591.188	589.469	587.757	586.053	584.357	582.667	580.985	579.311	577.643	575.983	574.33	572.684	571.045	569.414	567.789	566.171	564.56
	6.10611	648.599	646.627	644.663	642.709	640.763	638.827	636.899	634.98	633.069	631.167	629.274	627.389	625.513	623.645	621.785	619.934	618.091	616.256	614.43	612.611	610.801	608.998	607.204	605.418	603.639	601.868	600.105	598.35	596.603	594.863	593.131	591.406	589.689	587.979	586.277	584.582	582.895	581.215	579.542	577.876	576.218	574.567	572.922	571.285	569.655	568.032	566.416	564.806
	6.11612	648.749	646.779	644.818	642.866	640.923	638.989	637.063	635.146	633.238	631.339	629.448	627.565	625.691	623.825	621.968	620.119	618.278	616.446	614.621	612.805	610.997	609.196	607.404	605.62	603.843	602.075	600.314	598.56	596.815	595.077	593.347	591.624	589.909	588.201	586.501	584.808	583.122	581.444	579.773	578.109	576.452	574.802	573.16	571.524	569.896	568.274	566.66	565.052
	6.12613	648.898	646.93	644.972	643.023	641.082	639.15	637.227	635.313	633.407	631.51	629.621	627.741	625.869	624.006	622.151	620.304	618.465	616.635	614.813	612.998	611.192	609.394	607.604	605.821	604.047	602.28	600.521	598.77	597.027	595.291	593.562	591.841	590.128	588.422	586.724	585.032	583.349	581.672	580.003	578.34	576.685	575.037	573.397	571.763	570.136	568.516	566.903	565.297
	6.13614	649.046	647.081	645.126	643.179	641.241	639.311	637.391	635.479	633.575	631.68	629.794	627.916	626.047	624.185	622.333	620.488	618.652	616.823	615.003	613.191	611.387	609.591	607.803	606.023	604.25	602.485	600.728	598.979	597.238	595.504	593.777	592.058	590.347	588.642	586.946	585.256	583.574	581.9	580.232	578.572	576.918	575.272	573.633	572.001	570.375	568.757	567.146	565.541
	6.14615	649.194	647.232	645.279	643.334	641.399	639.472	637.554	635.644	633.743	631.85	629.966	628.091	626.224	624.365	622.514	620.672	618.837	617.011	615.193	613.384	611.582	609.788	608.001	606.223	604.453	602.69	600.935	599.188	597.448	595.716	593.991	592.274	590.565	588.862	587.167	585.48	583.8	582.127	580.461	578.802	577.15	575.506	573.868	572.238	570.614	568.998	567.388	565.785
	6.15616	649.342	647.382	645.432	643.49	641.556	639.632	637.716	635.809	633.91	632.02	630.138	628.265	626.4	624.543	622.695	620.855	619.023	617.199	615.383	613.575	611.775	609.984	608.199	606.423	604.655	602.894	601.141	599.396	597.658	595.928	594.205	592.49	590.782	589.082	587.389	585.703	584.024	582.353	580.689	579.032	577.382	575.739	574.103	572.475	570.853	569.238	567.63	566.028
	6.16617	649.489	647.532	645.584	643.645	641.714	639.792	637.878	635.973	634.077	632.189	630.31	628.439	626.576	624.722	622.876	621.038	619.208	617.386	615.572	613.767	611.969	610.179	608.397	606.623	604.856	603.098	601.347	599.603	597.867	596.139	594.418	592.705	590.999	589.3	587.609	585.925	584.248	582.579	580.917	579.261	577.613	575.972	574.338	572.711	571.09	569.477	567.87	566.271
	6.17618	649.636	647.682	645.736	643.799	641.871	639.951	638.04	636.137	634.243	632.358	630.481	628.612	626.752	624.9	623.056	621.22	619.392	617.573	615.761	613.957	612.162	610.374	608.594	606.822	605.057	603.301	601.551	599.81	598.076	596.35	594.631	592.919	591.215	589.518	587.829	586.147	584.472	582.804	581.143	579.49	577.844	576.204	574.572	572.946	571.327	569.716	568.111	566.513
	6.18619	649.783	647.831	645.887	643.953	642.027	640.11	638.201	636.301	634.409	632.526	630.651	628.785	626.927	625.077	623.235	621.402	619.576	617.759	615.949	614.148	612.354	610.568	608.79	607.02	605.258	603.503	601.756	600.016	598.284	596.56	594.843	593.133	591.431	589.736	588.048	586.368	584.695	583.029	581.37	579.718	578.073	576.436	574.805	573.181	571.564	569.954	568.35	566.754
	6.1962	649.929	647.979	646.039	644.106	642.183	640.268	638.362	636.464	634.575	632.694	630.821	628.957	627.101	625.254	623.414	621.583	619.759	617.944	616.137	614.337	612.546	610.762	608.986	607.218	605.458	603.705	601.96	600.222	598.492	596.769	595.054	593.346	591.646	589.953	588.267	586.589	584.917	583.253	581.596	579.946	578.303	576.666	575.037	573.415	571.8	570.191	568.589	566.994
	6.20621	650.075	648.128	646.189	644.26	642.339	640.426	638.522	636.627	634.74	632.861	630.991	629.129	627.276	625.43	623.593	621.763	619.942	618.129	616.324	614.527	612.737	610.955	609.182	607.415	605.657	603.906	602.163	600.427	598.699	596.978	595.265	593.559	591.861	590.169	588.485	586.809	585.139	583.476	581.821	580.173	578.531	576.897	575.269	573.649	572.035	570.428	568.828	567.234
	6.21622	650.22	648.275	646.34	644.412	642.494	640.584	638.682	636.789	634.904	633.028	631.16	629.301	627.449	625.606	623.771	621.944	620.125	618.314	616.51	614.715	612.928	611.148	609.376	607.612	605.856	604.107	602.366	600.632	598.906	597.187	595.475	593.771	592.075	590.385	588.703	587.028	585.36	583.699	582.046	580.399	578.759	577.127	575.501	573.882	572.27	570.664	569.066	567.474
	6.22623	650.365	648.423	646.489	644.565	642.648	640.741	638.842	636.951	635.069	633.195	631.329	629.472	627.622	625.781	623.948	622.123	620.307	618.498	616.697	614.903	613.118	611.341	609.571	607.809	606.054	604.307	602.568	600.836	599.112	597.395	595.685	593.983	592.288	590.601	588.92	587.247	585.581	583.922	582.27	580.625	578.987	577.356	575.731	574.114	572.504	570.9	569.303	567.713
	6.23624	650.509	648.57	646.639	644.716	642.803	640.897	639.001	637.112	635.232	633.361	631.497	629.642	627.795	625.956	624.125	622.303	620.488	618.681	616.882	615.091	613.308	611.532	609.765	608.004	606.252	604.507	602.77	601.04	599.317	597.602	595.895	594.194	592.501	590.815	589.137	587.465	585.801	584.143	582.493	580.85	579.214	577.584	575.962	574.346	572.737	571.135	569.54	567.951
	6.24625	650.654	648.716	646.788	644.868	642.957	641.054	639.159	637.273	635.396	633.526	631.665	629.812	627.967	626.131	624.302	622.481	620.669	618.864	617.067	615.278	613.497	611.724	609.958	608.2	606.449	604.706	602.971	601.243	599.522	597.809	596.103	594.405	592.713	591.029	589.353	587.683	586.02	584.365	582.716	581.075	579.44	577.812	576.191	574.577	572.97	571.369	569.776	568.188
	6.25626	650.797	648.863	646.936	645.019	643.11	641.209	639.317	637.434	635.558	633.691	631.832	629.982	628.139	626.305	624.478	622.66	620.849	619.047	617.252	615.465	613.686	611.914	610.151	608.394	606.646	604.905	603.171	601.445	599.727	598.015	596.311	594.615	592.925	591.243	589.568	587.9	586.239	584.585	582.938	581.299	579.666	578.04	576.42	574.808	573.202	571.603	570.011	568.425
	6.26627	650.941	649.008	647.085	645.17	643.263	641.365	639.475	637.594	635.721	633.856	631.999	630.151	628.31	626.478	624.654	622.838	621.029	619.229	617.436	615.651	613.874	612.105	610.343	608.589	606.842	605.103	603.371	601.647	599.931	598.221	596.519	594.824	593.136	591.456	589.783	588.117	586.457	584.805	583.16	581.522	579.891	578.266	576.649	575.038	573.434	571.837	570.246	568.662
	6.27628	651.083	649.154	647.232	645.32	643.416	641.52	639.632	637.753	635.883	634.02	632.166	630.319	628.481	626.651	624.829	623.015	621.209	619.41	617.62	615.837	614.062	612.294	610.535	608.782	607.038	605.301	603.571	601.849	600.134	598.426	596.726	595.033	593.347	591.669	589.997	588.333	586.675	585.025	583.381	581.745	580.115	578.493	576.877	575.267	573.665	572.069	570.48	568.898
	6.28629	651.226	649.299	647.38	645.47	643.568	641.674	639.789	637.912	636.044	634.184	632.332	630.488	628.652	626.824	625.004	623.192	621.388	619.591	617.803	616.022	614.249	612.484	610.726	608.976	607.233	605.498	603.77	602.05	600.337	598.631	596.933	595.241	593.557	591.88	590.211	588.548	586.892	585.244	583.602	581.967	580.339	578.718	577.104	575.496	573.895	572.301	570.714	569.133
	6.2963	651.368	649.443	647.527	645.619	643.719	641.828	639.946	638.071	636.205	634.347	632.497	630.655	628.822	626.996	625.178	623.368	621.566	619.772	617.986	616.207	614.436	612.672	610.917	609.168	607.428	605.694	603.969	602.25	600.539	598.835	597.139	595.449	593.767	592.092	590.424	588.763	587.109	585.462	583.822	582.189	580.563	578.943	577.331	575.725	574.125	572.533	570.947	569.367
	6.30631	651.51	649.587	647.673	645.768	643.871	641.982	640.102	638.23	636.366	634.51	632.662	630.823	628.991	627.168	625.352	623.544	621.744	619.952	618.168	616.391	614.622	612.861	611.107	609.361	607.622	605.891	604.167	602.45	600.741	599.039	597.344	595.656	593.976	592.303	590.637	588.977	587.325	585.68	584.042	582.41	580.785	579.168	577.557	575.952	574.355	572.764	571.179	569.601
	6.31632	651.651	649.731	647.82	645.916	644.022	642.135	640.257	638.387	636.526	634.672	632.827	630.989	629.16	627.339	625.525	623.72	621.922	620.132	618.349	616.575	614.808	613.048	611.297	609.552	607.816	606.086	604.364	602.649	600.942	599.242	597.549	595.863	594.185	592.513	590.849	589.191	587.541	585.897	584.26	582.631	581.008	579.392	577.782	576.179	574.583	572.994	571.411	569.835
	6.32633	651.792	649.875	647.965	646.065	644.172	642.288	640.412	638.545	636.685	634.834	632.991	631.156	629.329	627.509	625.698	623.895	622.099	620.311	618.531	616.758	614.993	613.236	611.486	609.744	608.009	606.281	604.561	602.848	601.143	599.444	597.753	596.069	594.393	592.723	591.06	589.404	587.756	586.114	584.479	582.851	581.229	579.615	578.007	576.406	574.812	573.224	571.642	570.068
	6.33634	651.933	650.018	648.111	646.212	644.322	642.441	640.567	638.702	636.845	634.996	633.155	631.322	629.497	627.68	625.87	624.069	622.275	620.49	618.711	616.941	615.178	613.423	611.675	609.934	608.201	606.476	604.757	603.047	601.343	599.646	597.957	596.275	594.6	592.932	591.271	589.617	587.97	586.33	584.697	583.07	581.451	579.838	578.232	576.632	575.039	573.453	571.873	570.3
	6.34635	652.073	650.16	648.256	646.36	644.472	642.593	640.721	638.858	637.004	635.157	633.318	631.487	629.664	627.85	626.042	624.243	622.452	620.668	618.892	617.123	615.362	613.609	611.863	610.124	608.393	606.67	604.953	603.244	601.543	599.848	598.16	596.48	594.807	593.141	591.482	589.829	588.184	586.546	584.914	583.289	581.671	580.06	578.455	576.857	575.266	573.681	572.103	570.532
	6.35636	652.213	650.302	648.4	646.507	644.621	642.744	640.875	639.015	637.162	635.317	633.481	631.652	629.832	628.019	626.214	624.417	622.627	620.846	619.071	617.305	615.546	613.795	612.051	610.314	608.585	606.863	605.149	603.442	601.742	600.049	598.363	596.685	595.013	593.349	591.691	590.041	588.397	586.761	585.131	583.508	581.891	580.282	578.679	577.082	575.493	573.909	572.333	570.763
	6.36637	652.352	650.444	648.545	646.653	644.77	642.896	641.029	639.17	637.32	635.478	633.643	631.817	629.998	628.188	626.385	624.59	622.802	621.023	619.251	617.486	615.729	613.98	612.238	610.503	608.776	607.056	605.344	603.638	601.94	600.249	598.566	596.889	595.219	593.556	591.901	590.252	588.61	586.975	585.347	583.725	582.111	580.503	578.901	577.307	575.718	574.137	572.562	570.993
	6.37638	652.491	650.586	648.688	646.799	644.919	643.046	641.182	639.326	637.478	635.638	633.805	631.981	630.165	628.356	626.556	624.763	622.977	621.2	619.43	617.667	615.912	614.165	612.425	610.692	608.967	607.249	605.538	603.835	602.138	600.449	598.767	597.092	595.424	593.764	592.11	590.463	588.822	587.189	585.562	583.943	582.33	580.723	579.123	577.53	575.944	574.364	572.79	571.223
	6.38639	652.63	650.727	648.832	646.945	645.067	643.197	641.335	639.481	637.635	635.797	633.967	632.145	630.331	628.524	626.726	624.935	623.152	621.376	619.608	617.847	616.095	614.349	612.611	610.88	609.157	607.441	605.732	604.03	602.336	600.649	598.969	597.295	595.629	593.97	592.318	590.673	589.034	587.402	585.778	584.159	582.548	580.943	579.345	577.754	576.169	574.59	573.018	571.453
	6.3964	652.768	650.867	648.975	647.091	645.215	643.347	641.487	639.635	637.792	635.956	634.128	632.308	630.496	628.692	626.895	625.106	623.325	621.552	619.786	618.027	616.276	614.533	612.797	611.068	609.347	607.632	605.925	604.226	602.533	600.848	599.169	597.498	595.834	594.176	592.526	590.882	589.245	587.615	585.992	584.376	582.766	581.163	579.566	577.976	576.393	574.816	573.245	571.681
	6.40641	652.906	651.008	649.118	647.236	645.362	643.496	641.639	639.789	637.948	636.114	634.289	632.471	630.661	628.859	627.065	625.278	623.499	621.727	619.963	618.207	616.458	614.716	612.982	611.255	609.536	607.823	606.118	604.42	602.73	601.046	599.369	597.7	596.037	594.382	592.733	591.091	589.456	587.828	586.206	584.591	582.983	581.381	579.787	578.198	576.616	575.041	573.472	571.91
	6.41642	653.044	651.148	649.26	647.38	645.509	643.645	641.79	639.943	638.104	636.272	634.449	632.633	630.826	629.026	627.233	625.449	623.672	621.902	620.14	618.386	616.639	614.899	613.167	611.442	609.724	608.014	606.311	604.615	602.926	601.244	599.569	597.901	596.24	594.587	592.94	591.299	589.666	588.039	586.419	584.806	583.2	581.6	580.006	578.42	576.839	575.266	573.698	572.137
	6.42643	653.181	651.287	649.402	647.524	645.655	643.794	641.941	640.096	638.259	636.43	634.609	632.795	630.99	629.192	627.402	625.619	623.844	622.077	620.317	618.564	616.819	615.082	613.351	611.628	609.913	608.204	606.503	604.808	603.121	601.441	599.768	598.102	596.443	594.791	593.146	591.507	589.876	588.251	586.632	585.021	583.416	581.818	580.226	578.641	577.062	575.49	573.924	572.364
	6.43644	653.318	651.426	649.543	647.668	645.801	643.943	642.092	640.249	638.414	636.587	634.768	632.957	631.154	629.358	627.57	625.789	624.016	622.251	620.493	618.742	616.999	615.263	613.535	611.814	610.1	608.394	606.694	605.002	603.316	601.638	599.967	598.303	596.645	594.995	593.351	591.715	590.085	588.461	586.845	585.235	583.632	582.035	580.445	578.861	577.284	575.713	574.149	572.591
	6.44645	653.454	651.565	649.684	647.812	645.947	644.091	642.242	640.402	638.569	636.744	634.927	633.118	631.317	629.523	627.737	625.959	624.188	622.424	620.668	618.92	617.179	615.445	613.719	611.999	610.287	608.583	606.885	605.194	603.511	601.835	600.165	598.503	596.847	595.198	593.556	591.921	590.293	588.671	587.057	585.448	583.847	582.251	580.663	579.081	577.505	575.936	574.373	572.817
	6.45646	653.59	651.704	649.825	647.955	646.092	644.238	642.392	640.554	638.723	636.901	635.086	633.279	631.48	629.688	627.904	626.128	624.359	622.597	620.843	619.097	617.358	615.626	613.901	612.184	610.474	608.771	607.075	605.387	603.705	602.03	600.363	598.702	597.048	595.401	593.761	592.128	590.501	588.881	587.268	585.661	584.061	582.468	580.881	579.3	577.726	576.159	574.597	573.042
	6.46647	653.726	651.842	649.965	648.097	646.237	644.385	642.541	640.705	638.877	637.057	635.244	633.439	631.642	629.852	628.071	626.296	624.529	622.77	621.018	619.274	617.536	615.806	614.084	612.368	610.66	608.959	607.265	605.578	603.899	602.226	600.56	598.901	597.249	595.604	593.965	592.333	590.709	589.09	587.479	585.874	584.275	582.683	581.098	579.519	577.946	576.38	574.821	573.267
	6.47648	653.861	651.979	650.105	648.24	646.382	644.532	642.69	640.857	639.031	637.212	635.402	633.599	631.804	630.017	628.237	626.464	624.7	622.942	621.192	619.45	617.714	615.987	614.266	612.552	610.846	609.147	607.455	605.77	604.092	602.421	600.757	599.099	597.449	595.806	594.169	592.539	590.915	589.299	587.689	586.085	584.489	582.898	581.315	579.737	578.166	576.602	575.043	573.492
	6.48649	653.996	652.117	650.245	648.382	646.526	644.679	642.839	641.007	639.184	637.368	635.559	633.759	631.966	630.18	628.402	626.632	624.869	623.114	621.366	619.625	617.892	616.166	614.447	612.736	611.031	609.334	607.644	605.961	604.284	602.615	600.953	599.297	597.649	596.007	594.372	592.743	591.122	589.507	587.899	586.297	584.702	583.113	581.531	579.955	578.385	576.822	575.266	573.715
	6.4965	654.131	652.254	650.384	648.523	646.67	644.825	642.987	641.158	639.336	637.522	635.716	633.918	632.127	630.343	628.568	626.799	625.039	623.285	621.539	619.801	618.069	616.345	614.628	612.919	611.216	609.521	607.832	606.151	604.476	602.809	601.148	599.495	597.848	596.208	594.574	592.948	591.328	589.714	588.108	586.508	584.914	583.327	581.746	580.172	578.604	577.043	575.487	573.939
	6.50651	654.265	652.39	650.523	648.664	646.813	644.97	643.135	641.308	639.488	637.677	635.873	634.076	632.287	630.506	628.732	626.966	625.208	623.456	621.712	619.975	618.246	616.524	614.809	613.101	611.4	609.707	608.02	606.341	604.668	603.002	601.344	599.692	598.046	596.408	594.776	593.151	591.533	589.921	588.316	586.718	585.126	583.54	581.961	580.389	578.822	577.262	575.709	574.161
	6.51652	654.399	652.526	650.662	648.805	646.956	645.116	643.283	641.458	639.64	637.831	636.029	634.234	632.448	630.669	628.897	627.133	625.376	623.627	621.885	620.15	618.422	616.702	614.989	613.283	611.584	609.893	608.208	606.53	604.859	603.195	601.538	599.888	598.245	596.608	594.978	593.355	591.738	590.128	588.525	586.928	585.337	583.753	582.176	580.605	579.04	577.481	575.929	574.383
	6.52653	654.533	652.662	650.8	648.946	647.099	645.261	643.43	641.607	639.792	637.984	636.184	634.392	632.608	630.83	629.061	627.299	625.544	623.797	622.057	620.324	618.598	616.88	615.169	613.465	611.768	610.078	608.395	606.719	605.05	603.388	601.732	600.084	598.442	596.807	595.179	593.557	591.942	590.334	588.732	587.137	585.548	583.966	582.39	580.82	579.257	577.7	576.149	574.605
	6.53654	654.666	652.798	650.938	649.086	647.241	645.405	643.576	641.756	639.943	638.137	636.34	634.55	632.767	630.992	629.224	627.464	625.712	623.966	622.228	620.497	618.774	617.057	615.348	613.646	611.951	610.262	608.581	606.907	605.24	603.58	601.926	600.279	598.639	597.006	595.379	593.76	592.146	590.539	588.939	587.346	585.758	584.178	582.603	581.035	579.473	577.918	576.369	574.826
	6.54655	654.799	652.933	651.075	649.225	647.383	645.549	643.723	641.904	640.093	638.29	636.495	634.707	632.926	631.153	629.388	627.629	625.879	624.135	622.399	620.67	618.949	617.234	615.527	613.826	612.133	610.447	608.767	607.095	605.43	603.771	602.119	600.474	598.836	597.204	595.579	593.961	592.35	590.744	589.146	587.554	585.968	584.389	582.816	581.25	579.689	578.136	576.588	575.047
	6.55656	654.931	653.068	651.212	649.365	647.525	645.693	643.869	642.052	640.244	638.443	636.649	634.863	633.085	631.314	629.55	627.794	626.045	624.304	622.57	620.843	619.123	617.41	615.705	614.006	612.315	610.631	608.953	607.283	605.619	603.962	602.312	600.669	599.032	597.402	595.779	594.162	592.552	590.949	589.352	587.761	586.177	584.6	583.028	581.464	579.905	578.353	576.806	575.266
	6.56657	655.063	653.202	651.349	649.503	647.666	645.836	644.014	642.2	640.393	638.594	636.803	635.019	633.243	631.474	629.713	627.958	626.212	624.472	622.74	621.015	619.297	617.586	615.883	614.186	612.497	610.814	609.138	607.469	605.808	604.152	602.504	600.863	599.228	597.6	595.978	594.363	592.755	591.153	589.558	587.969	586.386	584.81	583.24	581.677	580.12	578.569	577.024	575.486
	6.57658	655.195	653.336	651.485	649.642	647.807	645.979	644.159	642.347	640.543	638.746	636.957	635.175	633.401	631.634	629.874	628.122	626.378	624.64	622.91	621.187	619.471	617.762	616.06	614.365	612.678	610.997	609.323	607.656	605.996	604.342	602.696	601.056	599.423	597.796	596.177	594.563	592.957	591.356	589.763	588.175	586.594	585.02	583.452	581.89	580.334	578.785	577.242	575.705
	6.58659	655.327	653.47	651.621	649.78	647.947	646.122	644.304	642.494	640.692	638.897	637.11	635.33	633.558	631.793	630.036	628.286	626.543	624.807	623.079	621.358	619.644	617.937	616.237	614.544	612.858	611.179	609.507	607.842	606.184	604.532	602.887	601.249	599.618	597.993	596.375	594.763	593.158	591.559	589.967	588.381	586.802	585.229	583.663	582.102	580.548	579	577.459	575.923
	6.5966	655.458	653.603	651.757	649.918	648.087	646.264	644.449	642.641	640.841	639.048	637.263	635.485	633.715	631.952	630.197	628.449	626.708	624.974	623.248	621.529	619.816	618.111	616.413	614.722	613.038	611.361	609.691	608.027	606.371	604.721	603.078	601.442	599.812	598.189	596.572	594.962	593.359	591.762	590.171	588.587	587.009	585.438	583.873	582.314	580.762	579.215	577.675	576.141
	6.60661	655.588	653.736	651.892	650.056	648.227	646.406	644.593	642.787	640.989	639.198	637.415	635.64	633.872	632.111	630.357	628.611	626.872	625.141	623.416	621.699	619.989	618.286	616.589	614.9	613.218	611.543	609.874	608.213	606.558	604.91	603.268	601.634	600.005	598.384	596.769	595.161	593.559	591.964	590.375	588.792	587.216	585.646	584.083	582.525	580.974	579.43	577.891	576.358
	6.61662	655.719	653.869	652.027	650.193	648.366	646.547	644.736	642.933	641.137	639.348	637.567	635.794	634.028	632.269	630.518	628.774	627.037	625.307	623.584	621.869	620.161	618.459	616.765	615.078	613.397	611.724	610.057	608.397	606.744	605.098	603.458	601.825	600.199	598.579	596.966	595.359	593.759	592.165	590.578	588.997	587.422	585.854	584.292	582.736	581.187	579.643	578.106	576.575
	6.62663	655.849	654.001	652.162	650.329	648.505	646.689	644.88	643.078	641.284	639.498	637.719	635.948	634.184	632.427	630.677	628.935	627.2	625.473	623.752	622.038	620.332	618.633	616.94	615.255	613.576	611.904	610.239	608.581	606.93	605.285	603.647	602.016	600.391	598.773	597.162	595.557	593.958	592.366	590.78	589.201	587.628	586.061	584.501	582.947	581.398	579.857	578.321	576.791
	6.63664	655.979	654.133	652.296	650.466	648.644	646.829	645.022	643.223	641.431	639.647	637.87	636.101	634.339	632.584	630.837	629.097	627.364	625.638	623.919	622.208	620.503	618.805	617.115	615.431	613.754	612.084	610.421	608.765	607.115	605.472	603.836	602.207	600.584	598.967	597.357	595.754	594.157	592.567	590.982	589.405	587.833	586.268	584.709	583.156	581.61	580.069	578.535	577.007
	6.64665	656.108	654.265	652.43	650.602	648.782	646.97	645.165	643.368	641.578	639.796	638.021	636.254	634.494	632.741	630.996	629.258	627.527	625.803	624.086	622.376	620.673	618.978	617.289	615.607	613.932	612.264	610.603	608.948	607.3	605.659	604.025	602.397	600.775	599.161	597.552	595.951	594.355	592.766	591.184	589.608	588.038	586.474	584.917	583.366	581.821	580.282	578.749	577.222
	6.65666	656.237	654.396	652.563	650.738	648.92	647.11	645.307	643.512	641.725	639.945	638.172	636.407	634.649	632.898	631.154	629.418	627.689	625.967	624.252	622.544	620.844	619.15	617.463	615.783	614.11	612.443	610.784	609.131	607.485	605.845	604.213	602.586	600.967	599.354	597.747	596.147	594.553	592.966	591.385	589.81	588.242	586.68	585.124	583.574	582.031	580.493	578.962	577.437
	6.66667	656.366	654.527	652.696	650.873	649.057	647.249	645.449	643.656	641.871	640.093	638.322	636.559	634.803	633.054	631.313	629.578	627.851	626.131	624.418	622.712	621.013	619.321	617.636	615.958	614.287	612.622	610.964	609.313	607.669	606.031	604.4	602.776	601.158	599.546	597.941	596.343	594.751	593.165	591.586	590.012	588.446	586.885	585.331	583.783	582.241	580.705	579.175	577.651
	6.67668	656.494	654.658	652.829	651.008	649.195	647.389	645.59	643.8	642.016	640.24	638.472	636.71	634.956	633.21	631.47	629.738	628.013	626.295	624.584	622.88	621.182	619.492	617.809	616.133	614.463	612.8	611.144	609.495	607.852	606.216	604.587	602.964	601.348	599.738	598.135	596.538	594.948	593.363	591.786	590.214	588.649	587.09	585.537	583.99	582.45	580.915	579.387	577.865
	6.68669	656.622	654.788	652.962	651.143	649.331	647.528	645.731	643.943	642.161	640.388	638.621	636.862	635.11	633.365	631.628	629.897	628.174	626.458	624.749	623.046	621.351	619.663	617.982	616.307	614.639	612.978	611.324	609.676	608.036	606.401	604.774	603.152	601.538	599.93	598.328	596.733	595.144	593.561	591.985	590.415	588.852	587.294	585.743	584.198	582.659	581.126	579.599	578.078
	6.6967	656.75	654.918	653.094	651.277	649.468	647.666	645.872	644.086	642.306	640.535	638.77	637.013	635.263	633.52	631.785	630.056	628.335	626.621	624.913	623.213	621.52	619.833	618.154	616.481	614.815	613.156	611.503	609.857	608.218	606.586	604.96	603.34	601.727	600.121	598.521	596.927	595.34	593.759	592.184	590.616	589.054	587.498	585.948	584.404	582.867	581.335	579.81	578.291
	6.70671	656.877	655.048	653.225	651.411	649.604	647.804	646.013	644.228	642.451	640.681	638.919	637.163	635.415	633.675	631.941	630.215	628.495	626.783	625.077	623.379	621.688	620.003	618.325	616.654	614.99	613.333	611.682	610.038	608.4	606.77	605.145	603.528	601.916	600.311	598.713	597.121	595.535	593.956	592.383	590.816	589.255	587.701	586.153	584.611	583.075	581.545	580.021	578.503
	6.71672	657.004	655.177	653.357	651.544	649.74	647.942	646.153	644.37	642.595	640.827	639.067	637.314	635.568	633.829	632.097	630.373	628.655	626.945	625.241	623.545	621.855	620.172	618.496	616.827	615.165	613.509	611.86	610.218	608.582	606.953	605.33	603.714	602.105	600.502	598.905	597.314	595.73	594.153	592.581	591.016	589.457	587.904	586.357	584.816	583.282	581.753	580.231	578.714
	6.72673	657.131	655.306	653.488	651.678	649.875	648.08	646.292	644.512	642.739	640.973	639.215	637.464	635.72	633.983	632.253	630.53	628.815	627.106	625.405	623.71	622.022	620.341	618.667	617	615.339	613.685	612.038	610.397	608.763	607.136	605.515	603.901	602.293	600.691	599.096	597.507	595.925	594.349	592.779	591.215	589.657	588.106	586.561	585.022	583.489	581.962	580.44	578.925
	6.73674	657.257	655.434	653.619	651.811	650.01	648.217	646.431	644.653	642.882	641.119	639.362	637.613	635.871	634.136	632.408	630.688	628.974	627.267	625.568	623.875	622.189	620.51	618.837	617.172	615.513	613.861	612.215	610.577	608.944	607.319	605.699	604.087	602.48	600.88	599.287	597.7	596.119	594.544	592.976	591.414	589.858	588.308	586.764	585.226	583.695	582.169	580.65	579.136
	6.74675	657.384	655.563	653.749	651.943	650.145	648.354	646.57	644.794	643.025	641.264	639.509	637.762	636.022	634.289	632.563	630.845	629.133	627.428	625.73	624.039	622.355	620.678	619.007	617.344	615.687	614.036	612.392	610.755	609.125	607.501	605.883	604.272	602.667	601.069	599.477	597.892	596.312	594.739	593.173	591.612	590.057	588.509	586.967	585.431	583.901	582.376	580.858	579.346
	6.75676	657.509	655.69	653.879	652.075	650.279	648.49	646.709	644.935	643.168	641.408	639.656	637.911	636.173	634.442	632.718	631.001	629.291	627.588	625.892	624.203	622.521	620.846	619.177	617.515	615.86	614.211	612.569	610.934	609.305	607.682	606.067	604.457	602.854	601.257	599.667	598.083	596.505	594.934	593.369	591.81	590.257	588.71	587.169	585.635	584.106	582.583	581.066	579.556
	6.76677	657.635	655.818	654.009	652.207	650.413	648.626	646.847	645.075	643.31	641.553	639.802	638.059	636.323	634.594	632.872	631.157	629.449	627.748	626.054	624.367	622.686	621.013	619.346	617.686	616.032	614.385	612.745	611.111	609.484	607.864	606.249	604.642	603.04	601.445	599.857	598.274	596.698	595.128	593.564	592.007	590.456	588.91	587.371	585.838	584.311	582.789	581.274	579.765
	6.77678	657.76	655.945	654.138	652.339	650.547	648.762	646.985	645.215	643.452	641.697	639.948	638.207	636.473	634.746	633.026	631.313	629.607	627.908	626.216	624.53	622.851	621.18	619.515	617.856	616.204	614.559	612.921	611.289	609.663	608.044	606.432	604.826	603.226	601.633	600.046	598.465	596.89	595.322	593.76	592.204	590.654	589.11	587.572	586.041	584.515	582.995	581.481	579.973
	6.78679	657.885	656.072	654.267	652.47	650.68	648.898	647.122	645.354	643.594	641.84	640.094	638.355	636.622	634.897	633.179	631.468	629.764	628.067	626.376	624.693	623.016	621.346	619.683	618.026	616.376	614.733	613.096	611.466	609.842	608.225	606.614	605.009	603.411	601.82	600.234	598.655	597.082	595.515	593.955	592.4	590.852	589.309	587.773	586.243	584.719	583.2	581.688	580.181
	6.7968	658.009	656.199	654.396	652.601	650.813	649.033	647.259	645.494	643.735	641.983	640.239	638.502	636.772	635.048	633.332	631.623	629.921	628.226	626.537	624.855	623.18	621.512	619.851	618.196	616.548	614.906	613.271	611.642	610.02	608.405	606.795	605.193	603.596	602.006	600.422	598.845	597.273	595.708	594.149	592.596	591.049	589.508	587.974	586.445	584.922	583.405	581.894	580.389
	6.80681	658.133	656.325	654.525	652.732	650.946	649.167	647.396	645.632	643.876	642.126	640.384	638.649	636.92	635.199	633.485	631.778	630.077	628.384	626.697	625.017	623.344	621.678	620.018	618.365	616.718	615.079	613.445	611.818	610.198	608.584	606.976	605.375	603.78	602.192	600.61	599.034	597.464	595.9	594.343	592.791	591.246	589.707	588.173	586.646	585.125	583.609	582.1	580.596
	6.81682	658.257	656.451	654.653	652.862	651.078	649.302	647.533	645.771	644.016	642.269	640.528	638.795	637.069	635.35	633.637	631.932	630.233	628.542	626.857	625.179	623.508	621.843	620.185	618.534	616.889	615.251	613.619	611.994	610.375	608.763	607.157	605.558	603.964	602.378	600.797	599.222	597.654	596.092	594.536	592.986	591.442	589.905	588.373	586.847	585.327	583.813	582.305	580.803
	6.82683	658.38	656.577	654.781	652.992	651.21	649.436	647.669	645.909	644.156	642.411	640.673	638.941	637.217	635.5	633.789	632.086	630.389	628.699	627.016	625.34	623.671	622.008	620.352	618.702	617.059	615.423	613.793	612.169	610.552	608.942	607.337	605.739	604.148	602.563	600.984	599.411	597.844	596.283	594.729	593.181	591.638	590.102	588.572	587.047	585.529	584.017	582.51	581.009
	6.83684	658.504	656.702	654.908	653.121	651.342	649.57	647.805	646.047	644.296	642.553	640.816	639.087	637.365	635.649	633.941	632.239	630.544	628.856	627.175	625.501	623.833	622.172	620.518	618.87	617.229	615.594	613.966	612.344	610.729	609.12	607.517	605.921	604.331	602.747	601.17	599.598	598.033	596.474	594.922	593.375	591.834	590.299	588.77	587.247	585.73	584.219	582.714	581.215
	6.84685	658.627	656.827	655.035	653.25	651.473	649.703	647.94	646.184	644.436	642.694	640.96	639.232	637.512	635.798	634.092	632.392	630.699	629.013	627.334	625.661	623.995	622.336	620.683	619.037	617.398	615.765	614.138	612.518	610.905	609.297	607.696	606.102	604.514	602.931	601.356	599.786	598.222	596.665	595.114	593.568	592.029	590.496	588.968	587.447	585.931	584.422	582.918	581.42
	6.85686	658.749	656.952	655.162	653.379	651.604	649.836	648.075	646.321	644.575	642.835	641.103	639.377	637.659	635.947	634.242	632.545	630.854	629.169	627.492	625.821	624.157	622.5	620.849	619.204	617.567	615.935	614.311	612.692	611.08	609.475	607.875	606.282	604.696	603.115	601.541	599.973	598.411	596.855	595.305	593.761	592.223	590.692	589.166	587.646	586.132	584.624	583.121	581.625
	6.86687	658.871	657.076	655.288	653.508	651.735	649.969	648.21	646.458	644.713	642.976	641.245	639.522	637.805	636.096	634.393	632.697	631.008	629.325	627.65	625.981	624.318	622.663	621.014	619.371	617.735	616.106	614.482	612.866	611.255	609.652	608.054	606.463	604.877	603.299	601.726	600.159	598.599	597.044	595.496	593.954	592.418	590.887	589.363	587.844	586.332	584.825	583.324	581.829
	6.87688	658.993	657.2	655.415	653.636	651.865	650.101	648.344	646.594	644.852	643.116	641.388	639.666	637.951	636.244	634.543	632.849	631.161	629.481	627.807	626.14	624.479	622.826	621.178	619.537	617.903	616.275	614.654	613.039	611.43	609.828	608.232	606.642	605.059	603.481	601.91	600.345	598.786	597.234	595.687	594.146	592.611	591.082	589.559	588.042	586.531	585.026	583.526	582.032
	6.88689	659.115	657.324	655.54	653.764	651.995	650.233	648.478	646.731	644.99	643.256	641.53	639.81	638.097	636.391	634.692	633	631.315	629.636	627.964	626.299	624.64	622.988	621.342	619.703	618.071	616.445	614.825	613.212	611.605	610.004	608.41	606.821	605.24	603.664	602.094	600.531	598.973	597.422	595.877	594.338	592.804	591.277	589.756	588.24	586.73	585.226	583.728	582.236
	6.8969	659.236	657.447	655.666	653.892	652.125	650.365	648.612	646.866	645.128	643.396	641.671	639.954	638.243	636.539	634.842	633.151	631.468	629.791	628.121	626.457	624.8	623.15	621.506	619.869	618.238	616.613	614.995	613.384	611.778	610.179	608.587	607	605.42	603.846	602.278	600.716	599.16	597.61	596.067	594.529	592.997	591.471	589.951	588.437	586.929	585.426	583.93	582.439
	6.90691	659.357	657.571	655.791	654.019	652.254	650.496	648.745	647.002	645.265	643.535	641.813	640.097	638.388	636.686	634.991	633.302	631.62	629.945	628.277	626.615	624.96	623.311	621.669	620.034	618.405	616.782	615.166	613.556	611.952	610.355	608.763	607.179	605.6	604.027	602.461	600.901	599.346	597.798	596.256	594.72	593.189	591.665	590.146	588.634	587.127	585.626	584.13	582.641
	6.91692	659.478	657.693	655.916	654.146	652.383	650.627	648.878	647.137	645.402	643.674	641.953	640.24	638.533	636.832	635.139	633.452	631.773	630.099	628.433	626.773	625.119	623.473	621.832	620.198	618.571	616.95	615.335	613.727	612.125	610.529	608.94	607.357	605.779	604.208	602.644	601.085	599.532	597.985	596.445	594.91	593.381	591.858	590.341	588.83	587.324	585.825	584.331	582.843
	6.92693	659.598	657.816	656.041	654.273	652.512	650.758	649.011	647.271	645.539	643.813	642.094	640.382	638.677	636.979	635.287	633.602	631.924	630.253	628.588	626.93	625.278	623.633	621.995	620.363	618.737	617.118	615.505	613.898	612.298	610.704	609.116	607.534	605.959	604.389	602.826	601.269	599.717	598.172	596.633	595.1	593.572	592.051	590.535	589.026	587.522	586.023	584.531	583.044
	6.93694	659.718	657.938	656.165	654.399	652.64	650.888	649.143	647.406	645.675	643.951	642.234	640.524	638.821	637.125	635.435	633.752	632.076	630.406	628.743	627.087	625.437	623.794	622.157	620.526	618.902	617.285	615.674	614.069	612.47	610.877	609.291	607.711	606.137	604.569	603.008	601.452	599.902	598.359	596.821	595.289	593.763	592.243	590.729	589.221	587.718	586.221	584.73	583.245
	6.94695	659.838	658.06	656.289	654.525	652.768	651.018	649.275	647.54	645.811	644.089	642.374	640.666	638.965	637.27	635.582	633.901	632.227	630.559	628.898	627.243	625.595	623.954	622.319	620.69	619.068	617.452	615.842	614.239	612.642	611.051	609.466	607.888	606.315	604.749	603.189	601.635	600.087	598.545	597.009	595.478	593.954	592.435	590.923	589.416	587.914	586.419	584.929	583.445
	6.95696	659.958	658.181	656.412	654.65	652.896	651.148	649.407	647.673	645.947	644.227	642.514	640.807	639.108	637.415	635.729	634.05	632.378	630.712	629.052	627.399	625.753	624.113	622.48	620.853	619.232	617.618	616.01	614.408	612.813	611.224	609.641	608.064	606.493	604.929	603.37	601.817	600.271	598.73	597.196	595.667	594.144	592.627	591.115	589.61	588.11	586.616	585.128	583.645
	6.96697	660.077	658.303	656.536	654.776	653.023	651.277	649.539	647.807	646.082	644.364	642.653	640.948	639.251	637.56	635.876	634.199	632.528	630.864	629.206	627.555	625.911	624.273	622.641	621.016	619.397	617.784	616.178	614.578	612.984	611.397	609.815	608.24	606.671	605.108	603.551	601.999	600.454	598.915	597.382	595.855	594.333	592.818	591.308	589.804	588.306	586.813	585.326	583.845
	6.97698	660.196	658.424	656.659	654.901	653.15	651.406	649.67	647.94	646.217	644.501	642.792	641.089	639.394	637.705	636.022	634.347	632.678	631.016	629.36	627.71	626.068	624.431	622.801	621.178	619.561	617.95	616.345	614.747	613.155	611.569	609.989	608.415	606.848	605.286	603.731	602.181	600.638	599.1	597.568	596.042	594.522	593.008	591.5	589.997	588.5	587.009	585.524	584.044
	6.98699	660.314	658.544	656.781	655.026	653.277	651.535	649.8	648.072	646.352	644.637	642.93	641.23	639.536	637.849	636.168	634.495	632.828	631.167	629.513	627.865	626.224	624.59	622.962	621.34	619.724	618.115	616.512	614.915	613.325	611.74	610.162	608.59	607.024	605.464	603.91	602.362	600.82	599.284	597.754	596.23	594.711	593.198	591.691	590.19	588.695	587.205	585.721	584.242
	6.997	660.433	658.665	656.904	655.15	653.403	651.664	649.931	648.205	646.486	644.774	643.068	641.37	639.678	637.993	636.314	634.642	632.977	631.318	629.666	628.02	626.381	624.748	623.121	621.501	619.887	618.28	616.679	615.083	613.495	611.912	610.335	608.765	607.2	605.642	604.09	602.543	601.003	599.468	597.939	596.416	594.899	593.388	591.883	590.383	588.889	587.4	585.918	584.44
	7.00701	660.551	658.785	657.026	655.274	653.529	651.792	650.061	648.337	646.62	644.91	643.206	641.509	639.819	638.136	636.459	634.789	633.126	631.469	629.818	628.174	626.537	624.905	623.281	621.662	620.05	618.444	616.845	615.251	613.664	612.083	610.508	608.939	607.376	605.819	604.268	602.723	601.184	599.651	598.124	596.603	595.087	593.577	592.073	590.575	589.082	587.595	586.114	584.638
	7.01702	660.668	658.905	657.148	655.398	653.655	651.919	650.191	648.469	646.753	645.045	643.343	641.649	639.96	638.279	636.604	634.936	633.274	631.619	629.97	628.328	626.692	625.063	623.44	621.823	620.212	618.608	617.01	615.419	613.833	612.253	610.68	609.113	607.551	605.996	604.447	602.903	601.366	599.834	598.309	596.789	595.274	593.766	592.263	590.767	589.275	587.79	586.31	584.835
	7.02703	660.786	659.024	657.269	655.522	653.781	652.047	650.32	648.6	646.887	645.18	643.481	641.788	640.101	638.422	636.749	635.082	633.422	631.769	630.122	628.481	626.847	625.22	623.598	621.983	620.374	618.772	617.176	615.585	614.001	612.424	610.852	609.286	607.726	606.172	604.625	603.083	601.547	600.017	598.492	596.974	595.461	593.954	592.453	590.958	589.468	587.984	586.505	585.032
	7.03704	660.903	659.143	657.39	655.645	653.906	652.174	650.449	648.731	647.02	645.315	643.617	641.926	640.242	638.564	636.893	635.228	633.57	631.918	630.273	628.635	627.002	625.376	623.757	622.143	620.536	618.935	617.34	615.752	614.17	612.593	611.023	609.459	607.901	606.348	604.802	603.262	601.727	600.199	598.676	597.159	595.648	594.142	592.643	591.148	589.66	588.177	586.7	585.228
	7.04705	661.02	659.262	657.511	655.768	654.031	652.301	650.578	648.862	647.152	645.45	643.754	642.065	640.382	638.706	637.037	635.374	633.718	632.068	630.424	628.787	627.157	625.532	623.914	622.303	620.697	619.098	617.505	615.918	614.337	612.763	611.194	609.631	608.075	606.524	604.979	603.441	601.908	600.38	598.859	597.344	595.834	594.33	592.831	591.339	589.852	588.37	586.894	585.424
	7.05706	661.136	659.381	657.632	655.89	654.155	652.428	650.706	648.992	647.285	645.584	643.89	642.203	640.522	638.848	637.18	635.519	633.865	632.217	630.575	628.94	627.311	625.688	624.072	622.462	620.858	619.261	617.669	616.084	614.505	612.932	611.364	609.803	608.248	606.699	605.156	603.619	602.087	600.562	599.042	597.528	596.019	594.517	593.02	591.529	590.043	588.563	587.088	585.62
	7.06707	661.252	659.499	657.752	656.012	654.28	652.554	650.835	649.122	647.417	645.718	644.026	642.34	640.661	638.989	637.323	635.664	634.011	632.365	630.725	629.092	627.464	625.844	624.229	622.621	621.019	619.423	617.833	616.249	614.672	613.1	611.535	609.975	608.422	606.874	605.332	603.797	602.267	600.742	599.224	597.711	596.205	594.703	593.208	591.718	590.234	588.755	587.282	585.814
	7.07708	661.368	659.617	657.872	656.134	654.404	652.68	650.962	649.252	647.548	645.851	644.161	642.478	640.801	639.13	637.466	635.809	634.158	632.513	630.875	629.243	627.618	625.999	624.386	622.779	621.179	619.584	617.996	616.414	614.838	613.268	611.704	610.146	608.594	607.048	605.508	603.974	602.445	600.923	599.406	597.895	596.389	594.89	593.396	591.907	590.424	588.947	587.475	586.009
	7.08709	661.484	659.735	657.992	656.256	654.527	652.805	651.09	649.382	647.68	645.985	644.296	642.615	640.939	639.271	637.609	635.953	634.304	632.661	631.024	629.394	627.771	626.153	624.542	622.937	621.338	619.746	618.159	616.579	615.004	613.436	611.874	610.317	608.767	607.222	605.684	604.151	602.624	601.103	599.587	598.078	596.574	595.075	593.583	592.096	590.614	589.138	587.668	586.203
	7.0971	661.6	659.852	658.111	656.378	654.651	652.931	651.217	649.511	647.811	646.118	644.431	642.751	641.078	639.411	637.751	636.097	634.449	632.808	631.174	629.545	627.923	626.308	624.698	623.095	621.498	619.907	618.322	616.743	615.17	613.603	612.043	610.488	608.939	607.396	605.859	604.327	602.802	601.282	599.768	598.26	596.758	595.261	593.769	592.284	590.804	589.329	587.86	586.397
	7.10711	661.715	659.969	658.23	656.499	654.774	653.056	651.344	649.64	647.942	646.25	644.566	642.887	641.216	639.551	637.892	636.24	634.595	632.955	631.322	629.696	628.076	626.461	624.854	623.252	621.656	620.067	618.484	616.907	615.335	613.77	612.211	610.658	609.11	607.569	606.033	604.504	602.98	601.461	599.949	598.442	596.941	595.446	593.956	592.471	590.993	589.52	588.052	586.59
	7.11712	661.829	660.086	658.349	656.619	654.896	653.18	651.471	649.768	648.072	646.383	644.7	643.023	641.354	639.691	638.034	636.383	634.74	633.102	631.471	629.846	628.227	626.615	625.009	623.409	621.815	620.227	618.646	617.07	615.5	613.937	612.379	610.827	609.282	607.742	606.208	604.679	603.157	601.64	600.129	598.624	597.124	595.63	594.142	592.659	591.181	589.71	588.243	586.782
	7.12713	661.944	660.202	658.468	656.74	655.019	653.305	651.597	649.896	648.202	646.514	644.833	643.159	641.491	639.83	638.175	636.526	634.884	633.248	631.619	629.996	628.379	626.768	625.164	623.565	621.973	620.387	618.807	617.233	615.665	614.103	612.547	610.997	609.452	607.914	606.381	604.855	603.334	601.818	600.309	598.805	597.307	595.814	594.327	592.845	591.37	589.899	588.434	586.975
	7.13714	662.058	660.319	658.586	656.86	655.141	653.429	651.723	650.024	648.332	646.646	644.967	643.294	641.628	639.969	638.316	636.669	635.028	633.394	631.767	630.145	628.53	626.921	625.318	623.721	622.131	620.546	618.968	617.396	615.829	614.269	612.714	611.166	609.623	608.086	606.555	605.03	603.51	601.996	600.488	598.986	597.489	595.998	594.512	593.032	591.557	590.088	588.625	587.167
	7.14715	662.172	660.435	658.704	656.98	655.263	653.552	651.849	650.152	648.461	646.777	645.1	643.429	641.765	640.107	638.456	636.811	635.172	633.54	631.914	630.294	628.681	627.073	625.472	623.877	622.288	620.705	619.129	617.558	615.993	614.434	612.881	611.334	609.793	608.257	606.728	605.204	603.686	602.174	600.667	599.166	597.671	596.181	594.697	593.218	591.745	590.277	588.815	587.358
	7.15716	662.286	660.55	658.822	657.1	655.384	653.676	651.974	650.279	648.59	646.908	645.233	643.564	641.902	640.246	638.596	636.953	635.316	633.685	632.061	630.443	628.831	627.226	625.626	624.033	622.445	620.864	619.289	617.72	616.156	614.599	613.048	611.502	609.962	608.429	606.901	605.378	603.862	602.351	600.845	599.346	597.852	596.363	594.881	593.403	591.932	590.465	589.004	587.549
	7.16717	662.399	660.666	658.939	657.219	655.506	653.799	652.099	650.406	648.719	647.039	645.365	643.698	642.038	640.384	638.736	637.094	635.459	633.83	632.208	630.591	628.981	627.377	625.779	624.188	622.602	621.022	619.449	617.881	616.319	614.764	613.214	611.67	610.132	608.599	607.073	605.552	604.037	602.527	601.024	599.525	598.033	596.546	595.064	593.588	592.118	590.653	589.194	587.739
	7.17718	662.512	660.781	659.056	657.338	655.627	653.922	652.224	650.533	648.848	647.169	645.498	643.832	642.174	640.521	638.875	637.235	635.602	633.975	632.354	630.739	629.131	627.529	625.932	624.342	622.758	621.18	619.608	618.042	616.482	614.928	613.38	611.837	610.301	608.77	607.245	605.725	604.212	602.704	601.201	599.704	598.213	596.728	595.248	593.773	592.304	590.84	589.382	587.93
	7.18719	662.625	660.896	659.173	657.457	655.747	654.045	652.348	650.659	648.976	647.299	645.63	643.966	642.309	640.658	639.014	637.376	635.745	634.119	632.5	630.887	629.28	627.68	626.085	624.497	622.914	621.338	619.767	618.203	616.644	615.092	613.545	612.004	610.469	608.94	607.416	605.898	604.386	602.879	601.378	599.883	598.393	596.909	595.431	593.957	592.49	591.027	589.571	588.119
	7.1972	662.738	661.01	659.289	657.575	655.868	654.167	652.473	650.785	649.104	647.429	645.761	644.099	642.444	640.795	639.153	637.517	635.887	634.263	632.646	631.034	629.429	627.83	626.237	624.651	623.07	621.495	619.926	618.363	616.806	615.255	613.71	612.171	610.637	609.109	607.587	606.071	604.56	603.055	601.555	600.061	598.573	597.09	595.613	594.141	592.675	591.214	589.759	588.308
	7.20721	662.85	661.125	659.406	657.693	655.988	654.289	652.596	650.911	649.231	647.559	645.892	644.233	642.579	640.932	639.291	637.657	636.029	634.407	632.791	631.181	629.578	627.981	626.389	624.804	623.225	621.652	620.085	618.523	616.968	615.418	613.875	612.337	610.805	609.278	607.758	606.243	604.733	603.23	601.732	600.239	598.752	597.271	595.795	594.325	592.86	591.4	589.946	588.497
	7.21722	662.962	661.239	659.521	657.811	656.107	654.41	652.72	651.036	649.359	647.688	646.023	644.365	642.714	641.068	639.429	637.797	636.17	634.55	632.936	631.328	629.726	628.131	626.541	624.957	623.38	621.808	620.243	618.683	617.129	615.581	614.039	612.502	610.972	609.447	607.928	606.414	604.907	603.404	601.908	600.417	598.931	597.451	595.977	594.508	593.044	591.586	590.133	588.686
	7.22723	663.074	661.352	659.637	657.929	656.227	654.532	652.843	651.161	649.486	647.817	646.154	644.498	642.848	641.204	639.567	637.936	636.311	634.693	633.08	631.474	629.874	628.28	626.692	625.11	623.534	621.964	620.4	618.842	617.29	615.743	614.203	612.668	611.139	609.615	608.098	606.586	605.079	603.579	602.083	600.594	599.11	597.631	596.158	594.69	593.228	591.771	590.32	588.874
	7.23724	663.185	661.466	659.753	658.046	656.346	654.653	652.966	651.286	649.612	647.945	646.284	644.63	642.982	641.34	639.704	638.075	636.452	634.835	633.225	631.62	630.022	628.429	626.843	625.263	623.688	622.12	620.557	619.001	617.45	615.905	614.366	612.833	611.305	609.783	608.267	606.757	605.252	603.752	602.259	600.77	599.288	597.811	596.339	594.872	593.412	591.956	590.506	589.061
	7.24725	663.297	661.579	659.868	658.163	656.465	654.774	653.089	651.411	649.739	648.073	646.414	644.762	643.115	641.475	639.841	638.214	636.593	634.978	633.369	631.766	630.169	628.578	626.994	625.415	623.842	622.275	620.714	619.159	617.61	616.067	614.529	612.997	611.471	609.951	608.436	606.927	605.424	603.926	602.433	600.947	599.465	597.99	596.519	595.054	593.595	592.141	590.692	589.248
	7.25726	663.408	661.692	659.982	658.28	656.584	654.894	653.211	651.535	649.865	648.201	646.544	644.893	643.248	641.61	639.978	638.352	636.733	635.119	633.512	631.911	630.316	628.727	627.144	625.567	623.995	622.43	620.871	619.317	617.77	616.228	614.692	613.162	611.637	610.118	608.605	607.097	605.595	604.099	602.608	601.122	599.643	598.168	596.699	595.236	593.777	592.325	590.877	589.435
	7.26727	663.518	661.804	660.097	658.396	656.702	655.014	653.333	651.659	649.99	648.329	646.673	645.024	643.381	641.745	640.115	638.491	636.873	635.261	633.655	632.056	630.462	628.875	627.294	625.718	624.148	622.585	621.027	619.475	617.929	616.389	614.854	613.325	611.802	610.285	608.773	607.267	605.766	604.271	602.782	601.298	599.819	598.346	596.879	595.417	593.96	592.508	591.062	589.621
	7.27728	663.629	661.917	660.211	658.512	656.82	655.134	653.455	651.782	650.116	648.456	646.802	645.155	643.514	641.879	640.251	638.628	637.012	635.402	633.798	632.2	630.609	629.023	627.443	625.869	624.301	622.739	621.183	619.633	618.088	616.549	615.016	613.489	611.967	610.451	608.941	607.436	605.937	604.444	602.956	601.473	599.996	598.524	597.058	595.597	594.142	592.691	591.247	589.807
	7.28729	663.739	662.029	660.325	658.628	656.938	655.254	653.577	651.906	650.241	648.583	646.931	645.286	643.646	642.013	640.386	638.766	637.151	635.543	633.941	632.345	630.754	629.17	627.592	626.02	624.453	622.893	621.338	619.79	618.247	616.709	615.178	613.652	612.132	610.617	609.109	607.605	606.108	604.615	603.129	601.648	600.172	598.702	597.237	595.777	594.323	592.874	591.431	589.992
	7.2973	663.849	662.141	660.439	658.744	657.055	655.373	653.698	652.029	650.366	648.71	647.059	645.416	643.778	642.147	640.522	638.903	637.29	635.684	634.083	632.488	630.9	629.317	627.741	626.17	624.605	623.047	621.493	619.946	618.405	616.869	615.339	613.815	612.296	610.783	609.276	607.774	606.278	604.787	603.302	601.822	600.347	598.879	597.415	595.957	594.504	593.057	591.614	590.177
	7.30731	663.958	662.252	660.552	658.859	657.173	655.492	653.819	652.151	650.49	648.836	647.188	645.546	643.91	642.28	640.657	639.04	637.429	635.824	634.225	632.632	631.045	629.464	627.889	626.32	624.757	623.2	621.648	620.102	618.563	617.028	615.5	613.977	612.46	610.948	609.442	607.942	606.447	604.958	603.474	601.996	600.523	599.055	597.593	596.136	594.685	593.239	591.798	590.362
	7.31732	664.068	662.363	660.666	658.974	657.29	655.611	653.939	652.274	650.615	648.962	647.315	645.675	644.041	642.413	640.792	639.176	637.567	635.964	634.366	632.775	631.19	629.611	628.037	626.47	624.908	623.353	621.803	620.258	618.72	617.187	615.66	614.139	612.623	611.113	609.609	608.11	606.616	605.129	603.646	602.169	600.698	599.231	597.771	596.315	594.865	593.42	591.981	590.546
	7.32733	664.177	662.474	660.779	659.089	657.406	655.73	654.06	652.396	650.739	649.088	647.443	645.805	644.172	642.546	640.926	639.313	637.705	636.103	634.508	632.918	631.334	629.757	628.185	626.619	625.059	623.505	621.957	620.414	618.877	617.346	615.82	614.301	612.786	611.278	609.775	608.277	606.785	605.299	603.818	602.342	600.872	599.407	597.948	596.494	595.045	593.601	592.163	590.73
	7.33734	664.286	662.585	660.891	659.204	657.523	655.848	654.18	652.518	650.862	649.213	647.57	645.933	644.303	642.679	641.06	639.448	637.842	636.242	634.649	633.061	631.479	629.903	628.332	626.768	625.21	623.657	622.11	620.569	619.034	617.504	615.98	614.462	612.949	611.442	609.94	608.444	606.954	605.469	603.989	602.515	601.046	599.583	598.125	596.672	595.224	593.782	592.345	590.913
	7.34735	664.394	662.696	661.004	659.318	657.639	655.966	654.3	652.639	650.986	649.338	647.697	646.062	644.433	642.811	641.194	639.584	637.98	636.381	634.789	633.203	631.622	630.048	628.479	626.917	625.36	623.809	622.264	620.724	619.19	617.662	616.14	614.623	613.111	611.606	610.106	608.611	607.122	605.638	604.16	602.687	601.22	599.758	598.301	596.849	595.403	593.962	592.527	591.096
	7.35736	664.503	662.806	661.116	659.432	657.754	656.084	654.419	652.761	651.109	649.463	647.824	646.191	644.564	642.943	641.328	639.719	638.117	636.52	634.929	633.345	631.766	630.193	628.626	627.065	625.51	623.96	622.416	620.878	619.346	617.82	616.299	614.783	613.273	611.769	610.27	608.777	607.29	605.807	604.33	602.859	601.393	599.932	598.477	597.027	595.582	594.142	592.708	591.279
	7.36737	664.611	662.916	661.227	659.546	657.87	656.201	654.538	652.882	651.232	649.588	647.95	646.319	644.693	643.074	641.461	639.854	638.253	636.658	635.069	633.486	631.909	630.338	628.772	627.213	625.659	624.111	622.569	621.033	619.502	617.977	616.457	614.943	613.435	611.932	610.435	608.943	607.457	605.976	604.501	603.031	601.566	600.106	598.652	597.204	595.76	594.322	592.889	591.461
	7.37738	664.718	663.025	661.339	659.659	657.985	656.318	654.657	653.002	651.354	649.712	648.076	646.446	644.823	643.205	641.594	639.989	638.389	636.796	635.209	633.627	632.052	630.482	628.919	627.361	625.808	624.262	622.721	621.186	619.657	618.133	616.615	615.103	613.596	612.095	610.599	609.109	607.624	606.144	604.67	603.202	601.738	600.28	598.828	597.38	595.938	594.501	593.069	591.643
	7.38739	664.826	663.135	661.45	659.772	658.1	656.435	654.776	653.123	651.476	649.836	648.202	646.574	644.952	643.336	641.727	640.123	638.525	636.934	635.348	633.768	632.194	630.626	629.064	627.508	625.957	624.412	622.873	621.34	619.812	618.29	616.773	615.262	613.757	612.257	610.763	609.274	607.79	606.312	604.84	603.372	601.91	600.454	599.002	597.556	596.115	594.68	593.249	591.824
	7.3974	664.933	663.244	661.561	659.885	658.215	656.551	654.894	653.243	651.598	649.96	648.327	646.701	645.081	643.467	641.859	640.257	638.661	637.071	635.487	633.909	632.337	630.77	629.21	627.655	626.106	624.562	623.025	621.493	619.967	618.446	616.931	615.421	613.917	612.419	610.926	609.439	607.957	606.48	605.009	603.543	602.082	600.627	599.177	597.732	596.293	594.858	593.429	592.005
	7.40741	665.04	663.353	661.672	659.998	658.329	656.668	655.012	653.363	651.72	650.083	648.452	646.828	645.21	643.597	641.991	640.391	638.796	637.208	635.626	634.049	632.478	630.914	629.355	627.801	626.254	624.712	623.176	621.646	620.121	618.602	617.088	615.58	614.078	612.581	611.089	609.603	608.122	606.647	605.177	603.713	602.253	600.8	599.351	597.907	596.469	595.036	593.608	592.186
	7.41742	665.147	663.462	661.783	660.11	658.444	656.784	655.13	653.483	651.841	650.206	648.577	646.955	645.338	643.727	642.123	640.524	638.931	637.345	635.764	634.189	632.62	631.057	629.499	627.948	626.402	624.861	623.327	621.798	620.275	618.757	617.245	615.738	614.237	612.742	611.252	609.767	608.288	606.814	605.345	603.882	602.424	600.972	599.524	598.082	596.645	595.214	593.787	592.366
	7.42743	665.254	663.57	661.893	660.222	658.558	656.899	655.247	653.602	651.962	650.329	648.702	647.081	645.466	643.857	642.254	640.657	639.066	637.481	635.902	634.329	632.761	631.199	629.644	628.093	626.549	625.01	623.477	621.95	620.428	618.912	617.401	615.896	614.397	612.903	611.414	609.931	608.453	606.98	605.513	604.051	602.595	601.144	599.698	598.257	596.821	595.391	593.966	592.545
	7.43744	665.36	663.678	662.003	660.334	658.671	657.015	655.365	653.721	652.083	650.452	648.826	647.207	645.593	643.986	642.385	640.79	639.2	637.617	636.039	634.468	632.902	631.342	629.788	628.239	626.696	625.159	623.628	622.102	620.581	619.067	617.558	616.054	614.556	613.063	611.576	610.094	608.618	607.146	605.681	604.22	602.765	601.315	599.871	598.431	596.997	595.568	594.144	592.725
	7.44745	665.466	663.786	662.113	660.445	658.785	657.13	655.482	653.84	652.204	650.574	648.95	647.332	645.721	644.115	642.516	640.922	639.334	637.753	636.177	634.607	633.042	631.484	629.931	628.384	626.843	625.307	623.777	622.253	620.734	619.221	617.713	616.211	614.714	613.223	611.737	610.257	608.782	607.312	605.848	604.389	602.935	601.486	600.043	598.605	597.172	595.744	594.321	592.904
	7.45746	665.572	663.894	662.222	660.557	658.898	657.245	655.598	653.958	652.324	650.696	649.074	647.458	645.848	644.244	642.646	641.054	639.468	637.888	636.314	634.745	633.183	631.626	630.075	628.529	626.989	625.455	623.927	622.404	620.887	619.375	617.869	616.368	614.873	613.383	611.899	610.42	608.946	607.478	606.015	604.557	603.104	601.657	600.215	598.778	597.347	595.92	594.499	593.082
	7.46747	665.677	664.001	662.331	660.668	659.011	657.36	655.715	654.076	652.444	650.817	649.197	647.583	645.975	644.373	642.776	641.186	639.602	638.023	636.45	634.884	633.323	631.767	630.218	628.674	627.135	625.603	624.076	622.555	621.039	619.529	618.024	616.525	615.031	613.542	612.059	610.582	609.109	607.643	606.181	604.725	603.273	601.828	600.387	598.951	597.521	596.096	594.676	593.26
	7.47748	665.782	664.108	662.44	660.778	659.123	657.474	655.831	654.194	652.563	650.939	649.32	647.708	646.101	644.501	642.906	641.318	639.735	638.158	636.587	635.022	633.462	631.908	630.36	628.818	627.281	625.75	624.225	622.705	621.191	619.682	618.178	616.681	615.188	613.701	612.22	610.744	609.273	607.807	606.347	604.892	603.442	601.998	600.558	599.124	597.695	596.271	594.852	593.438
	7.48749	665.887	664.215	662.549	660.889	659.235	657.588	655.947	654.312	652.683	651.06	649.443	647.832	646.228	644.629	643.036	641.449	639.868	638.292	636.723	635.159	633.601	632.049	630.503	628.962	627.427	625.897	624.373	622.855	621.342	619.835	618.333	616.836	615.346	613.86	612.38	610.905	609.436	607.971	606.512	605.059	603.61	602.167	600.729	599.296	597.868	596.446	595.028	593.616
	7.4975	665.992	664.322	662.657	660.999	659.347	657.702	656.062	654.429	652.802	651.181	649.566	647.957	646.353	644.756	643.165	641.58	640	638.427	636.859	635.297	633.74	632.19	630.645	629.105	627.572	626.044	624.521	623.004	621.493	619.987	618.487	616.992	615.502	614.018	612.54	611.066	609.598	608.135	606.678	605.225	603.778	602.336	600.9	599.468	598.042	596.62	595.204	593.793
	7.50751	666.097	664.428	662.765	661.109	659.459	657.815	656.178	654.546	652.921	651.301	649.688	648.08	646.479	644.884	643.294	641.71	640.132	638.56	636.994	635.434	633.879	632.33	630.786	629.249	627.717	626.19	624.669	623.154	621.644	620.139	618.641	617.147	615.659	614.176	612.699	611.227	609.76	608.299	606.843	605.392	603.946	602.505	601.07	599.64	598.214	596.794	595.379	593.969
	7.51752	666.201	664.534	662.873	661.219	659.571	657.929	656.293	654.663	653.039	651.422	649.81	648.204	646.604	645.011	643.423	641.841	640.264	638.694	637.129	635.57	634.017	632.47	630.928	629.392	627.861	626.336	624.817	623.303	621.794	620.291	618.794	617.302	615.815	614.334	612.858	611.387	609.922	608.462	607.007	605.557	604.113	602.674	601.24	599.811	598.387	596.968	595.554	594.145
	7.52753	666.305	664.64	662.981	661.328	659.682	658.042	656.408	654.78	653.158	651.542	649.932	648.328	646.729	645.137	643.551	641.971	640.396	638.827	637.264	635.707	634.155	632.609	631.069	629.534	628.005	626.482	624.964	623.451	621.944	620.443	618.947	617.456	615.971	614.491	613.017	611.547	610.083	608.625	607.171	605.723	604.28	602.842	601.409	599.981	598.559	597.141	595.729	594.321
	7.53754	666.409	664.745	663.088	661.438	659.793	658.155	656.522	654.896	653.275	651.661	650.053	648.451	646.854	645.264	643.679	642.1	640.527	638.96	637.399	635.843	634.293	632.748	631.21	629.677	628.149	626.627	625.111	623.6	622.094	620.594	619.1	617.61	616.126	614.648	613.175	611.707	610.244	608.787	607.335	605.888	604.446	603.01	601.578	600.152	598.731	597.314	595.903	594.497
	7.54755	666.512	664.851	663.196	661.547	659.904	658.267	656.636	655.012	653.393	651.781	650.174	648.573	646.979	645.39	643.807	642.23	640.658	639.093	637.533	635.979	634.43	632.887	631.35	629.818	628.292	626.772	625.257	623.748	622.244	620.745	619.252	617.764	616.282	614.805	613.333	611.866	610.405	608.949	607.498	606.053	604.612	603.177	601.747	600.322	598.902	597.487	596.077	594.672
	7.55756	666.616	664.956	663.303	661.655	660.014	658.379	656.75	655.128	653.511	651.9	650.295	648.696	647.103	645.516	643.934	642.359	640.789	639.225	637.667	636.114	634.567	633.026	631.49	629.96	628.436	626.917	625.403	623.895	622.393	620.895	619.404	617.917	616.436	614.961	613.49	612.025	610.565	609.111	607.661	606.217	604.778	603.344	601.915	600.491	599.073	597.659	596.25	594.847
	7.56757	666.719	665.061	663.409	661.764	660.124	658.491	656.864	655.243	653.628	652.019	650.415	648.818	647.227	645.641	644.061	642.488	640.919	639.357	637.8	636.249	634.704	633.164	631.63	630.101	628.578	627.061	625.549	624.042	622.541	621.046	619.555	618.07	616.591	615.117	613.648	612.184	610.725	609.272	607.824	606.381	604.943	603.511	602.083	600.661	599.243	597.831	596.423	595.021
	7.57758	666.821	665.165	663.516	661.872	660.234	658.603	656.978	655.358	653.745	652.137	650.536	648.94	647.35	645.766	644.188	642.616	641.049	639.489	637.934	636.384	634.84	633.302	631.769	630.242	628.721	627.205	625.694	624.189	622.69	621.195	619.707	618.223	616.745	615.272	613.805	612.342	610.885	609.433	607.986	606.545	605.108	603.677	602.251	600.83	599.413	598.002	596.596	595.195
	7.58759	666.924	665.27	663.622	661.98	660.344	658.714	657.091	655.473	653.861	652.256	650.656	649.062	647.474	645.891	644.315	642.744	641.179	639.62	638.067	636.519	634.976	633.44	631.909	630.383	628.863	627.349	625.84	624.336	622.838	621.345	619.858	618.376	616.899	615.427	613.961	612.5	611.044	609.594	608.148	606.708	605.273	603.843	602.418	600.998	599.583	598.173	596.768	595.368
	7.5976	667.026	665.374	663.728	662.088	660.454	658.826	657.204	655.588	653.978	652.374	650.776	649.183	647.597	646.016	644.441	642.872	641.309	639.751	638.199	636.653	635.112	633.577	632.047	630.523	629.005	627.492	625.984	624.482	622.986	621.494	620.008	618.528	617.052	615.582	614.117	612.658	611.203	609.754	608.31	606.871	605.437	604.009	602.585	601.166	599.753	598.344	596.94	595.542
	7.60761	667.128	665.478	663.833	662.195	660.563	658.937	657.316	655.702	654.094	652.491	650.895	649.304	647.72	646.141	644.567	643	641.438	639.882	638.332	636.787	635.248	633.714	632.186	630.663	629.146	627.635	626.129	624.628	623.133	621.643	620.158	618.679	617.205	615.737	614.273	612.815	611.362	609.914	608.471	607.034	605.601	604.174	602.751	601.334	599.922	598.514	597.112	595.714
	7.61762	667.23	665.582	663.939	662.302	660.672	659.047	657.429	655.816	654.21	652.609	651.014	649.425	647.842	646.265	644.693	643.127	641.567	640.012	638.464	636.92	635.383	633.851	632.324	630.803	629.288	627.778	626.273	624.774	623.28	621.792	620.308	618.831	617.358	615.891	614.429	612.972	611.52	610.074	608.632	607.196	605.765	604.339	602.918	601.501	600.09	598.684	597.283	595.887
	7.62763	667.332	665.685	664.044	662.409	660.78	659.158	657.541	655.93	654.325	652.726	651.133	649.546	647.964	646.388	644.818	643.254	641.696	640.143	638.595	637.054	635.518	633.987	632.462	630.943	629.429	627.92	626.417	624.919	623.427	621.94	620.458	618.982	617.51	616.045	614.584	613.128	611.678	610.233	608.793	607.358	605.928	604.503	603.083	601.668	600.259	598.854	597.454	596.059
	7.63764	667.433	665.788	664.149	662.516	660.889	659.268	657.653	656.044	654.441	652.843	651.252	649.666	648.086	646.512	644.944	643.381	641.824	640.273	638.727	637.187	635.652	634.123	632.6	631.082	629.569	628.062	626.56	625.064	623.573	622.088	620.607	619.132	617.662	616.198	614.739	613.285	611.836	610.392	608.953	607.519	606.091	604.667	603.249	601.835	600.427	599.023	597.624	596.23
	7.64765	667.534	665.891	664.254	662.622	660.997	659.378	657.765	656.157	654.556	652.96	651.37	649.786	648.208	646.635	645.069	643.507	641.952	640.402	638.858	637.32	635.787	634.259	632.737	631.221	629.709	628.204	626.704	625.209	623.719	622.235	620.756	619.283	617.814	616.351	614.893	613.44	611.993	610.55	609.113	607.681	606.253	604.831	603.414	602.001	600.594	599.192	597.794	596.402
	7.65766	667.635	665.994	664.358	662.729	661.105	659.488	657.876	656.27	654.67	653.076	651.488	649.906	648.329	646.758	645.193	643.634	642.08	640.532	638.989	637.452	635.92	634.394	632.874	631.359	629.849	628.345	626.847	625.353	623.865	622.382	620.905	619.433	617.966	616.504	615.047	613.596	612.15	610.708	609.272	607.841	606.415	604.994	603.578	602.167	600.761	599.36	597.964	596.573
	7.66767	667.736	666.096	664.462	662.835	661.213	659.597	657.987	656.383	654.785	653.193	651.606	650.025	648.45	646.881	645.317	643.76	642.207	640.661	639.12	637.584	636.054	634.53	633.011	631.497	629.989	628.486	626.989	625.497	624.01	622.529	621.053	619.582	618.117	616.656	615.201	613.751	612.306	610.866	609.431	608.002	606.577	605.157	603.743	602.333	600.928	599.528	598.133	596.743
	7.67768	667.836	666.198	664.566	662.94	661.32	659.706	658.098	656.496	654.899	653.308	651.724	650.144	648.571	647.003	645.441	643.885	642.334	640.789	639.25	637.716	636.187	634.665	633.147	631.635	630.128	628.627	627.131	625.641	624.156	622.676	621.201	619.732	618.267	616.808	615.355	613.906	612.462	611.024	609.59	608.162	606.739	605.32	603.907	602.498	601.095	599.696	598.302	596.914
	7.68769	667.937	666.3	664.67	663.046	661.427	659.815	658.209	656.608	655.013	653.424	651.841	650.263	648.692	647.126	645.565	644.01	642.461	640.918	639.38	637.847	636.321	634.799	633.283	631.773	630.267	628.768	627.273	625.784	624.3	622.822	621.349	619.881	618.418	616.96	615.508	614.06	612.618	611.181	609.749	608.322	606.9	605.483	604.07	602.663	601.261	599.864	598.471	597.083
	7.6977	668.037	666.402	664.774	663.151	661.534	659.924	658.319	656.72	655.127	653.539	651.958	650.382	648.812	647.247	645.689	644.136	642.588	641.046	639.51	637.979	636.453	634.933	633.419	631.91	630.406	628.908	627.415	625.927	624.445	622.968	621.496	620.029	618.568	617.112	615.66	614.214	612.774	611.338	609.907	608.481	607.06	605.644	604.234	602.828	601.427	600.031	598.639	597.253
	7.70771	668.136	666.504	664.877	663.256	661.641	660.032	658.429	656.832	655.24	653.655	652.075	650.5	648.932	647.369	645.812	644.26	642.714	641.174	639.639	638.11	636.586	635.067	633.554	632.047	630.545	629.048	627.556	626.07	624.589	623.113	621.643	620.178	618.718	617.263	615.813	614.368	612.929	611.494	610.065	608.64	607.221	605.806	604.397	602.992	601.592	600.197	598.807	597.422
	7.71772	668.236	666.605	664.98	663.361	661.748	660.14	658.539	656.943	655.353	653.769	652.191	650.619	649.052	647.49	645.935	644.385	642.84	641.302	639.768	638.24	636.718	635.201	633.69	632.183	630.683	629.187	627.697	626.212	624.733	623.259	621.79	620.326	618.867	617.413	615.965	614.522	613.083	611.65	610.222	608.799	607.381	605.967	604.559	603.156	601.757	600.364	598.975	597.591
	7.72773	668.335	666.706	665.083	663.465	661.854	660.248	658.649	657.055	655.466	653.884	652.307	650.736	649.171	647.611	646.057	644.509	642.966	641.429	639.897	638.371	636.85	635.334	633.824	632.32	630.82	629.327	627.838	626.355	624.876	623.404	621.936	620.473	619.016	617.564	616.117	614.675	613.238	611.806	610.379	608.957	607.54	606.128	604.721	603.319	601.922	600.53	599.142	597.759
	7.73774	668.434	666.807	665.185	663.57	661.96	660.356	658.758	657.166	655.579	653.998	652.423	650.854	649.29	647.732	646.18	644.633	643.092	641.556	640.026	638.501	636.981	635.467	633.959	632.456	630.958	629.465	627.978	626.496	625.02	623.548	622.082	620.621	619.165	617.714	616.268	614.828	613.392	611.961	610.536	609.115	607.7	606.289	604.883	603.482	602.086	600.695	599.309	597.927
	7.74775	668.533	666.907	665.288	663.674	662.066	660.463	658.867	657.276	655.692	654.112	652.539	650.971	649.409	647.853	646.302	644.757	643.217	641.683	640.154	638.631	637.113	635.6	634.093	632.592	631.095	629.604	628.118	626.638	625.163	623.692	622.228	620.768	619.313	617.864	616.419	614.98	613.546	612.117	610.692	609.273	607.859	606.449	605.045	603.645	602.25	600.86	599.475	598.095
	7.75776	668.632	667.008	665.39	663.778	662.171	660.571	658.976	657.387	655.804	654.226	652.654	651.088	649.528	647.973	646.424	644.88	643.342	641.809	640.282	638.76	637.244	635.733	634.227	632.727	631.232	629.742	628.258	626.779	625.305	623.836	622.373	620.915	619.461	618.013	616.57	615.132	613.699	612.271	610.848	609.43	608.017	606.609	605.206	603.808	602.414	601.025	599.641	598.262
	7.76777	668.73	667.108	665.492	663.881	662.276	660.678	659.085	657.497	655.916	654.34	652.77	651.205	649.646	648.093	646.545	645.003	643.466	641.935	640.41	638.889	637.374	635.865	634.361	632.862	631.369	629.88	628.398	626.92	625.447	623.98	622.518	621.061	619.609	618.162	616.721	615.284	613.852	612.426	611.004	609.587	608.176	606.769	605.367	603.97	602.577	601.19	599.807	598.429
	7.77778	668.828	667.208	665.593	663.984	662.381	660.784	659.193	657.607	656.027	654.453	652.885	651.322	649.764	648.213	646.667	645.126	643.591	642.061	640.537	639.018	637.505	635.997	634.494	632.997	631.505	630.018	628.537	627.06	625.589	624.123	622.663	621.207	619.757	618.311	616.871	615.436	614.005	612.58	611.16	609.744	608.334	606.928	605.527	604.131	602.74	601.354	599.972	598.596
	7.78779	668.926	667.308	665.695	664.088	662.486	660.891	659.301	657.717	656.139	654.566	652.999	651.438	649.882	648.332	646.788	645.248	643.715	642.187	640.664	639.147	637.635	636.128	634.627	633.131	631.641	630.156	628.676	627.201	625.731	624.267	622.807	621.353	619.904	618.46	617.021	615.587	614.158	612.734	611.315	609.9	608.491	607.087	605.687	604.293	602.903	601.518	600.138	598.762
	7.7978	669.024	667.407	665.796	664.19	662.591	660.997	659.409	657.827	656.25	654.679	653.114	651.554	650	648.451	646.908	645.371	643.839	642.312	640.791	639.275	637.765	636.26	634.76	633.266	631.777	630.293	628.814	627.341	625.872	624.409	622.951	621.498	620.051	618.608	617.17	615.738	614.31	612.887	611.469	610.056	608.648	607.245	605.847	604.454	603.065	601.681	600.302	598.928
	7.80781	669.122	667.506	665.897	664.293	662.695	661.103	659.517	657.936	656.361	654.792	653.228	651.67	650.117	648.57	647.029	645.493	643.962	642.437	640.917	639.403	637.894	636.391	634.893	633.4	631.912	630.429	628.952	627.48	626.013	624.552	623.095	621.644	620.197	618.756	617.319	615.888	614.462	613.04	611.624	610.212	608.805	607.404	606.007	604.614	603.227	601.844	600.467	599.093
	7.81782	669.219	667.605	665.997	664.395	662.799	661.209	659.624	658.045	656.472	654.904	653.342	651.785	650.234	648.689	647.149	645.614	644.085	642.562	641.044	639.531	638.024	636.522	635.025	633.533	632.047	630.566	629.09	627.62	626.154	624.694	623.239	621.788	620.343	618.903	617.468	616.038	614.613	613.193	611.778	610.367	608.962	607.561	606.166	604.775	603.389	602.007	600.631	599.259
	7.82783	669.316	667.704	666.098	664.498	662.903	661.314	659.731	658.154	656.582	655.016	653.455	651.9	650.351	648.807	647.269	645.736	644.208	642.686	641.17	639.659	638.153	636.652	635.157	633.667	632.182	630.702	629.228	627.759	626.295	624.836	623.382	621.933	620.489	619.05	617.617	616.188	614.764	613.345	611.932	610.522	609.118	607.719	606.324	604.935	603.55	602.17	600.794	599.424
	7.83784	669.413	667.803	666.198	664.6	663.007	661.42	659.838	658.262	656.692	655.128	653.569	652.015	650.468	648.925	647.388	645.857	644.331	642.811	641.296	639.786	638.281	636.782	635.288	633.8	632.316	630.838	629.365	627.897	626.435	624.977	623.525	622.077	620.635	619.197	617.765	616.338	614.915	613.498	612.085	610.677	609.274	607.876	606.483	605.094	603.711	602.332	600.958	599.588
	7.84785	669.509	667.901	666.298	664.701	663.11	661.525	659.945	658.371	656.802	655.239	653.682	652.13	650.584	649.043	647.508	645.978	644.454	642.935	641.421	639.913	638.41	636.912	635.42	633.932	632.45	630.974	629.502	628.036	626.574	625.118	623.667	622.221	620.78	619.344	617.913	616.487	615.066	613.649	612.238	610.832	609.43	608.033	606.641	605.254	603.871	602.494	601.121	599.752
	7.85786	669.606	667.999	666.398	664.803	663.213	661.629	660.051	658.479	656.912	655.351	653.795	652.245	650.7	649.161	647.627	646.099	644.576	643.058	641.546	640.039	638.538	637.042	635.551	634.065	632.584	631.109	629.639	628.174	626.714	625.259	623.809	622.365	620.925	619.49	618.06	616.636	615.216	613.801	612.391	610.986	609.585	608.19	606.799	605.413	604.032	602.655	601.283	599.916
	7.86787	669.702	668.097	666.498	664.904	663.316	661.734	660.157	658.587	657.021	655.462	653.907	652.359	650.816	649.278	647.746	646.219	644.698	643.182	641.671	640.166	638.666	637.171	635.681	634.197	632.718	631.244	629.775	628.312	626.853	625.4	623.951	622.508	621.069	619.636	618.208	616.784	615.366	613.952	612.543	611.139	609.74	608.346	606.956	605.571	604.191	602.816	601.445	600.079
	7.87788	669.798	668.195	666.597	665.005	663.419	661.838	660.263	658.694	657.13	655.572	654.02	652.473	650.931	649.395	647.864	646.339	644.819	643.305	641.796	640.292	638.793	637.3	635.812	634.329	632.851	631.379	629.911	628.449	626.992	625.54	624.093	622.651	621.214	619.782	618.355	616.932	615.515	614.103	612.695	611.293	609.895	608.502	607.113	605.73	604.351	602.977	601.607	600.243
	7.88789	669.894	668.292	666.696	665.106	663.521	661.942	660.369	658.802	657.239	655.683	654.132	652.586	651.046	649.512	647.983	646.459	644.941	643.428	641.92	640.418	638.921	637.429	635.942	634.461	632.984	631.513	630.047	628.586	627.131	625.68	624.234	622.793	621.358	619.927	618.501	617.08	615.664	614.253	612.847	611.446	610.049	608.657	607.27	605.888	604.51	603.137	601.769	600.405
	7.8979	669.989	668.389	666.795	665.206	663.624	662.046	660.475	658.909	657.348	655.793	654.244	652.7	651.161	649.628	648.101	646.579	645.062	643.55	642.044	640.543	639.048	637.557	636.072	634.592	633.117	631.647	630.183	628.723	627.269	625.82	624.375	622.936	621.501	620.072	618.648	617.228	615.813	614.403	612.998	611.598	610.203	608.812	607.426	606.045	604.669	603.297	601.93	600.568
	7.90791	670.085	668.486	666.894	665.307	663.726	662.15	660.58	659.015	657.457	655.903	654.355	652.813	651.276	649.745	648.219	646.698	645.183	643.673	642.168	640.668	639.174	637.685	636.202	634.723	633.25	631.781	630.318	628.86	627.407	625.959	624.516	623.078	621.645	620.217	618.794	617.375	615.962	614.553	613.15	611.751	610.357	608.967	607.583	606.203	604.828	603.457	602.091	600.73
	7.91792	670.18	668.583	666.992	665.407	663.827	662.253	660.685	659.122	657.565	656.013	654.467	652.926	651.391	649.861	648.336	646.817	645.303	643.795	642.291	640.793	639.301	637.813	636.331	634.854	633.382	631.915	630.453	628.996	627.545	626.098	624.656	623.22	621.788	620.361	618.939	617.522	616.11	614.703	613.3	611.903	610.51	609.122	607.738	606.36	604.986	603.616	602.252	600.892
	7.92793	670.275	668.68	667.09	665.507	663.929	662.356	660.79	659.229	657.673	656.123	654.578	653.039	651.505	649.977	648.454	646.936	645.423	643.916	642.415	640.918	639.427	637.941	636.46	634.984	633.514	632.048	630.588	629.132	627.682	626.237	624.796	623.361	621.931	620.505	619.085	617.669	616.258	614.852	613.451	612.054	610.663	609.276	607.894	606.516	605.144	603.775	602.412	601.053
	7.93794	670.369	668.776	667.188	665.606	664.03	662.459	660.894	659.335	657.781	656.232	654.689	653.151	651.619	650.092	648.571	647.054	645.544	644.038	642.538	641.043	639.553	638.068	636.589	635.114	633.645	632.181	630.722	629.268	627.819	626.375	624.936	623.502	622.073	620.649	619.23	617.815	616.406	615.001	613.601	612.206	610.816	609.43	608.049	606.673	605.301	603.934	602.572	601.214
	7.94795	670.464	668.872	667.286	665.706	664.131	662.562	660.999	659.441	657.888	656.341	654.8	653.263	651.733	650.207	648.687	647.173	645.663	644.159	642.66	641.167	639.678	638.195	636.717	635.244	633.776	632.314	630.856	629.404	627.956	626.513	625.076	623.643	622.215	620.792	619.374	617.961	616.553	615.15	613.751	612.357	610.968	609.583	608.204	606.829	605.458	604.093	602.731	601.375
	7.95796	670.558	668.968	667.384	665.805	664.232	662.665	661.103	659.546	657.995	656.45	654.91	653.375	651.846	650.322	648.804	647.291	645.783	644.28	642.783	641.291	639.804	638.322	636.845	635.374	633.907	632.446	630.99	629.539	628.092	626.651	625.215	623.784	622.357	620.936	619.519	618.107	616.7	615.298	613.9	612.508	611.12	609.737	608.358	606.984	605.615	604.251	602.891	601.535
	7.96797	670.652	669.064	667.481	665.904	664.333	662.767	661.207	659.652	658.102	656.559	655.02	653.487	651.959	650.437	648.92	647.408	645.902	644.401	642.905	641.414	639.929	638.449	636.973	635.503	634.038	632.578	631.123	629.674	628.229	626.789	625.354	623.924	622.499	621.078	619.663	618.252	616.847	615.446	614.05	612.658	611.272	609.89	608.512	607.14	605.772	604.408	603.05	601.695
	7.97798	670.746	669.159	667.578	666.003	664.433	662.869	661.31	659.757	658.209	656.667	655.13	653.599	652.072	650.552	649.036	647.526	646.021	644.521	643.027	641.538	640.054	638.575	637.101	635.632	634.169	632.71	631.257	629.808	628.365	626.926	625.492	624.064	622.64	621.221	619.807	618.398	616.993	615.593	614.199	612.808	611.423	610.042	608.666	607.295	605.928	604.566	603.208	601.855
	7.98799	670.84	669.255	667.675	666.102	664.533	662.971	661.414	659.862	658.316	656.775	655.24	653.71	652.185	650.666	649.152	647.643	646.14	644.642	643.149	641.661	640.178	638.701	637.228	635.761	634.299	632.842	631.39	629.942	628.5	627.063	625.631	624.203	622.781	621.363	619.95	618.542	617.139	615.741	614.347	612.958	611.574	610.194	608.82	607.449	606.084	604.723	603.366	602.015
	7.998	670.933	669.35	667.772	666.2	664.633	663.072	661.517	659.967	658.422	656.883	655.349	653.821	652.298	650.78	649.267	647.76	646.258	644.762	643.27	641.784	640.302	638.826	637.355	635.89	634.429	632.973	631.522	630.076	628.636	627.2	625.769	624.343	622.921	621.505	620.094	618.687	617.285	615.888	614.495	613.108	611.725	610.346	608.973	607.604	606.239	604.88	603.524	602.174
	8.00801	671.026	669.445	667.869	666.298	664.733	663.174	661.62	660.071	658.528	656.991	655.458	653.931	652.41	650.894	649.383	647.877	646.376	644.881	643.391	641.906	640.426	638.952	637.482	636.018	634.558	633.104	631.655	630.21	628.771	627.336	625.906	624.482	623.062	621.647	620.237	618.831	617.43	616.035	614.643	613.257	611.875	610.498	609.126	607.758	606.395	605.036	603.682	602.332
	8.01802	671.119	669.539	667.965	666.396	664.833	663.275	661.722	660.176	658.634	657.098	655.567	654.042	652.522	651.007	649.498	647.993	646.494	645.001	643.512	642.029	640.55	639.077	637.609	636.146	634.688	633.235	631.787	630.344	628.905	627.472	626.044	624.62	623.202	621.788	620.379	618.975	617.576	616.181	614.791	613.406	612.025	610.649	609.278	607.912	606.55	605.192	603.839	602.491
	8.02803	671.212	669.634	668.061	666.494	664.932	663.376	661.825	660.28	658.74	657.205	655.676	654.152	652.634	651.12	649.612	648.11	646.612	645.12	643.633	642.151	640.674	639.202	637.735	636.273	634.817	633.365	631.918	630.477	629.04	627.608	626.181	624.759	623.342	621.929	620.521	619.119	617.72	616.327	614.938	613.554	612.175	610.8	609.43	608.065	606.704	605.348	603.996	602.649
	8.03804	671.305	669.728	668.157	666.591	665.031	663.476	661.927	660.383	658.845	657.312	655.784	654.262	652.745	651.233	649.727	648.226	646.73	645.239	643.753	642.272	640.797	639.326	637.861	636.401	634.946	633.495	632.05	630.61	629.174	627.744	626.318	624.897	623.481	622.07	620.663	619.262	617.865	616.473	615.085	613.703	612.325	610.951	609.582	608.218	606.858	605.503	604.153	602.807
	8.04805	671.397	669.822	668.252	666.688	665.13	663.577	662.029	660.487	658.95	657.419	655.893	654.372	652.856	651.346	649.841	648.341	646.847	645.357	643.873	642.394	640.92	639.451	637.987	636.528	635.074	633.625	632.181	630.742	629.308	627.879	626.454	625.035	623.62	622.21	620.805	619.405	618.009	616.618	615.232	613.851	612.474	611.101	609.734	608.371	607.012	605.658	604.309	602.964
	8.05806	671.489	669.916	668.348	666.786	665.229	663.677	662.131	660.59	659.055	657.525	656.001	654.481	652.967	651.459	649.955	648.457	646.964	645.476	643.993	642.515	641.042	639.575	638.112	636.655	635.202	633.755	632.312	630.874	629.442	628.014	626.591	625.172	623.759	622.35	620.947	619.547	618.153	616.763	615.379	613.998	612.623	611.252	609.885	608.523	607.166	605.813	604.465	603.121
	8.06807	671.581	670.009	668.443	666.882	665.327	663.777	662.233	660.694	659.16	657.632	656.108	654.591	653.078	651.571	650.069	648.572	647.08	645.594	644.112	642.636	641.165	639.699	638.238	636.781	635.33	633.884	632.443	631.006	629.575	628.148	626.727	625.31	623.898	622.49	621.088	619.69	618.297	616.908	615.525	614.146	612.771	611.401	610.036	608.675	607.319	605.968	604.621	603.278
	8.07808	671.673	670.103	668.538	666.979	665.425	663.877	662.334	660.797	659.264	657.738	656.216	654.7	653.189	651.683	650.182	648.687	647.197	645.712	644.232	642.757	641.287	639.822	638.362	636.908	635.458	634.013	632.573	631.138	629.708	628.283	626.862	625.447	624.036	622.63	621.229	619.832	618.44	617.053	615.67	614.293	612.919	611.551	610.187	608.827	607.472	606.122	604.776	603.434
	8.08809	671.765	670.196	668.633	667.075	665.523	663.977	662.435	660.899	659.369	657.843	656.323	654.809	653.299	651.795	650.296	648.802	647.313	645.829	644.351	642.877	641.409	639.946	638.487	637.034	635.585	634.142	632.703	631.27	629.841	628.417	626.998	625.583	624.174	622.769	621.369	619.974	618.583	617.197	615.816	614.439	613.067	611.7	610.337	608.979	607.625	606.276	604.931	603.591
	8.0981	671.856	670.289	668.728	667.172	665.621	664.076	662.536	661.002	659.473	657.949	656.43	654.917	653.409	651.906	650.409	648.916	647.429	645.947	644.47	642.998	641.531	640.069	638.612	637.16	635.712	634.27	632.833	631.401	629.973	628.551	627.133	625.72	624.312	622.908	621.509	620.115	618.726	617.341	615.961	614.586	613.215	611.849	610.487	609.13	607.777	606.429	605.086	603.746
	8.10811	671.947	670.382	668.822	667.268	665.719	664.175	662.637	661.104	659.576	658.054	656.537	655.025	653.519	652.018	650.521	649.03	647.545	646.064	644.588	643.117	641.652	640.191	638.736	637.285	635.839	634.399	632.963	631.532	630.105	628.684	627.268	625.856	624.449	623.047	621.649	620.256	618.868	617.485	616.106	614.732	613.362	611.997	610.637	609.281	607.929	606.582	605.24	603.902
	8.11812	672.038	670.474	668.916	667.363	665.816	664.274	662.737	661.206	659.68	658.159	656.644	655.134	653.629	652.129	650.634	649.144	647.66	646.181	644.706	643.237	641.773	640.314	638.86	637.41	635.966	634.527	633.092	631.662	630.237	628.817	627.402	625.992	624.586	623.185	621.789	620.397	619.01	617.628	616.251	614.878	613.509	612.145	610.786	609.431	608.081	606.735	605.394	604.057
	8.12813	672.129	670.567	669.01	667.459	665.913	664.373	662.838	661.308	659.783	658.264	656.75	655.241	653.738	652.24	650.746	649.258	647.775	646.297	644.824	643.357	641.894	640.436	638.983	637.535	636.092	634.654	633.221	631.793	630.369	628.95	627.536	626.127	624.723	623.323	621.928	620.538	619.152	617.771	616.395	615.023	613.656	612.293	610.935	609.582	608.232	606.888	605.548	604.212
	8.13814	672.22	670.659	669.104	667.554	666.01	664.471	662.938	661.409	659.886	658.369	656.856	655.349	653.847	652.35	650.858	649.372	647.89	646.414	644.942	643.476	642.014	640.558	639.107	637.66	636.218	634.782	633.35	631.923	630.5	629.083	627.67	626.263	624.859	623.461	622.067	620.678	619.294	617.914	616.539	615.168	613.802	612.441	611.084	609.732	608.384	607.04	605.701	604.367
	8.14815	672.31	670.751	669.198	667.65	666.107	664.57	663.038	661.511	659.989	658.473	656.962	655.456	653.956	652.46	650.97	649.485	648.005	646.53	645.06	643.595	642.135	640.68	639.23	637.784	636.344	634.909	633.478	632.052	630.632	629.215	627.804	626.398	624.996	623.599	622.206	620.818	619.435	618.057	616.683	615.313	613.948	612.588	611.232	609.881	608.534	607.192	605.854	604.521
	8.15816	672.4	670.843	669.291	667.745	666.203	664.668	663.137	661.612	660.092	658.577	657.068	655.564	654.065	652.571	651.082	649.598	648.119	646.646	645.177	643.713	642.255	640.801	639.352	637.909	636.47	635.036	633.606	632.182	630.762	629.348	627.938	626.532	625.132	623.736	622.345	620.958	619.576	618.199	616.826	615.458	614.094	612.735	611.381	610.03	608.685	607.344	606.007	604.675
	8.16817	672.49	670.934	669.384	667.839	666.3	664.765	663.237	661.713	660.195	658.681	657.173	655.671	654.173	652.68	651.193	649.711	648.233	646.761	645.294	643.832	642.375	640.922	639.475	638.032	636.595	635.162	633.734	632.311	630.893	629.479	628.071	626.667	625.267	623.873	622.483	621.097	619.717	618.341	616.969	615.602	614.24	612.882	611.528	610.18	608.835	607.495	606.159	604.828
	8.17818	672.58	671.026	669.477	667.934	666.396	664.863	663.336	661.814	660.297	658.785	657.279	655.777	654.281	652.79	651.304	649.823	648.347	646.877	645.411	643.95	642.494	641.043	639.597	638.156	636.72	635.289	633.862	632.44	631.023	629.611	628.204	626.801	625.403	624.009	622.621	621.237	619.857	618.482	617.112	615.746	614.385	613.028	611.676	610.328	608.985	607.646	606.312	604.982
	8.18819	672.669	671.117	669.57	668.028	666.492	664.961	663.435	661.914	660.399	658.889	657.384	655.884	654.389	652.899	651.415	649.936	648.461	646.992	645.527	644.068	642.613	641.164	639.719	638.28	636.845	635.415	633.989	632.569	631.153	629.742	628.336	626.935	625.538	624.146	622.758	621.375	619.997	618.623	617.254	615.89	614.53	613.174	611.823	610.477	609.135	607.797	606.463	605.135
	8.1982	672.759	671.208	669.662	668.122	666.587	665.058	663.534	662.014	660.501	658.992	657.488	655.99	654.497	653.009	651.526	650.048	648.575	647.107	645.644	644.186	642.733	641.284	639.841	638.403	636.969	635.54	634.116	632.697	631.283	629.873	628.468	627.068	625.673	624.282	622.896	621.514	620.137	618.764	617.397	616.033	614.674	613.32	611.97	610.625	609.284	607.947	606.615	605.287
	8.20821	672.848	671.299	669.755	668.216	666.683	665.155	663.632	662.114	660.602	659.095	657.593	656.096	654.604	653.118	651.636	650.159	648.688	647.221	645.76	644.303	642.851	641.405	639.963	638.526	637.093	635.666	634.243	632.825	631.412	630.004	628.6	627.201	625.807	624.418	623.033	621.652	620.276	618.905	617.538	616.176	614.819	613.465	612.117	610.773	609.433	608.097	606.766	605.44
	8.21822	672.937	671.389	669.847	668.31	666.778	665.252	663.73	662.214	660.703	659.198	657.697	656.202	654.712	653.226	651.746	650.271	648.801	647.336	645.875	644.42	642.97	641.524	640.084	638.648	637.217	635.791	634.37	632.953	631.542	630.135	628.732	627.335	625.941	624.553	623.169	621.79	620.416	619.046	617.68	616.319	614.963	613.611	612.263	610.92	609.581	608.247	606.917	605.592
	8.22823	673.026	671.48	669.939	668.403	666.873	665.348	663.829	662.314	660.805	659.3	657.801	656.307	654.819	653.335	651.856	650.382	648.914	647.45	645.991	644.537	643.088	641.644	640.205	638.771	637.341	635.916	634.496	633.081	631.671	630.265	628.864	627.467	626.075	624.688	623.306	621.928	620.555	619.186	617.821	616.462	615.106	613.756	612.409	611.067	609.73	608.397	607.068	605.743
	8.23824	673.115	671.57	670.031	668.497	666.968	665.445	663.926	662.413	660.906	659.403	657.905	656.413	654.925	653.443	651.966	650.493	649.026	647.564	646.106	644.654	643.206	641.764	640.326	638.893	637.464	636.041	634.622	633.208	631.799	630.395	628.995	627.6	626.209	624.823	623.442	622.065	620.693	619.326	617.962	616.604	615.25	613.9	612.555	611.214	609.878	608.546	607.218	605.895
	8.24825	673.203	671.66	670.122	668.59	667.063	665.541	664.024	662.513	661.006	659.505	658.009	656.518	655.032	653.551	652.075	650.604	649.138	647.677	646.221	644.77	643.324	641.883	640.446	639.014	637.588	636.165	634.748	633.335	631.928	630.524	629.126	627.732	626.343	624.958	623.578	622.202	620.832	619.465	618.103	616.746	615.393	614.044	612.7	611.361	610.026	608.695	607.368	606.046
	8.25826	673.291	671.75	670.214	668.683	667.157	665.637	664.122	662.612	661.107	659.607	658.112	656.623	655.138	653.659	652.184	650.715	649.25	647.791	646.336	644.886	643.442	642.002	640.566	639.136	637.71	636.29	634.874	633.462	632.056	630.654	629.256	627.864	626.476	625.092	623.714	622.339	620.97	619.604	618.244	616.887	615.536	614.188	612.846	611.507	610.173	608.843	607.518	606.197
	8.26827	673.379	671.839	670.305	668.776	667.251	665.733	664.219	662.71	661.207	659.709	658.216	656.727	655.244	653.766	652.293	650.825	649.362	647.904	646.451	645.002	643.559	642.12	640.686	639.257	637.833	636.414	634.999	633.589	632.184	630.783	629.387	627.995	626.609	625.227	623.849	622.476	621.107	619.743	618.384	617.029	615.678	614.332	612.99	611.653	610.32	608.991	607.667	606.347
	8.27828	673.467	671.929	670.396	668.868	667.346	665.828	664.316	662.809	661.307	659.81	658.319	656.832	655.35	653.874	652.402	650.935	649.474	648.017	646.565	645.118	643.676	642.239	640.806	639.378	637.956	636.537	635.124	633.715	632.311	630.912	629.517	628.127	626.741	625.36	623.984	622.612	621.245	619.882	618.524	617.17	615.821	614.476	613.135	611.799	610.467	609.139	607.816	606.497
	8.28829	673.555	672.018	670.487	668.96	667.439	665.924	664.413	662.907	661.407	659.912	658.421	656.936	655.456	653.981	652.511	651.045	649.585	648.13	646.679	645.234	643.793	642.357	640.926	639.499	638.078	636.661	635.249	633.841	632.438	631.04	629.647	628.258	626.874	625.494	624.119	622.748	621.382	620.02	618.663	617.311	615.962	614.619	613.279	611.944	610.613	609.287	607.965	606.647
	8.2983	673.642	672.107	670.577	669.053	667.533	666.019	664.51	663.005	661.507	660.013	658.524	657.04	655.561	654.088	652.619	651.155	649.696	648.242	646.793	645.349	643.909	642.475	641.045	639.62	638.2	636.784	635.373	633.967	632.565	631.169	629.776	628.389	627.006	625.627	624.253	622.884	621.519	620.159	618.803	617.451	616.104	614.761	613.423	612.089	610.76	609.435	608.114	606.797
	8.30831	673.73	672.196	670.668	669.144	667.626	666.114	664.606	663.103	661.606	660.114	658.626	657.144	655.667	654.194	652.727	651.265	649.807	648.354	646.907	645.464	644.026	642.592	641.164	639.74	638.321	636.907	635.497	634.092	632.692	631.297	629.906	628.519	627.138	625.76	624.388	623.019	621.656	620.296	618.942	617.591	616.245	614.904	613.567	612.234	610.906	609.582	608.262	606.946
	8.31832	673.817	672.285	670.758	669.236	667.72	666.208	664.702	663.201	661.705	660.214	658.728	657.247	655.772	654.301	652.835	651.374	649.918	648.466	647.02	645.578	644.142	642.71	641.283	639.86	638.443	637.03	635.621	634.218	632.819	631.424	630.035	628.65	627.269	625.893	624.522	623.155	621.792	620.434	619.08	617.731	616.387	615.046	613.71	612.379	611.051	609.728	608.41	607.095
	8.32833	673.904	672.373	670.848	669.328	667.813	666.303	664.798	663.299	661.804	660.315	658.83	657.351	655.876	654.407	652.942	651.483	650.028	648.578	647.133	645.693	644.258	642.827	641.401	639.98	638.564	637.152	635.745	634.343	632.945	631.552	630.163	628.78	627.4	626.025	624.655	623.289	621.928	620.571	619.219	617.871	616.527	615.188	613.853	612.523	611.197	609.875	608.557	607.244
	8.33834	673.99	672.461	670.938	669.419	667.906	666.397	664.894	663.396	661.903	660.415	658.932	657.454	655.981	654.513	653.05	651.591	650.138	648.69	647.246	645.807	644.373	642.944	641.519	640.1	638.685	637.274	635.868	634.467	633.071	631.679	630.292	628.909	627.531	626.158	624.789	623.424	622.064	620.708	619.357	618.01	616.668	615.33	613.996	612.667	611.342	610.021	608.705	607.392
	8.34835	674.077	672.549	671.027	669.51	667.998	666.491	664.99	663.493	662.002	660.515	659.033	657.557	656.085	654.619	653.157	651.7	650.248	648.801	647.359	645.921	644.488	643.061	641.637	640.219	638.805	637.396	635.992	634.592	633.197	631.806	630.42	629.039	627.662	626.29	624.922	623.558	622.2	620.845	619.495	618.149	616.808	615.471	614.139	612.81	611.487	610.167	608.852	607.541
	8.35836	674.163	672.637	671.117	669.601	668.091	666.585	665.085	663.59	662.1	660.615	659.135	657.66	656.189	654.724	653.264	651.808	650.358	648.912	647.471	646.035	644.604	643.177	641.755	640.338	638.926	637.518	636.115	634.716	633.322	631.933	630.548	629.168	627.792	626.421	625.055	623.692	622.335	620.982	619.633	618.288	616.948	615.612	614.281	612.954	611.631	610.313	608.998	607.688
	8.36837	674.249	672.725	671.206	669.692	668.183	666.679	665.18	663.687	662.198	660.714	659.236	657.762	656.293	654.829	653.371	651.916	650.467	649.023	647.583	646.148	644.718	643.293	641.873	640.457	639.046	637.639	636.237	634.84	633.447	632.059	630.676	629.297	627.923	626.553	625.187	623.826	622.47	621.118	619.77	618.427	617.088	615.753	614.423	613.097	611.775	610.458	609.145	607.836
	8.37838	674.335	672.813	671.295	669.782	668.275	666.773	665.275	663.783	662.296	660.814	659.337	657.864	656.397	654.935	653.477	652.024	650.576	649.133	647.695	646.262	644.833	643.409	641.99	640.575	639.166	637.76	636.36	634.964	633.572	632.186	630.803	629.426	628.053	626.684	625.32	623.96	622.604	621.254	619.907	618.565	617.227	615.894	614.565	613.24	611.919	610.603	609.291	607.983
	8.38839	674.421	672.9	671.384	669.873	668.367	666.866	665.37	663.88	662.394	660.913	659.437	657.966	656.5	655.039	653.583	652.132	650.685	649.244	647.807	646.375	644.947	643.525	642.107	640.694	639.285	637.881	636.482	635.087	633.697	632.312	630.931	629.554	628.182	626.815	625.452	624.093	622.739	621.389	620.044	618.703	617.366	616.034	614.706	613.382	612.063	610.748	609.437	608.13
	8.3984	674.507	672.987	671.473	669.963	668.459	666.959	665.465	663.976	662.491	661.012	659.538	658.068	656.604	655.144	653.689	652.239	650.794	649.354	647.918	646.488	645.062	643.64	642.224	640.812	639.405	638.002	636.604	635.21	633.822	632.437	631.058	629.682	628.312	626.945	625.583	624.226	622.873	621.525	620.18	618.841	617.505	616.174	614.847	613.524	612.206	610.892	609.582	608.277
	8.40841	674.592	673.074	671.561	670.053	668.55	667.052	665.559	664.071	662.589	661.111	659.638	658.17	656.707	655.248	653.795	652.347	650.903	649.464	648.03	646.6	645.176	643.756	642.34	640.93	639.524	638.122	636.726	635.333	633.946	632.563	631.184	629.81	628.441	627.076	625.715	624.359	623.007	621.66	620.317	618.978	617.644	616.314	614.988	613.666	612.349	611.036	609.727	608.423
	8.41842	674.678	673.161	671.649	670.143	668.641	667.145	665.654	664.167	662.686	661.209	659.738	658.271	656.809	655.353	653.901	652.453	651.011	649.574	648.141	646.713	645.289	643.871	642.457	641.047	639.643	638.242	636.847	635.456	634.07	632.688	631.311	629.938	628.57	627.206	625.846	624.491	623.141	621.794	620.453	619.115	617.782	616.453	615.128	613.808	612.492	611.18	609.872	608.569
	8.42843	674.763	673.248	671.737	670.232	668.732	667.237	665.748	664.263	662.783	661.308	659.838	658.372	656.912	655.457	654.006	652.56	651.119	649.683	648.251	646.825	645.403	643.985	642.573	641.165	639.761	638.362	636.968	635.579	634.193	632.813	631.437	630.065	628.698	627.335	625.977	624.623	623.274	621.929	620.588	619.252	617.92	616.592	615.269	613.949	612.634	611.324	610.017	608.715
	8.43844	674.848	673.334	671.825	670.322	668.823	667.33	665.841	664.358	662.879	661.406	659.937	658.473	657.014	655.56	654.111	652.667	651.227	649.792	648.362	646.937	645.516	644.1	642.688	641.282	639.88	638.482	637.089	635.701	634.317	632.938	631.563	630.192	628.826	627.465	626.108	624.755	623.407	622.063	620.724	619.388	618.058	616.731	615.409	614.09	612.777	611.467	610.161	608.86
	8.44845	674.932	673.42	671.913	670.411	668.914	667.422	665.935	664.453	662.976	661.504	660.037	658.574	657.117	655.664	654.216	652.773	651.335	649.901	648.472	647.048	645.629	644.214	642.804	641.399	639.998	638.602	637.21	635.823	634.44	633.062	631.688	630.319	628.955	627.594	626.238	624.887	623.54	622.197	620.859	619.525	618.195	616.869	615.548	614.231	612.918	611.61	610.306	609.005
	8.45846	675.017	673.506	672.001	670.5	669.005	667.514	666.028	664.548	663.072	661.601	660.136	658.675	657.219	655.767	654.321	652.879	651.442	650.01	648.582	647.16	645.742	644.328	642.919	641.515	640.116	638.721	637.33	635.944	634.563	633.186	631.814	630.446	629.082	627.723	626.369	625.018	623.672	622.331	620.994	619.661	618.332	617.008	615.688	614.372	613.06	611.753	610.449	609.15
	8.46847	675.101	673.592	672.088	670.589	669.095	667.606	666.122	664.643	663.168	661.699	660.235	658.775	657.32	655.87	654.425	652.985	651.549	650.119	648.692	647.271	645.854	644.442	643.035	641.632	640.233	638.84	637.45	636.066	634.686	633.31	631.939	630.572	629.21	627.852	626.499	625.149	623.805	622.464	621.128	619.796	618.469	617.146	615.827	614.512	613.201	611.895	610.593	609.295
	8.47848	675.185	673.678	672.175	670.678	669.185	667.697	666.215	664.737	663.264	661.796	660.333	658.875	657.422	655.973	654.53	653.091	651.656	650.227	648.802	647.382	645.966	644.556	643.149	641.748	640.351	638.958	637.57	636.187	634.808	633.434	632.064	630.698	629.337	627.981	626.628	625.28	623.937	622.598	621.263	619.932	618.606	617.283	615.966	614.652	613.343	612.037	610.736	609.439
	8.48849	675.269	673.763	672.262	670.766	669.275	667.789	666.308	664.831	663.36	661.893	660.432	658.975	657.523	656.076	654.634	653.196	651.763	650.335	648.911	647.493	646.078	644.669	643.264	641.864	640.468	639.077	637.69	636.308	634.93	633.557	632.188	630.824	629.464	628.109	626.758	625.411	624.068	622.73	621.397	620.067	618.742	617.421	616.104	614.792	613.483	612.179	610.879	609.583
	8.4985	675.353	673.849	672.349	670.854	669.365	667.88	666.4	664.925	663.455	661.99	660.53	659.075	657.624	656.178	654.737	653.301	651.87	650.443	649.021	647.603	646.19	644.782	643.378	641.979	640.585	639.195	637.81	636.429	635.052	633.68	632.313	630.95	629.591	628.237	626.887	625.541	624.2	622.863	621.53	620.202	618.878	617.558	616.242	614.931	613.624	612.321	611.022	609.727
	8.50851	675.437	673.934	672.436	670.942	669.454	667.971	666.493	665.019	663.551	662.087	660.628	659.174	657.725	656.281	654.841	653.406	651.976	650.55	649.13	647.713	646.302	644.895	643.493	642.095	640.702	639.313	637.929	636.549	635.174	633.803	632.437	631.075	629.718	628.364	627.016	625.671	624.331	622.995	621.664	620.337	619.014	617.695	616.38	615.07	613.764	612.462	611.164	609.87
	8.51852	675.52	674.019	672.522	671.03	669.544	668.062	666.585	665.113	663.646	662.184	660.726	659.274	657.826	656.383	654.944	653.511	652.082	650.658	649.238	647.823	646.413	645.008	643.607	642.21	640.818	639.431	638.048	636.669	635.295	633.926	632.561	631.2	629.844	628.492	627.144	625.801	624.462	623.128	621.797	620.471	619.149	617.832	616.518	615.209	613.904	612.603	611.306	610.014
	8.52853	675.604	674.104	672.608	671.118	669.633	668.152	666.677	665.207	663.741	662.28	660.824	659.373	657.926	656.485	655.048	653.615	652.188	650.765	649.347	647.933	646.524	645.12	643.72	642.325	640.934	639.548	638.167	636.789	635.417	634.048	632.684	631.325	629.97	628.619	627.273	625.931	624.593	623.259	621.93	620.605	619.285	617.968	616.656	615.348	614.044	612.744	611.448	610.157
	8.53854	675.687	674.188	672.694	671.206	669.722	668.243	666.769	665.3	663.836	662.376	660.921	659.472	658.027	656.586	655.151	653.72	652.294	650.872	649.455	648.043	646.635	645.232	643.834	642.44	641.05	639.665	638.285	636.909	635.538	634.17	632.808	631.449	630.096	628.746	627.401	626.06	624.723	623.391	622.063	620.739	619.42	618.104	616.793	615.486	614.183	612.884	611.59	610.299
	8.54855	675.77	674.273	672.78	671.293	669.811	668.333	666.861	665.393	663.93	662.472	661.019	659.57	658.127	656.688	655.253	653.824	652.399	650.979	649.563	648.152	646.746	645.344	643.947	642.554	641.166	639.782	638.403	637.029	635.658	634.292	632.931	631.574	630.221	628.873	627.529	626.189	624.853	623.522	622.195	620.873	619.554	618.24	616.93	615.624	614.322	613.024	611.731	610.441
	8.55856	675.853	674.357	672.866	671.38	669.899	668.423	666.952	665.486	664.024	662.568	661.116	659.669	658.226	656.789	655.356	653.928	652.504	651.085	649.671	648.261	646.856	645.456	644.06	642.669	641.282	639.899	638.521	637.148	635.779	634.414	633.054	631.698	630.346	628.999	627.656	626.318	624.983	623.653	622.328	621.006	619.689	618.375	617.067	615.762	614.461	613.164	611.872	610.584
	8.56857	675.935	674.441	672.952	671.467	669.988	668.513	667.043	665.579	664.119	662.663	661.213	659.767	658.326	656.89	655.458	654.031	652.609	651.192	649.779	648.37	646.967	645.567	644.173	642.783	641.397	640.016	638.639	637.267	635.899	634.535	633.176	631.822	630.471	629.125	627.784	626.446	625.113	623.784	622.46	621.139	619.823	618.511	617.203	615.899	614.6	613.304	612.013	610.725
	8.57858	676.018	674.525	673.037	671.554	670.076	668.603	667.135	665.671	664.212	662.759	661.31	659.865	658.426	656.991	655.56	654.135	652.714	651.298	649.886	648.479	647.077	645.679	644.285	642.896	641.512	640.132	638.757	637.386	636.019	634.657	633.299	631.945	630.596	629.251	627.911	626.574	625.242	623.915	622.591	621.272	619.957	618.646	617.339	616.036	614.738	613.443	612.153	610.867
	8.58859	676.1	674.609	673.122	671.641	670.164	668.692	667.225	665.763	664.306	662.854	661.406	659.963	658.525	657.091	655.662	654.238	652.819	651.404	649.993	648.588	647.186	645.79	644.398	643.01	641.627	640.248	638.874	637.504	636.139	634.778	633.421	632.069	630.721	629.377	628.038	626.702	625.372	624.045	622.723	621.404	620.09	618.781	617.475	616.173	614.876	613.583	612.293	611.008
	8.5986	676.182	674.692	673.207	671.727	670.252	668.782	667.316	665.856	664.4	662.949	661.502	660.061	658.624	657.192	655.764	654.341	652.923	651.509	650.1	648.696	647.296	645.901	644.51	643.123	641.741	640.364	638.991	637.622	636.258	634.898	633.543	632.192	630.845	629.502	628.164	626.83	625.5	624.175	622.854	621.537	620.224	618.915	617.61	616.31	615.014	613.721	612.433	611.149
	8.60861	676.264	674.776	673.292	671.813	670.34	668.871	667.407	665.948	664.493	663.043	661.598	660.158	658.723	657.292	655.866	654.444	653.027	651.615	650.207	648.804	647.405	646.011	644.622	643.236	641.856	640.48	639.108	637.74	636.377	635.019	633.664	632.315	630.969	629.628	628.29	626.958	625.629	624.305	622.985	621.669	620.357	619.049	617.746	616.446	615.151	613.86	612.573	611.29
	8.61862	676.346	674.859	673.377	671.9	670.427	668.96	667.497	666.039	664.586	663.138	661.694	660.255	658.821	657.392	655.967	654.547	653.131	651.72	650.314	648.912	647.514	646.122	644.733	643.349	641.97	640.595	639.224	637.858	636.496	635.139	633.786	632.437	631.093	629.752	628.417	627.085	625.757	624.434	623.115	621.8	620.49	619.183	617.881	616.583	615.288	613.998	612.712	611.43
	8.62863	676.427	674.942	673.461	671.985	670.515	669.049	667.587	666.131	664.679	663.232	661.79	660.353	658.92	657.492	656.068	654.649	653.235	651.825	650.42	649.019	647.623	646.232	644.845	643.462	642.084	640.71	639.341	637.976	636.615	635.259	633.907	632.559	631.216	629.877	628.542	627.212	625.886	624.564	623.246	621.932	620.622	619.317	618.016	616.718	615.425	614.136	612.851	611.57
	8.63864	676.509	675.025	673.546	672.071	670.602	669.137	667.677	666.222	664.772	663.326	661.886	660.449	659.018	657.591	656.169	654.751	653.338	651.93	650.526	649.127	647.732	646.342	644.956	643.574	642.197	640.825	639.457	638.093	636.734	635.379	634.028	632.682	631.339	630.002	628.668	627.339	626.013	624.693	623.376	622.063	620.755	619.45	618.15	616.854	615.562	614.274	612.99	611.71
	8.64865	676.59	675.107	673.63	672.157	670.689	669.226	667.767	666.313	664.865	663.42	661.981	660.546	659.116	657.69	656.27	654.853	653.442	652.035	650.632	649.234	647.84	646.451	645.067	643.687	642.311	640.94	639.573	638.21	636.852	635.498	634.149	632.803	631.462	630.126	628.793	627.465	626.141	624.821	623.506	622.194	620.887	619.583	618.284	616.989	615.698	614.411	613.128	611.85
	8.65866	676.671	675.19	673.714	672.242	670.776	669.314	667.857	666.405	664.957	663.514	662.076	660.643	659.214	657.79	656.37	654.955	653.545	652.139	650.738	649.341	647.949	646.561	645.178	643.799	642.424	641.054	639.688	638.327	636.97	635.617	634.269	632.925	631.585	630.25	628.918	627.591	626.268	624.95	623.635	622.325	621.019	619.716	618.418	617.124	615.834	614.549	613.267	611.989
	8.66867	676.752	675.272	673.797	672.327	670.862	669.402	667.946	666.495	665.049	663.608	662.171	660.739	659.311	657.889	656.47	655.057	653.648	652.243	650.843	649.448	648.057	646.67	645.288	643.91	642.537	641.168	639.804	638.444	637.088	635.736	634.389	633.046	631.708	630.373	629.043	627.717	626.396	625.078	623.765	622.455	621.15	619.849	618.552	617.259	615.97	614.686	613.405	612.128
	8.67868	676.833	675.354	673.881	672.412	670.949	669.49	668.035	666.586	665.141	663.701	662.266	660.835	659.409	657.987	656.57	655.158	653.75	652.347	650.948	649.554	648.164	646.779	645.398	644.022	642.65	641.282	639.919	638.56	637.205	635.855	634.509	633.168	631.83	630.497	629.168	627.843	626.522	625.206	623.894	622.585	621.281	619.981	618.686	617.394	616.106	614.822	613.542	612.267
	8.68869	676.913	675.436	673.964	672.497	671.035	669.577	668.125	666.676	665.233	663.794	662.36	660.931	659.506	658.086	656.67	655.259	653.853	652.451	651.053	649.661	648.272	646.888	645.508	644.133	642.762	641.396	640.034	638.676	637.323	635.974	634.629	633.288	631.952	630.62	629.292	627.968	626.649	625.334	624.022	622.715	621.412	620.114	618.819	617.528	616.241	614.959	613.68	612.405
	8.6987	676.994	675.518	674.048	672.582	671.121	669.665	668.213	666.767	665.325	663.887	662.455	661.027	659.603	658.184	656.77	655.36	653.955	652.554	651.158	649.767	648.379	646.997	645.618	644.244	642.875	641.51	640.149	638.792	637.44	636.092	634.748	633.409	632.074	630.743	629.416	628.094	626.775	625.461	624.151	622.845	621.543	620.245	618.952	617.662	616.376	615.095	613.817	612.543
	8.70871	677.074	675.6	674.131	672.667	671.207	669.752	668.302	666.857	665.416	663.98	662.549	661.122	659.7	658.282	656.869	655.461	654.057	652.658	651.263	649.872	648.487	647.105	645.728	644.355	642.987	641.623	640.263	638.908	637.557	636.21	634.868	633.529	632.195	630.866	629.54	628.219	626.901	625.588	624.279	622.975	621.674	620.377	619.084	617.796	616.511	615.231	613.954	612.681
	8.71872	677.154	675.681	674.214	672.751	671.293	669.839	668.391	666.947	665.507	664.073	662.643	661.217	659.797	658.38	656.969	655.562	654.159	652.761	651.367	649.978	648.593	647.213	645.837	644.466	643.099	641.736	640.377	639.023	637.674	636.328	634.987	633.65	632.317	630.988	629.664	628.343	627.027	625.715	624.407	623.104	621.804	620.508	619.217	617.929	616.646	615.366	614.091	612.819
	8.72873	677.234	675.763	674.297	672.835	671.378	669.926	668.479	667.036	665.598	664.165	662.737	661.312	659.893	658.478	657.068	655.662	654.261	652.864	651.471	650.084	648.7	647.321	645.946	644.576	643.21	641.849	640.492	639.139	637.79	636.446	635.105	633.77	632.438	631.11	629.787	628.468	627.153	625.842	624.535	623.233	621.934	620.639	619.349	618.063	616.78	615.502	614.227	612.957
	8.73874	677.314	675.844	674.379	672.919	671.464	670.013	668.567	667.126	665.689	664.257	662.83	661.407	659.989	658.576	657.167	655.762	654.362	652.967	651.575	650.189	648.807	647.429	646.055	644.686	643.322	641.961	640.605	639.254	637.906	636.563	635.224	633.889	632.559	631.232	629.91	628.592	627.278	625.969	624.663	623.361	622.064	620.77	619.481	618.195	616.914	615.637	614.363	613.094
	8.74875	677.393	675.925	674.462	673.003	671.549	670.1	668.655	667.215	665.78	664.349	662.924	661.502	660.085	658.673	657.265	655.862	654.463	653.069	651.679	650.294	648.913	647.536	646.164	644.796	643.433	642.074	640.719	639.368	638.022	636.68	635.342	634.009	632.679	631.354	630.033	628.716	627.403	626.095	624.79	623.49	622.193	620.901	619.613	618.328	617.048	615.771	614.499	613.231
	8.75876	677.473	676.006	674.544	673.087	671.634	670.186	668.743	667.304	665.871	664.441	663.017	661.597	660.181	658.77	657.364	655.962	654.564	653.171	651.783	650.399	649.019	647.644	646.273	644.906	643.544	642.186	640.832	639.483	638.138	636.797	635.46	634.128	632.8	631.476	630.156	628.84	627.528	626.221	624.917	623.618	622.323	621.031	619.744	618.461	617.181	615.906	614.635	613.367
	8.76877	677.552	676.087	674.626	673.17	671.719	670.272	668.831	667.393	665.961	664.533	663.11	661.691	660.277	658.867	657.462	656.061	654.665	653.273	651.886	650.503	649.125	647.751	646.381	645.016	643.655	642.298	640.945	639.597	638.253	636.914	635.578	634.247	632.92	631.597	630.278	628.963	627.653	626.346	625.044	623.746	622.452	621.161	619.875	618.593	617.315	616.04	614.77	613.504
	8.77878	677.631	676.167	674.708	673.253	671.804	670.359	668.918	667.482	666.051	664.625	663.203	661.785	660.372	658.964	657.56	656.161	654.766	653.375	651.989	650.608	649.231	647.858	646.489	645.125	643.765	642.41	641.058	639.711	638.369	637.03	635.696	634.366	633.04	631.718	630.4	629.087	627.777	626.472	625.171	623.873	622.58	621.291	620.006	618.725	617.448	616.174	614.905	613.64
	8.78879	677.71	676.247	674.79	673.337	671.888	670.444	669.005	667.571	666.141	664.716	663.295	661.879	660.468	659.06	657.658	656.26	654.866	653.477	652.092	650.712	649.336	647.964	646.597	645.234	643.875	642.521	641.171	639.825	638.484	637.146	635.813	634.484	633.159	631.839	630.522	629.21	627.901	626.597	625.297	624.001	622.709	621.421	620.137	618.857	617.58	616.308	615.04	613.776
	8.7988	677.789	676.328	674.871	673.419	671.972	670.53	669.092	667.659	666.231	664.807	663.388	661.973	660.563	659.157	657.756	656.359	654.966	653.579	652.195	650.816	649.441	648.071	646.705	645.343	643.986	642.632	641.284	639.939	638.599	637.262	635.93	634.602	633.279	631.959	630.644	629.333	628.025	626.722	625.423	624.128	622.837	621.55	620.267	618.988	617.713	616.442	615.174	613.911
	8.80881	677.867	676.408	674.953	673.502	672.057	670.616	669.179	667.748	666.32	664.898	663.48	662.066	660.658	659.253	657.853	656.458	655.066	653.68	652.298	650.92	649.546	648.177	646.812	645.452	644.095	642.744	641.396	640.052	638.713	637.378	636.047	634.721	633.398	632.08	630.765	629.455	628.149	626.847	625.549	624.255	622.965	621.679	620.397	619.119	617.845	616.575	615.309	614.046
	8.81882	677.946	676.487	675.034	673.585	672.141	670.701	669.266	667.836	666.41	664.989	663.572	662.16	660.752	659.349	657.95	656.556	655.166	653.781	652.4	651.023	649.651	648.283	646.919	645.56	644.205	642.854	641.508	640.166	638.827	637.494	636.164	634.838	633.517	632.2	630.887	629.577	628.272	626.972	625.675	624.382	623.093	621.808	620.527	619.25	617.977	616.708	615.443	614.182
	8.82883	678.024	676.567	675.115	673.667	672.225	670.786	669.353	667.924	666.499	665.079	663.664	662.253	660.847	659.445	658.047	656.654	655.266	653.882	652.502	651.127	649.756	648.389	647.026	645.668	644.315	642.965	641.62	640.279	638.942	637.609	636.28	634.956	633.636	632.32	631.007	629.7	628.396	627.096	625.8	624.508	623.22	621.937	620.657	619.381	618.109	616.841	615.577	614.316
	8.83884	678.102	676.647	675.196	673.75	672.308	670.871	669.439	668.011	666.588	665.17	663.756	662.346	660.941	659.54	658.144	656.753	655.365	653.982	652.604	651.23	649.86	648.495	647.133	645.776	644.424	643.075	641.731	640.391	639.056	637.724	636.397	635.073	633.754	632.439	631.128	629.821	628.519	627.22	625.925	624.634	623.348	622.065	620.786	619.511	618.24	616.973	615.71	614.451
	8.84885	678.18	676.726	675.277	673.832	672.392	670.956	669.525	668.099	666.677	665.26	663.847	662.439	661.035	659.636	658.241	656.851	655.465	654.083	652.706	651.333	649.964	648.6	647.24	645.884	644.533	643.186	641.843	640.504	639.169	637.839	636.513	635.19	633.872	632.559	631.249	629.943	628.641	627.344	626.05	624.76	623.475	622.193	620.915	619.641	618.372	617.106	615.843	614.585
	8.85886	678.258	676.805	675.357	673.914	672.475	671.041	669.611	668.186	666.766	665.35	663.939	662.532	661.129	659.731	658.338	656.948	655.564	654.183	652.807	651.436	650.068	648.705	647.346	645.992	644.642	643.296	641.954	640.616	639.283	637.953	636.628	635.307	633.99	632.678	631.369	630.064	628.764	627.467	626.175	624.886	623.601	622.321	621.044	619.771	618.502	617.238	615.976	614.719
	8.86887	678.336	676.884	675.438	673.996	672.558	671.125	669.697	668.274	666.854	665.44	664.03	662.624	661.223	659.826	658.434	657.046	655.662	654.283	652.909	651.538	650.172	648.81	647.453	646.099	644.75	643.405	642.065	640.728	639.396	638.068	636.744	635.424	634.108	632.797	631.489	630.185	628.886	627.59	626.299	625.011	623.728	622.448	621.173	619.901	618.633	617.369	616.109	614.853
	8.87888	678.413	676.963	675.518	674.077	672.641	671.21	669.783	668.361	666.943	665.529	664.121	662.716	661.316	659.921	658.53	657.143	655.761	654.383	653.01	651.64	650.276	648.915	647.559	646.206	644.859	643.515	642.175	640.84	639.509	638.182	636.859	635.54	634.226	632.915	631.609	630.306	629.008	627.714	626.423	625.137	623.854	622.576	621.301	620.03	618.764	617.501	616.242	614.987
	8.88889	678.49	677.042	675.598	674.159	672.724	671.294	669.868	668.447	667.031	665.619	664.211	662.808	661.41	660.016	658.626	657.241	655.86	654.483	653.111	651.743	650.379	649.019	647.664	646.313	644.967	643.624	642.286	640.952	639.622	638.296	636.974	635.657	634.343	633.034	631.728	630.427	629.13	627.836	626.547	625.262	623.98	622.703	621.429	620.16	618.894	617.632	616.374	615.12
	8.8989	678.568	677.121	675.678	674.24	672.807	671.378	669.954	668.534	667.119	665.708	664.302	662.9	661.503	660.11	658.722	657.338	655.958	654.582	653.211	651.845	650.482	649.124	647.77	646.42	645.075	643.733	642.396	641.063	639.734	638.41	637.089	635.773	634.46	633.152	631.848	630.547	629.251	627.959	626.671	625.386	624.106	622.83	621.557	620.289	619.024	617.763	616.506	615.253
	8.90891	678.645	677.199	675.758	674.321	672.889	671.462	670.039	668.621	667.207	665.797	664.392	662.992	661.596	660.204	658.817	657.434	656.056	654.682	653.312	651.946	650.585	649.228	647.875	646.527	645.182	643.842	642.506	641.174	639.847	638.523	637.204	635.888	634.577	633.27	631.967	630.668	629.373	628.081	626.794	625.511	624.232	622.956	621.685	620.417	619.154	617.894	616.638	615.386
	8.91892	678.722	677.277	675.837	674.402	672.972	671.546	670.124	668.707	667.294	665.886	664.483	663.084	661.689	660.298	658.913	657.531	656.154	654.781	653.412	652.048	650.688	649.332	647.98	646.633	645.29	643.951	642.616	641.285	639.959	638.637	637.318	636.004	634.694	633.388	632.086	630.788	629.494	628.203	626.917	625.635	624.357	623.083	621.812	620.546	619.283	618.024	616.769	615.518
	8.92893	678.798	677.355	675.917	674.483	673.054	671.629	670.209	668.793	667.382	665.975	664.573	663.175	661.781	660.392	659.008	657.627	656.251	654.88	653.512	652.149	650.79	649.436	648.085	646.739	645.397	644.059	642.726	641.396	640.071	638.75	637.432	636.119	634.81	633.505	632.204	630.907	629.614	628.325	627.04	625.759	624.482	623.209	621.939	620.674	619.412	618.154	616.901	615.65
	8.93894	678.875	677.433	675.996	674.564	673.136	671.712	670.293	668.879	667.469	666.064	664.663	663.266	661.874	660.486	659.103	657.724	656.349	654.978	653.612	652.25	650.893	649.539	648.19	646.845	645.504	644.168	642.835	641.507	640.183	638.862	637.546	636.234	634.927	633.623	632.323	631.027	629.735	628.447	627.163	625.883	624.607	623.335	622.066	620.802	619.541	618.284	617.032	615.782
	8.94895	678.951	677.511	676.075	674.644	673.218	671.796	670.378	668.965	667.556	666.152	664.752	663.357	661.966	660.58	659.197	657.82	656.446	655.077	653.712	652.351	650.995	649.643	648.295	646.951	645.611	644.276	642.944	641.617	640.294	638.975	637.66	636.349	635.043	633.74	632.441	631.146	629.855	628.568	627.286	626.007	624.732	623.46	622.193	620.93	619.67	618.414	617.162	615.914
	8.95896	679.028	677.589	676.154	674.725	673.299	671.879	670.462	669.051	667.643	666.24	664.842	663.448	662.058	660.673	659.292	657.915	656.543	655.175	653.811	652.452	651.097	649.746	648.399	647.056	645.718	644.384	643.053	641.727	640.405	639.088	637.774	636.464	635.158	633.857	632.559	631.265	629.975	628.69	627.408	626.13	624.856	623.586	622.319	621.057	619.798	618.544	617.293	616.046
	8.96897	679.104	677.666	676.233	674.805	673.381	671.961	670.546	669.136	667.73	666.328	664.931	663.539	662.15	660.766	659.386	658.011	656.64	655.273	653.911	652.552	651.198	649.849	648.503	647.162	645.824	644.491	643.162	641.837	640.516	639.2	637.887	636.578	635.274	633.973	632.677	631.384	630.095	628.811	627.53	626.253	624.98	623.711	622.446	621.184	619.927	618.673	617.423	616.177
	8.97898	679.18	677.743	676.312	674.885	673.462	672.044	670.63	669.221	667.817	666.416	665.021	663.629	662.242	660.859	659.481	658.107	656.737	655.371	654.01	652.653	651.3	649.951	648.607	647.267	645.931	644.599	643.271	641.947	640.627	639.312	638	636.693	635.389	634.09	632.794	631.503	630.215	628.931	627.652	626.376	625.104	623.836	622.572	621.311	620.055	618.802	617.553	616.308
	8.98899	679.255	677.821	676.39	674.965	673.543	672.127	670.714	669.306	667.903	666.504	665.11	663.719	662.333	660.952	659.575	658.202	656.833	655.469	654.109	652.753	651.401	650.054	648.711	647.372	646.037	644.706	643.379	642.056	640.738	639.423	638.113	636.807	635.504	634.206	632.911	631.621	630.334	629.052	627.773	626.498	625.228	623.961	622.697	621.438	620.183	618.931	617.683	616.439
	8.999	679.331	677.898	676.469	675.044	673.624	672.209	670.798	669.391	667.989	666.592	665.198	663.809	662.425	661.045	659.669	658.297	656.93	655.566	654.208	652.853	651.503	650.156	648.814	647.476	646.142	644.813	643.487	642.166	640.848	639.535	638.226	636.92	635.619	634.322	633.028	631.739	630.454	629.172	627.895	626.621	625.351	624.085	622.823	621.565	620.31	619.059	617.812	616.569
	9.00901	679.407	677.974	676.547	675.124	673.705	672.291	670.881	669.476	668.075	666.679	665.287	663.899	662.516	661.137	659.762	658.392	657.026	655.664	654.306	652.953	651.603	650.258	648.917	647.581	646.248	644.92	643.595	642.275	640.959	639.646	638.338	637.034	635.734	634.438	633.145	631.857	630.573	629.292	628.016	626.743	625.474	624.209	622.948	621.691	620.437	619.188	617.942	616.7
	9.01902	679.482	678.051	676.625	675.203	673.786	672.373	670.965	669.561	668.161	666.766	665.375	663.989	662.607	661.229	659.856	658.487	657.122	655.761	654.405	653.052	651.704	650.36	649.021	647.685	646.354	645.026	643.703	642.384	641.069	639.757	638.45	637.147	635.848	634.553	633.262	631.975	630.691	629.412	628.136	626.865	625.597	624.333	623.073	621.817	620.564	619.316	618.071	616.83
	9.02903	679.557	678.128	676.703	675.282	673.866	672.455	671.048	669.645	668.247	666.853	665.464	664.079	662.698	661.321	659.949	658.581	657.217	655.858	654.503	653.152	651.805	650.462	649.124	647.789	646.459	645.133	643.81	642.492	641.178	639.868	638.562	637.26	635.962	634.668	633.378	632.092	630.81	629.532	628.257	626.987	625.72	624.457	623.198	621.943	620.691	619.443	618.2	616.959
	9.03904	679.632	678.204	676.781	675.361	673.947	672.537	671.131	669.73	668.333	666.94	665.552	664.168	662.788	661.413	660.042	658.675	657.313	655.955	654.601	653.251	651.905	650.564	649.226	647.893	646.564	645.239	643.918	642.601	641.288	639.979	638.674	637.373	636.076	634.783	633.494	632.209	630.928	629.651	628.378	627.108	625.842	624.58	623.322	622.068	620.818	619.571	618.328	617.089
	9.04905	679.707	678.28	676.858	675.44	674.027	672.618	671.214	669.814	668.418	667.027	665.64	664.257	662.879	661.505	660.135	658.77	657.408	656.051	654.698	653.35	652.005	650.665	649.329	647.997	646.669	645.345	644.025	642.709	641.397	640.09	638.786	637.486	636.19	634.898	633.61	632.326	631.046	629.77	628.498	627.229	625.965	624.704	623.447	622.193	620.944	619.698	618.456	617.218
	9.05906	679.782	678.356	676.936	675.519	674.107	672.7	671.296	669.898	668.503	667.113	665.728	664.346	662.969	661.596	660.228	658.864	657.504	656.148	654.796	653.449	652.105	650.766	649.431	648.1	646.773	645.45	644.132	642.817	641.506	640.2	638.897	637.598	636.304	635.013	633.726	632.443	631.164	629.889	628.618	627.35	626.087	624.827	623.571	622.319	621.07	619.825	618.584	617.347
	9.06907	679.856	678.432	677.013	675.598	674.187	672.781	671.379	669.982	668.588	667.2	665.815	664.435	663.059	661.688	660.32	658.957	657.599	656.244	654.893	653.547	652.205	650.867	649.533	648.203	646.878	645.556	644.238	642.925	641.615	640.31	639.008	637.711	636.417	635.127	633.842	632.56	631.282	630.008	628.737	627.471	626.208	624.95	623.695	622.443	621.196	619.952	618.712	617.476
	9.07908	679.931	678.508	677.09	675.676	674.267	672.862	671.461	670.065	668.673	667.286	665.903	664.524	663.149	661.779	660.413	659.051	657.693	656.34	654.991	653.646	652.305	650.968	649.635	648.306	646.982	645.661	644.345	643.033	641.724	640.42	639.119	637.823	636.53	635.242	633.957	632.676	631.399	630.126	628.857	627.592	626.33	625.072	623.818	622.568	621.322	620.079	618.84	617.605
	9.08909	680.005	678.584	677.167	675.754	674.346	672.943	671.544	670.149	668.758	667.372	665.99	664.612	663.239	661.87	660.505	659.144	657.788	656.436	655.088	653.744	652.404	651.068	649.737	648.409	647.086	645.767	644.451	643.14	641.833	640.529	639.23	637.935	636.643	635.356	634.072	632.792	631.516	630.244	628.976	627.712	626.451	625.195	623.942	622.692	621.447	620.205	618.967	617.733
	9.0991	680.079	678.659	677.244	675.833	674.426	673.024	671.626	670.232	668.843	667.458	666.077	664.701	663.329	661.961	660.597	659.238	657.882	656.531	655.185	653.842	652.503	651.169	649.838	648.512	647.19	645.872	644.557	643.247	641.941	640.639	639.34	638.046	636.756	635.469	634.187	632.908	631.633	630.362	629.095	627.832	626.572	625.317	624.065	622.817	621.572	620.331	619.094	617.861
	9.10911	680.153	678.735	677.32	675.911	674.505	673.104	671.707	670.315	668.927	667.543	666.164	664.789	663.418	662.051	660.689	659.331	657.977	656.627	655.281	653.94	652.602	651.269	649.94	648.614	647.293	645.976	644.663	643.354	642.049	640.748	639.451	638.158	636.868	635.583	634.301	633.024	631.75	630.48	629.214	627.952	626.693	625.439	624.188	622.94	621.697	620.457	619.221	617.989
	9.11912	680.227	678.81	677.397	675.988	674.584	673.184	671.789	670.398	669.011	667.629	666.251	664.877	663.507	662.142	660.781	659.424	658.071	656.722	655.378	654.037	652.701	651.369	650.041	648.717	647.397	646.081	644.769	643.461	642.157	640.857	639.561	638.269	636.981	635.696	634.416	633.139	631.867	630.598	629.333	628.071	626.814	625.56	624.31	623.064	621.822	620.583	619.348	618.117
	9.12913	680.301	678.885	677.473	676.066	674.663	673.265	671.871	670.481	669.095	667.714	666.337	664.965	663.596	662.232	660.872	659.516	658.165	656.817	655.474	654.135	652.8	651.469	650.142	648.819	647.5	646.185	644.874	643.568	642.265	640.966	639.671	638.38	637.093	635.809	634.53	633.254	631.983	630.715	629.451	628.191	626.934	625.682	624.433	623.188	621.946	620.708	619.474	618.244
	9.13914	680.374	678.96	677.549	676.144	674.742	673.345	671.952	670.564	669.179	667.799	666.424	665.052	663.685	662.322	660.963	659.609	658.258	656.912	655.57	654.232	652.898	651.568	650.242	648.921	647.603	646.289	644.98	643.674	642.372	641.074	639.78	638.491	637.204	635.922	634.644	633.37	632.099	630.832	629.569	628.31	627.055	625.803	624.555	623.311	622.07	620.834	619.601	618.371
	9.14915	680.448	679.034	677.625	676.221	674.821	673.425	672.033	670.646	669.263	667.884	666.51	665.14	663.774	662.412	661.055	659.701	658.352	657.007	655.666	654.329	652.996	651.668	650.343	649.022	647.706	646.393	645.085	643.78	642.479	641.183	639.89	638.601	637.316	636.035	634.758	633.484	632.215	630.949	629.687	628.429	627.175	625.924	624.677	623.434	622.194	620.959	619.726	618.498
	9.15916	680.521	679.109	677.701	676.298	674.899	673.505	672.114	670.728	669.347	667.969	666.596	665.227	663.862	662.502	661.146	659.793	658.445	657.101	655.762	654.426	653.094	651.767	650.443	649.124	647.808	646.497	645.19	643.886	642.587	641.291	639.999	638.711	637.427	636.147	634.871	633.599	632.33	631.066	629.805	628.548	627.294	626.045	624.799	623.557	622.318	621.083	619.852	618.625
	9.16917	680.594	679.184	677.777	676.375	674.978	673.584	672.195	670.81	669.43	668.054	666.682	665.314	663.951	662.591	661.236	659.885	658.539	657.196	655.857	654.523	653.192	651.866	650.544	649.225	647.911	646.601	645.294	643.992	642.693	641.399	640.108	638.822	637.539	636.26	634.985	633.713	632.446	631.182	629.922	628.666	627.414	626.165	624.92	623.679	622.442	621.208	619.978	618.751
	9.17918	680.667	679.258	677.853	676.452	675.056	673.664	672.276	670.893	669.513	668.138	666.768	665.401	664.039	662.681	661.327	659.977	658.632	657.29	655.953	654.619	653.29	651.965	650.644	649.326	648.013	646.704	645.399	644.097	642.8	641.507	640.217	638.931	637.65	636.372	635.098	633.827	632.561	631.298	630.04	628.784	627.533	626.285	625.042	623.801	622.565	621.332	620.103	618.877
	9.18919	680.74	679.332	677.928	676.529	675.134	673.743	672.357	670.974	669.596	668.223	666.853	665.488	664.127	662.77	661.417	660.069	658.724	657.384	656.048	654.716	653.387	652.063	650.743	649.427	648.115	646.807	645.503	644.203	642.907	641.614	640.326	639.041	637.76	636.484	635.211	633.941	632.676	631.414	630.157	628.902	627.652	626.406	625.163	623.923	622.688	621.456	620.228	619.003
	9.1992	680.813	679.406	678.004	676.605	675.212	673.822	672.437	671.056	669.679	668.307	666.939	665.575	664.215	662.859	661.508	660.16	658.817	657.478	656.143	654.812	653.485	652.162	650.843	649.528	648.217	646.91	645.607	644.308	643.013	641.722	640.434	639.151	637.871	636.595	635.323	634.055	632.791	631.53	630.273	629.02	627.771	626.525	625.283	624.045	622.811	621.58	620.353	619.129
	9.20921	680.885	679.48	678.079	676.682	675.289	673.901	672.517	671.138	669.762	668.391	667.024	665.661	664.303	662.948	661.598	660.252	658.909	657.571	656.238	654.908	653.582	652.26	650.942	649.629	648.319	647.013	645.711	644.413	643.119	641.829	640.542	639.26	637.981	636.707	635.436	634.169	632.905	631.646	630.39	629.138	627.89	626.645	625.404	624.167	622.933	621.703	620.477	619.255
	9.21922	680.958	679.554	678.154	676.758	675.367	673.98	672.597	671.219	669.845	668.475	667.109	665.747	664.39	663.037	661.688	660.343	659.002	657.665	656.332	655.003	653.679	652.358	651.042	649.729	648.42	647.115	645.815	644.518	643.225	641.936	640.65	639.369	638.092	636.818	635.548	634.282	633.02	631.761	630.506	629.255	628.008	626.764	625.525	624.288	623.056	621.827	620.602	619.38
	9.22923	681.03	679.627	678.229	676.834	675.444	674.059	672.677	671.3	669.927	668.558	667.194	665.834	664.477	663.125	661.777	660.434	659.094	657.758	656.427	655.099	653.776	652.456	651.141	649.829	648.521	647.218	645.918	644.622	643.33	642.042	640.758	639.478	638.202	636.929	635.66	634.395	633.134	631.876	630.623	629.373	628.126	626.884	625.645	624.409	623.178	621.95	620.726	619.505
	9.23924	681.102	679.701	678.303	676.91	675.522	674.137	672.757	671.381	670.01	668.642	667.279	665.92	664.565	663.214	661.867	660.524	659.186	657.851	656.521	655.194	653.872	652.554	651.239	649.929	648.622	647.32	646.021	644.727	643.436	642.149	640.866	639.587	638.311	637.04	635.772	634.508	633.248	631.991	630.739	629.49	628.244	627.003	625.765	624.53	623.3	622.073	620.849	619.63
	9.24925	681.174	679.774	678.378	676.986	675.599	674.216	672.837	671.462	670.092	668.725	667.363	666.005	664.652	663.302	661.956	660.615	659.278	657.944	656.615	655.29	653.969	652.651	651.338	650.029	648.723	647.422	646.124	644.831	643.541	642.255	640.973	639.695	638.421	637.15	635.884	634.621	633.361	632.106	630.854	629.606	628.362	627.121	625.884	624.651	623.422	622.196	620.973	619.754
	9.25926	681.246	679.847	678.452	677.062	675.676	674.294	672.916	671.543	670.174	668.809	667.448	666.091	664.738	663.39	662.046	660.705	659.369	658.037	656.709	655.385	654.065	652.749	651.436	650.128	648.824	647.524	646.227	644.935	643.646	642.361	641.081	639.803	638.53	637.261	635.995	634.733	633.475	632.22	630.97	629.723	628.479	627.24	626.004	624.772	623.543	622.318	621.097	619.879
	9.26927	681.318	679.92	678.527	677.138	675.753	674.372	672.996	671.623	670.255	668.892	667.532	666.176	664.825	663.478	662.135	660.796	659.461	658.13	656.803	655.48	654.161	652.846	651.535	650.228	648.925	647.625	646.33	645.039	643.751	642.467	641.188	639.912	638.639	637.371	636.106	634.845	633.588	632.335	631.085	629.839	628.597	627.358	626.123	624.892	623.664	622.44	621.22	620.003
	9.27928	681.389	679.993	678.601	677.213	675.829	674.45	673.075	671.704	670.337	668.975	667.616	666.262	664.912	663.566	662.224	660.886	659.552	658.222	656.896	655.574	654.257	652.943	651.633	650.327	649.025	647.727	646.433	645.142	643.856	642.573	641.294	640.019	638.748	637.481	636.217	634.957	633.701	632.449	631.2	629.955	628.714	627.476	626.242	625.012	623.785	622.562	621.343	620.127
	9.28929	681.461	680.066	678.675	677.288	675.906	674.528	673.154	671.784	670.419	669.057	667.7	666.347	664.998	663.653	662.312	660.976	659.643	658.314	656.99	655.669	654.352	653.039	651.731	650.426	649.125	647.828	646.535	645.246	643.96	642.679	641.401	640.127	638.857	637.591	636.328	635.069	633.814	632.563	631.315	630.071	628.831	627.594	626.361	625.132	623.906	622.684	621.465	620.25
	9.2993	681.532	680.138	678.749	677.363	675.982	674.605	673.233	671.864	670.5	669.14	667.784	666.432	665.084	663.74	662.401	661.065	659.734	658.406	657.083	655.763	654.448	653.136	651.828	650.525	649.225	647.929	646.637	645.349	644.065	642.784	641.507	640.235	638.965	637.7	636.439	635.181	633.927	632.676	631.43	630.187	628.947	627.712	626.48	625.251	624.027	622.805	621.588	620.374
	9.30931	681.603	680.211	678.822	677.438	676.058	674.683	673.311	671.944	670.581	669.222	667.867	666.517	665.17	663.828	662.489	661.155	659.824	658.498	657.176	655.857	654.543	653.232	651.926	650.623	649.325	648.03	646.739	645.452	644.169	642.889	641.614	640.342	639.074	637.81	636.549	635.292	634.039	632.79	631.544	630.302	629.064	627.829	626.598	625.371	624.147	622.927	621.71	620.497
	9.31932	681.674	680.283	678.896	677.513	676.135	674.76	673.39	672.024	670.662	669.304	667.951	666.601	665.256	663.915	662.577	661.244	659.915	658.59	657.269	655.951	654.638	653.329	652.023	650.722	649.424	648.131	646.841	645.555	644.272	642.994	641.72	640.449	639.182	637.919	636.659	635.403	634.151	632.903	631.658	630.417	629.18	627.946	626.716	625.49	624.267	623.048	621.832	620.62
	9.32933	681.745	680.355	678.969	677.588	676.211	674.837	673.468	672.104	670.743	669.387	668.034	666.686	665.342	664.002	662.665	661.333	660.005	658.681	657.361	656.045	654.733	653.425	652.12	650.82	649.524	648.231	646.942	645.657	644.376	643.099	641.825	640.556	639.29	638.028	636.769	635.514	634.263	633.016	631.772	630.532	629.296	628.063	626.834	625.609	624.387	623.169	621.954	620.743
	9.33934	681.816	680.427	679.043	677.662	676.286	674.914	673.547	672.183	670.824	669.468	668.117	666.77	665.427	664.088	662.753	661.422	660.095	658.773	657.454	656.139	654.828	653.521	652.217	650.918	649.623	648.331	647.044	645.76	644.48	643.203	641.931	640.662	639.397	638.136	636.879	635.625	634.375	633.129	631.886	630.647	629.412	628.18	626.952	625.728	624.507	623.289	622.076	620.865
	9.34935	681.887	680.499	679.116	677.737	676.362	674.991	673.625	672.263	670.904	669.55	668.2	666.854	665.513	664.175	662.841	661.511	660.186	658.864	657.546	656.232	654.922	653.616	652.314	651.016	649.722	648.431	647.145	645.862	644.583	643.308	642.036	640.769	639.505	638.245	636.988	635.736	634.487	633.242	632	630.762	629.528	628.297	627.07	625.846	624.626	623.41	622.197	620.988
	9.35936	681.957	680.571	679.189	677.811	676.437	675.068	673.703	672.342	670.985	669.632	668.283	666.938	665.598	664.261	662.929	661.6	660.275	658.955	657.638	656.325	655.017	653.712	652.411	651.114	649.821	648.531	647.246	645.964	644.686	643.412	642.142	640.875	639.612	638.353	637.098	635.846	634.598	633.354	632.113	630.876	629.643	628.413	627.187	625.964	624.745	623.53	622.318	621.11
	9.36937	682.027	680.642	679.262	677.885	676.513	675.145	673.781	672.421	671.065	669.713	668.366	667.022	665.683	664.347	663.016	661.688	660.365	659.046	657.73	656.419	655.111	653.807	652.507	651.211	649.919	648.631	647.346	646.066	644.789	643.516	642.247	640.981	639.719	638.461	637.207	635.956	634.709	633.466	632.226	630.99	629.758	628.529	627.304	626.083	624.865	623.65	622.439	621.232
	9.37938	682.098	680.714	679.334	677.959	676.588	675.221	673.858	672.5	671.145	669.795	668.448	667.106	665.768	664.433	663.103	661.777	660.455	659.136	657.822	656.511	655.205	653.902	652.604	651.309	650.018	648.73	647.447	646.168	644.892	643.62	642.352	641.087	639.826	638.569	637.316	636.066	634.82	633.578	632.339	631.104	629.873	628.645	627.421	626.2	624.983	623.77	622.56	621.353
	9.38939	682.168	680.785	679.407	678.033	676.663	675.297	673.936	672.578	671.225	669.876	668.531	667.189	665.852	664.519	663.19	661.865	660.544	659.227	657.913	656.604	655.299	653.997	652.7	651.406	650.116	648.83	647.547	646.269	644.994	643.723	642.456	641.193	639.933	638.677	637.425	636.176	634.931	633.69	632.452	631.218	629.988	628.761	627.538	626.318	625.102	623.889	622.68	621.475
	9.3994	682.238	680.856	679.479	678.107	676.738	675.374	674.013	672.657	671.305	669.957	668.613	667.273	665.937	664.605	663.277	661.953	660.633	659.317	658.005	656.697	655.392	654.092	652.795	651.503	650.214	648.929	647.648	646.37	645.097	643.827	642.561	641.298	640.04	638.785	637.533	636.286	635.042	633.801	632.565	631.332	630.102	628.876	627.654	626.435	625.22	624.009	622.801	621.596
	9.40941	682.307	680.927	679.552	678.18	676.813	675.45	674.09	672.735	671.385	670.038	668.695	667.356	666.021	664.69	663.364	662.041	660.722	659.407	658.096	656.789	655.486	654.187	652.891	651.6	650.312	649.028	647.748	646.471	645.199	643.93	642.665	641.404	640.146	638.892	637.642	636.395	635.152	633.913	632.677	631.445	630.217	628.992	627.77	626.553	625.339	624.128	622.921	621.717
	9.41942	682.377	680.998	679.624	678.254	676.887	675.525	674.168	672.814	671.464	670.118	668.777	667.439	666.105	664.776	663.45	662.129	660.811	659.497	658.187	656.881	655.579	654.281	652.987	651.696	650.41	649.127	647.848	646.572	645.301	644.033	642.769	641.509	640.252	638.999	637.75	636.504	635.262	634.024	632.789	631.558	630.331	629.107	627.887	626.67	625.456	624.247	623.041	621.838
	9.42943	682.447	681.069	679.696	678.327	676.962	675.601	674.244	672.892	671.543	670.199	668.858	667.522	666.19	664.861	663.537	662.216	660.9	659.587	658.278	656.973	655.672	654.375	653.082	651.793	650.507	649.225	647.947	646.673	645.403	644.136	642.873	641.614	640.358	639.106	637.858	636.613	635.372	634.135	632.901	631.671	630.445	629.222	628.002	626.787	625.574	624.365	623.16	621.958
	9.43944	682.516	681.14	679.768	678.4	677.036	675.677	674.321	672.97	671.623	670.279	668.94	667.605	666.273	664.946	663.623	662.303	660.988	659.677	658.369	657.065	655.765	654.469	653.177	651.889	650.604	649.324	648.047	646.774	645.504	644.238	642.976	641.718	640.464	639.213	637.966	636.722	635.482	634.246	633.013	631.784	630.558	629.336	628.118	626.903	625.692	624.484	623.28	622.079
	9.44945	682.585	681.21	679.84	678.473	677.111	675.752	674.398	673.048	671.702	670.359	669.021	667.687	666.357	665.031	663.709	662.391	661.076	659.766	658.46	657.157	655.858	654.563	653.272	651.985	650.702	649.422	648.146	646.874	645.606	644.341	643.08	641.823	640.569	639.319	638.073	636.831	635.592	634.356	633.125	631.896	630.672	629.451	628.233	627.019	625.809	624.602	623.399	622.199
	9.45946	682.654	681.281	679.911	678.546	677.185	675.827	674.474	673.125	671.78	670.44	669.103	667.77	666.441	665.116	663.795	662.478	661.165	659.855	658.55	657.248	655.951	654.657	653.367	652.081	650.799	649.52	648.245	646.974	645.707	644.443	643.183	641.927	640.675	639.426	638.18	636.939	635.701	634.467	633.236	632.009	630.785	629.565	628.349	627.136	625.926	624.72	623.518	622.319
	9.46947	682.723	681.351	679.983	678.619	677.259	675.903	674.551	673.203	671.859	670.519	669.184	667.852	666.524	665.2	663.881	662.565	661.253	659.944	658.64	657.34	656.043	654.751	653.462	652.177	650.895	649.618	648.344	647.074	645.808	644.545	643.286	642.031	640.78	639.532	638.288	637.047	635.81	634.577	633.347	632.121	630.898	629.679	628.464	627.252	626.043	624.838	623.636	622.438
	9.47948	682.792	681.421	680.054	678.691	677.332	675.978	674.627	673.28	671.938	670.599	669.265	667.934	666.607	665.285	663.966	662.651	661.34	660.033	658.73	657.431	656.136	654.844	653.556	652.272	650.992	649.715	648.443	647.174	645.909	644.647	643.389	642.135	640.885	639.638	638.395	637.155	635.919	634.687	633.458	632.233	631.011	629.793	628.578	627.367	626.16	624.956	623.755	622.558
	9.48949	682.861	681.491	680.125	678.764	677.406	676.053	674.703	673.358	672.016	670.679	669.345	668.016	666.691	665.369	664.052	662.738	661.428	660.122	658.82	657.522	656.228	654.937	653.65	652.367	651.088	649.813	648.541	647.273	646.009	644.749	643.492	642.239	640.989	639.744	638.501	637.263	636.028	634.796	633.569	632.344	631.124	629.907	628.693	627.483	626.276	625.073	623.873	622.677
	9.4995	682.93	681.561	680.196	678.836	677.48	676.127	674.779	673.435	672.095	670.758	669.426	668.098	666.774	665.453	664.137	662.824	661.516	660.211	658.91	657.613	656.32	655.03	653.745	652.463	651.185	649.91	648.64	647.373	646.11	644.85	643.594	642.342	641.094	639.849	638.608	637.37	636.136	634.906	633.679	632.456	631.236	630.02	628.807	627.598	626.392	625.19	623.991	622.796
	9.50951	682.998	681.631	680.267	678.908	677.553	676.202	674.855	673.512	672.173	670.838	669.507	668.18	666.856	665.537	664.222	662.91	661.603	660.299	658.999	657.703	656.411	655.123	653.838	652.558	651.281	650.007	648.738	647.472	646.21	644.952	643.697	642.446	641.198	639.955	638.714	637.478	636.245	635.015	633.79	632.567	631.348	630.133	628.922	627.713	626.509	625.307	624.109	622.915
	9.51952	683.066	681.7	680.338	678.98	677.626	676.276	674.93	673.589	672.251	670.917	669.587	668.261	666.939	665.621	664.307	662.996	661.69	660.388	659.089	657.794	656.503	655.216	653.932	652.653	651.377	650.104	648.836	647.571	646.31	645.053	643.799	642.549	641.303	640.06	638.821	637.585	636.353	635.125	633.9	632.678	631.461	630.246	629.035	627.828	626.624	625.424	624.227	623.034
	9.52953	683.135	681.77	680.409	679.052	677.699	676.351	675.006	673.665	672.329	670.996	669.667	668.342	667.022	665.705	664.392	663.082	661.777	660.476	659.178	657.884	656.594	655.308	654.026	652.747	651.472	650.201	648.934	647.67	646.41	645.154	643.901	642.652	641.407	640.165	638.927	637.692	636.461	635.233	634.01	632.789	631.572	630.359	629.149	627.943	626.74	625.541	624.345	623.152
	9.53954	683.203	681.839	680.479	679.124	677.772	676.425	675.081	673.742	672.406	671.075	669.747	668.424	667.104	665.788	664.476	663.168	661.864	660.564	659.267	657.974	656.686	655.401	654.119	652.842	651.568	650.298	649.031	647.769	646.51	645.254	644.003	642.755	641.51	640.27	639.032	637.799	636.569	635.342	634.119	632.9	631.684	630.472	629.263	628.057	626.855	625.657	624.462	623.27
	9.54955	683.271	681.908	680.55	679.195	677.845	676.499	675.156	673.818	672.484	671.153	669.827	668.505	667.186	665.871	664.561	663.254	661.951	660.651	659.356	658.064	656.777	655.493	654.212	652.936	651.663	650.394	649.129	647.867	646.609	645.355	644.104	642.857	641.614	640.374	639.138	637.905	636.676	635.451	634.229	633.01	631.795	630.584	629.376	628.172	626.971	625.773	624.579	623.388
	9.55956	683.338	681.977	680.62	679.267	677.918	676.573	675.231	673.894	672.561	671.232	669.907	668.585	667.268	665.955	664.645	663.339	662.037	660.739	659.445	658.154	656.868	655.585	654.306	653.03	651.758	650.49	649.226	647.966	646.709	645.455	644.206	642.96	641.717	640.479	639.243	638.012	636.784	635.559	634.338	633.121	631.907	630.696	629.489	628.286	627.086	625.889	624.696	623.506
	9.56957	683.406	682.046	680.69	679.338	677.99	676.646	675.306	673.97	672.639	671.31	669.986	668.666	667.35	666.038	664.729	663.424	662.124	660.827	659.533	658.244	656.958	655.677	654.398	653.124	651.853	650.586	649.323	648.064	646.808	645.556	644.307	643.062	641.821	640.583	639.349	638.118	636.891	635.667	634.447	633.231	632.018	630.808	629.602	628.4	627.2	626.005	624.812	623.624
	9.57958	683.474	682.115	680.76	679.409	678.063	676.72	675.381	674.046	672.716	671.389	670.066	668.747	667.432	666.12	664.813	663.509	662.21	660.914	659.622	658.333	657.049	655.768	654.491	653.218	651.948	650.682	649.42	648.162	646.907	645.656	644.408	643.164	641.924	640.687	639.454	638.224	636.998	635.775	634.556	633.341	632.129	630.92	629.715	628.513	627.315	626.12	624.929	623.741
	9.58959	683.541	682.184	680.83	679.48	678.135	676.793	675.456	674.122	672.793	671.467	670.145	668.827	667.513	666.203	664.897	663.594	662.296	661.001	659.71	658.423	657.139	655.86	654.584	653.311	652.043	650.778	649.517	648.259	647.006	645.755	644.509	643.266	642.026	640.791	639.558	638.33	637.105	635.883	634.665	633.45	632.239	631.032	629.827	628.627	627.429	626.236	625.045	623.858
	9.5996	683.608	682.252	680.9	679.551	678.207	676.867	675.53	674.198	672.869	671.545	670.224	668.908	667.595	666.286	664.981	663.679	662.382	661.088	659.798	658.512	657.23	655.951	654.676	653.405	652.137	650.874	649.614	648.357	647.104	645.855	644.61	643.368	642.129	640.894	639.663	638.435	637.211	635.991	634.774	633.56	632.35	631.143	629.94	628.74	627.544	626.351	625.161	623.975
	9.60961	683.676	682.32	680.969	679.622	678.279	676.94	675.605	674.273	672.946	671.623	670.303	668.988	667.676	666.368	665.064	663.764	662.467	661.175	659.886	658.601	657.32	656.042	654.768	653.498	652.232	650.969	649.71	648.454	647.203	645.955	644.71	643.469	642.232	640.998	639.768	638.541	637.318	636.098	634.882	633.669	632.46	631.254	630.052	628.853	627.658	626.466	625.277	624.092
	9.61962	683.743	682.389	681.039	679.693	678.351	677.013	675.679	674.349	673.023	671.7	670.382	669.068	667.757	666.45	665.147	663.848	662.553	661.261	659.974	658.69	657.41	656.133	654.86	653.591	652.326	651.064	649.806	648.552	647.301	646.054	644.81	643.57	642.334	641.101	639.872	638.646	637.424	636.205	634.99	633.778	632.57	631.365	630.164	628.966	627.771	626.58	625.393	624.208
	9.62963	683.81	682.457	681.108	679.763	678.423	677.086	675.753	674.424	673.099	671.778	670.461	669.147	667.838	666.532	665.231	663.933	662.638	661.348	660.061	658.778	657.499	656.224	654.952	653.684	652.42	651.159	649.902	648.649	647.399	646.153	644.91	643.671	642.436	641.204	639.976	638.751	637.53	636.312	635.098	633.887	632.68	631.476	630.276	629.079	627.885	626.695	625.508	624.324
	9.63964	683.876	682.525	681.177	679.834	678.494	677.159	675.827	674.499	673.175	671.855	670.539	669.227	667.919	666.614	665.314	664.017	662.724	661.434	660.149	658.867	657.589	656.315	655.044	653.777	652.514	651.254	649.998	648.746	647.497	646.252	645.01	643.772	642.538	641.307	640.08	638.856	637.636	636.419	635.206	633.996	632.79	631.587	630.387	629.191	627.998	626.809	625.623	624.441
	9.64965	683.943	682.593	681.246	679.904	678.566	677.231	675.901	674.574	673.251	671.933	670.618	669.307	667.999	666.696	665.397	664.101	662.809	661.521	660.236	658.955	657.678	656.405	655.135	653.87	652.607	651.349	650.094	648.842	647.595	646.351	645.11	643.873	642.64	641.41	640.184	638.961	637.741	636.526	635.313	634.104	632.899	631.697	630.498	629.303	628.112	626.923	625.738	624.556
	9.65966	684.01	682.661	681.315	679.974	678.637	677.304	675.974	674.649	673.327	672.01	670.696	669.386	668.08	666.778	665.479	664.185	662.894	661.607	660.323	659.044	657.768	656.495	655.227	653.962	652.701	651.443	650.189	648.939	647.692	646.449	645.21	643.974	642.741	641.512	640.287	639.065	637.847	636.632	635.421	634.213	633.008	631.807	630.61	629.415	628.224	627.037	625.853	624.672
	9.66967	684.076	682.728	681.384	680.044	678.708	677.376	676.048	674.724	673.403	672.087	670.774	669.465	668.16	666.859	665.562	664.268	662.978	661.692	660.41	659.132	657.857	656.586	655.318	654.054	652.794	651.538	650.285	649.035	647.79	646.548	645.309	644.074	642.843	641.615	640.39	639.17	637.952	636.738	635.528	634.321	633.117	631.917	630.72	629.527	628.337	627.151	625.968	624.788
	9.67968	684.142	682.796	681.453	680.114	678.779	677.448	676.121	674.798	673.479	672.164	670.852	669.544	668.241	666.941	665.644	664.352	663.063	661.778	660.497	659.219	657.946	656.675	655.409	654.146	652.887	651.632	650.38	649.132	647.887	646.646	645.408	644.174	642.944	641.717	640.494	639.274	638.057	636.844	635.635	634.429	633.226	632.027	630.831	629.639	628.45	627.264	626.082	624.903
	9.68969	684.209	682.863	681.522	680.184	678.85	677.52	676.195	674.873	673.555	672.24	670.93	669.623	668.321	667.022	665.727	664.435	663.148	661.864	660.584	659.307	658.034	656.765	655.5	654.238	652.98	651.726	650.475	649.228	647.984	646.744	645.507	644.274	643.045	641.819	640.597	639.378	638.162	636.95	635.742	634.537	633.335	632.137	630.942	629.75	628.562	627.377	626.196	625.018
	9.6997	684.275	682.93	681.59	680.254	678.921	677.592	676.268	674.947	673.63	672.317	671.008	669.702	668.401	667.103	665.809	664.518	663.232	661.949	660.67	659.395	658.123	656.855	655.591	654.33	653.073	651.819	650.57	649.323	648.081	646.842	645.606	644.374	643.146	641.921	640.699	639.481	638.267	637.056	635.848	634.644	633.443	632.246	631.052	629.862	628.674	627.491	626.31	625.133
	9.70971	684.341	682.997	681.658	680.323	678.992	677.664	676.341	675.021	673.705	672.393	671.085	669.781	668.48	667.184	665.891	664.601	663.316	662.034	660.756	659.482	658.211	656.944	655.681	654.422	653.166	651.913	650.664	649.419	648.177	646.939	645.705	644.474	643.246	642.022	640.802	639.585	638.371	637.161	635.955	634.751	633.552	632.355	631.162	629.973	628.786	627.603	626.424	625.248
	9.71972	684.406	683.064	681.726	680.392	679.062	677.736	676.414	675.095	673.78	672.47	671.163	669.859	668.56	667.264	665.973	664.684	663.4	662.119	660.842	659.569	658.3	657.034	655.772	654.513	653.258	652.007	650.759	649.515	648.274	647.037	645.803	644.573	643.347	642.124	640.904	639.688	638.476	637.267	636.061	634.859	633.66	632.464	631.272	630.083	628.898	627.716	626.537	625.362
	9.72973	684.472	683.131	681.795	680.462	679.133	677.808	676.486	675.169	673.855	672.546	671.24	669.938	668.639	667.345	666.054	664.767	663.484	662.204	660.928	659.656	658.388	657.123	655.862	654.604	653.35	652.1	650.853	649.61	648.37	647.134	645.902	644.673	643.447	642.225	641.007	639.791	638.58	637.372	636.167	634.966	633.768	632.573	631.382	630.194	629.01	627.829	626.651	625.476
	9.73974	684.538	683.198	681.862	680.531	679.203	677.879	676.559	675.243	673.93	672.622	671.317	670.016	668.719	667.425	666.136	664.85	663.568	662.289	661.014	659.743	658.476	657.212	655.952	654.695	653.442	652.193	650.947	649.705	648.466	647.231	646	644.772	643.547	642.326	641.109	639.894	638.684	637.477	636.273	635.072	633.875	632.682	631.491	630.305	629.121	627.941	626.764	625.59
	9.74975	684.603	683.265	681.93	680.6	679.273	677.95	676.631	675.316	674.005	672.698	671.394	670.094	668.798	667.506	666.217	664.932	663.651	662.374	661.1	659.83	658.564	657.301	656.042	654.786	653.534	652.286	651.041	649.8	648.562	647.328	646.098	644.871	643.647	642.427	641.21	639.997	638.788	637.581	636.378	635.179	633.983	632.79	631.601	630.415	629.232	628.053	626.877	625.704
	9.75976	684.668	683.331	681.998	680.669	679.343	678.021	676.704	675.39	674.08	672.773	671.471	670.172	668.877	667.586	666.298	665.015	663.735	662.458	661.186	659.917	658.651	657.389	656.131	654.877	653.626	652.379	651.135	649.895	648.658	647.425	646.196	644.969	643.747	642.528	641.312	640.1	638.891	637.686	636.484	635.285	634.09	632.898	631.71	630.525	629.343	628.165	626.99	625.818
	9.76977	684.734	683.398	682.066	680.737	679.413	678.092	676.776	675.463	674.154	672.849	671.547	670.25	668.956	667.666	666.379	665.097	663.818	662.543	661.271	660.003	658.739	657.478	656.221	654.968	653.718	652.471	651.229	649.99	648.754	647.522	646.293	645.068	643.846	642.628	641.414	640.202	638.995	637.79	636.589	635.392	634.197	633.007	631.819	630.635	629.454	628.276	627.102	625.931
	9.77978	684.799	683.464	682.133	680.806	679.483	678.163	676.848	675.536	674.228	672.924	671.624	670.327	669.035	667.746	666.46	665.179	663.901	662.627	661.356	660.089	658.826	657.566	656.31	655.058	653.809	652.564	651.322	650.084	648.849	647.618	646.391	645.167	643.946	642.729	641.515	640.305	639.098	637.894	636.694	635.498	634.304	633.114	631.928	630.745	629.565	628.388	627.215	626.045
	9.78979	684.864	683.53	682.2	680.874	679.552	678.234	676.92	675.609	674.302	673	671.7	670.405	669.113	667.825	666.541	665.261	663.984	662.711	661.441	660.175	658.913	657.655	656.4	655.148	653.9	652.656	651.415	650.178	648.945	647.715	646.488	645.265	644.045	642.829	641.616	640.407	639.201	637.998	636.799	635.603	634.411	633.222	632.036	630.854	629.675	628.499	627.327	626.158
	9.7998	684.929	683.596	682.267	680.943	679.622	678.305	676.992	675.682	674.376	673.075	671.777	670.482	669.192	667.905	666.622	665.342	664.067	662.795	661.526	660.261	659	657.743	656.489	655.238	653.991	652.748	651.509	650.272	649.04	647.811	646.585	645.363	644.144	642.929	641.717	640.509	639.304	638.102	636.904	635.709	634.518	633.33	632.145	630.963	629.785	628.61	627.439	626.271
	9.80981	684.993	683.662	682.334	681.011	679.691	678.375	677.063	675.755	674.45	673.15	671.853	670.56	669.27	667.984	666.702	665.424	664.149	662.878	661.611	660.347	659.087	657.83	656.578	655.328	654.082	652.84	651.602	650.366	649.135	647.907	646.682	645.461	644.243	643.029	641.818	640.61	639.406	638.206	637.008	635.815	634.624	633.437	632.253	631.072	629.895	628.721	627.551	626.383
	9.81982	685.058	683.728	682.401	681.079	679.76	678.446	677.135	675.828	674.524	673.225	671.929	670.637	669.348	668.064	666.783	665.505	664.232	662.962	661.695	660.433	659.174	657.918	656.666	655.418	654.173	652.932	651.694	650.46	649.23	648.002	646.779	645.558	644.342	643.128	641.918	640.712	639.509	638.309	637.113	635.92	634.73	633.544	632.361	631.181	630.005	628.832	627.662	626.496
	9.82983	685.122	683.793	682.468	681.147	679.83	678.516	677.206	675.9	674.598	673.299	672.005	670.714	669.426	668.143	666.863	665.587	664.314	663.045	661.78	660.518	659.26	658.006	656.755	655.508	654.264	653.024	651.787	650.554	649.324	648.098	646.875	645.656	644.44	643.228	642.019	640.813	639.611	638.412	637.217	636.025	634.836	633.651	632.469	631.29	630.115	628.942	627.774	626.608
	9.83984	685.187	683.859	682.535	681.215	679.898	678.586	677.277	675.972	674.671	673.374	672.08	670.79	669.504	668.222	666.943	665.668	664.396	663.128	661.864	660.604	659.347	658.093	656.843	655.597	654.354	653.115	651.879	650.647	649.419	648.193	646.972	645.753	644.538	643.327	642.119	640.914	639.713	638.515	637.321	636.13	634.942	633.758	632.576	631.399	630.224	629.053	627.885	626.72
	9.84985	685.251	683.924	682.601	681.283	679.967	678.656	677.348	676.045	674.745	673.448	672.156	670.867	669.582	668.3	667.023	665.749	664.478	663.211	661.948	660.689	659.433	658.18	656.932	655.686	654.445	653.206	651.972	650.741	649.513	648.289	647.068	645.851	644.637	643.426	642.219	641.015	639.815	638.618	637.425	636.235	635.048	633.864	632.684	631.507	630.333	629.163	627.996	626.832
	9.85986	685.315	683.99	682.668	681.35	680.036	678.726	677.419	676.117	674.818	673.523	672.231	670.944	669.66	668.379	667.103	665.83	664.56	663.294	662.032	660.774	659.519	658.267	657.02	655.775	654.535	653.298	652.064	650.834	649.607	648.384	647.164	645.948	644.735	643.525	642.319	641.116	639.917	638.721	637.528	636.339	635.153	633.971	632.791	631.615	630.442	629.273	628.107	626.944
	9.86987	685.379	684.055	682.734	681.418	680.105	678.796	677.49	676.189	674.891	673.597	672.307	671.02	669.737	668.458	667.182	665.91	664.642	663.377	662.116	660.859	659.605	658.354	657.108	655.864	654.625	653.389	652.156	650.927	649.701	648.479	647.26	646.044	644.832	643.624	642.419	641.217	640.019	638.824	637.632	636.443	635.258	634.077	632.898	631.723	630.551	629.383	628.217	627.055
	9.87988	685.443	684.12	682.8	681.485	680.173	678.865	677.561	676.261	674.964	673.671	672.382	671.096	669.814	668.536	667.262	665.991	664.723	663.46	662.2	660.943	659.69	658.441	657.195	655.953	654.715	653.479	652.248	651.019	649.795	648.573	647.356	646.141	644.93	643.722	642.518	641.317	640.12	638.926	637.735	636.548	635.364	634.183	633.005	631.831	630.66	629.492	628.328	627.166
	9.88989	685.507	684.185	682.867	681.552	680.242	678.935	677.632	676.332	675.037	673.745	672.457	671.172	669.892	668.614	667.341	666.071	664.805	663.542	662.283	661.028	659.776	658.528	657.283	656.042	654.804	653.57	652.339	651.112	649.888	648.668	647.451	646.238	645.028	643.821	642.618	641.418	640.221	639.028	637.838	636.652	635.468	634.288	633.112	631.938	630.768	629.602	628.438	627.278
	9.8999	685.57	684.25	682.932	681.619	680.31	679.004	677.702	676.404	675.109	673.819	672.532	671.248	669.969	668.693	667.42	666.151	664.886	663.625	662.367	661.112	659.862	658.614	657.371	656.13	654.894	653.66	652.431	651.204	649.982	648.762	647.546	646.334	645.125	643.919	642.717	641.518	640.322	639.13	637.941	636.755	635.573	634.394	633.218	632.046	630.877	629.711	628.548	627.388
	9.90991	685.634	684.314	682.998	681.686	680.378	679.073	677.772	676.475	675.182	673.892	672.606	671.324	670.045	668.77	667.499	666.231	664.967	663.707	662.45	661.197	659.947	658.701	657.458	656.219	654.983	653.751	652.522	651.297	650.075	648.857	647.642	646.43	645.222	644.017	642.816	641.618	640.423	639.232	638.044	636.859	635.678	634.5	633.325	632.153	630.985	629.82	628.658	627.499
	9.91992	685.697	684.379	683.064	681.753	680.446	679.142	677.843	676.547	675.254	673.966	672.681	671.4	670.122	668.848	667.578	666.311	665.048	663.789	662.533	661.281	660.032	658.787	657.545	656.307	655.072	653.841	652.613	651.389	650.168	648.951	647.737	646.526	645.319	644.115	642.915	641.718	640.524	639.333	638.146	636.962	635.782	634.605	633.431	632.26	631.093	629.928	628.767	627.61
	9.92993	685.761	684.443	683.13	681.82	680.514	679.211	677.913	676.618	675.327	674.039	672.755	671.475	670.199	668.926	667.657	666.391	665.129	663.871	662.616	661.365	660.117	658.873	657.632	656.395	655.161	653.931	652.704	651.481	650.261	649.045	647.832	646.622	645.416	644.213	643.013	641.817	640.624	639.435	638.249	637.066	635.886	634.71	633.537	632.367	631.2	630.037	628.877	627.72
	9.93994	685.824	684.508	683.195	681.886	680.581	679.28	677.983	676.689	675.399	674.112	672.83	671.551	670.275	669.004	667.735	666.471	665.21	663.953	662.699	661.448	660.202	658.959	657.719	656.483	655.25	654.021	652.795	651.573	650.354	649.138	647.926	646.718	645.512	644.31	643.112	641.917	640.725	639.536	638.351	637.169	635.99	634.815	633.643	632.474	631.308	630.145	628.986	627.83
	9.94995	685.887	684.572	683.26	681.953	680.649	679.349	678.053	676.76	675.471	674.186	672.904	671.626	670.352	669.081	667.814	666.55	665.291	664.034	662.781	661.532	660.286	659.044	657.806	656.57	655.339	654.11	652.886	651.664	650.446	649.232	648.021	646.813	645.609	644.408	643.21	642.016	640.825	639.637	638.453	637.272	636.094	634.919	633.748	632.58	631.415	630.254	629.095	627.94
	9.95996	685.95	684.636	683.326	682.019	680.717	679.418	678.122	676.831	675.543	674.259	672.978	671.701	670.428	669.158	667.892	666.63	665.371	664.116	662.864	661.616	660.371	659.13	657.892	656.658	655.427	654.2	652.976	651.756	650.539	649.325	648.115	646.908	645.705	644.505	643.308	642.115	640.925	639.738	638.555	637.374	636.198	635.024	633.854	632.686	631.522	630.362	629.204	628.05
	9.96997	686.013	684.7	683.391	682.085	680.784	679.486	678.192	676.901	675.615	674.331	673.052	671.776	670.504	669.235	667.97	666.709	665.451	664.197	662.946	661.699	660.455	659.215	657.979	656.745	655.516	654.289	653.067	651.847	650.631	649.419	648.209	647.004	645.801	644.602	643.406	642.214	641.025	639.839	638.656	637.477	636.301	635.128	633.959	632.792	631.629	630.47	629.313	628.159
	9.97998	686.075	684.764	683.456	682.152	680.851	679.554	678.261	676.972	675.686	674.404	673.126	671.851	670.58	669.312	668.048	666.788	665.531	664.278	663.028	661.782	660.54	659.3	658.065	656.833	655.604	654.379	653.157	651.938	650.723	649.512	648.303	647.098	645.897	644.699	643.504	642.312	641.124	639.939	638.758	637.579	636.404	635.232	634.064	632.898	631.736	630.577	629.421	628.269
	9.98999	686.138	684.828	683.521	682.218	680.918	679.623	678.331	677.042	675.758	674.477	673.199	671.926	670.656	669.389	668.126	666.867	665.611	664.359	663.11	661.865	660.624	659.386	658.151	656.92	655.692	654.468	653.247	652.029	650.815	649.605	648.397	647.193	645.993	644.795	643.602	642.411	641.224	640.04	638.859	637.682	636.507	635.336	634.169	633.004	631.843	630.685	629.53	628.378
	10	686.201	684.891	683.585	682.283	680.985	679.691	678.4	677.113	675.829	674.549	673.273	672	670.731	669.466	668.204	666.946	665.691	664.44	663.192	661.948	660.708	659.47	658.237	657.007	655.78	654.556	653.337	652.12	650.907	649.697	648.491	647.288	646.088	644.892	643.699	642.509	641.323	640.14	638.96	637.784	636.61	635.44	634.273	633.11	631.949	630.792	629.638	628.487
[truncated: 952 more columns]
